# Supplementary material for: Research on a Weighted Gene Co-expression Network Analysis method for mining pathogenic genes in thyroid cancer
Source: PLoS One. 2022 Aug 1;17(8):e0272403. doi: 10.1371/journal.pone.0272403 (PMC9342754; doi:10.1371/journal.pone.0272403)
Supplement: S1 Dataset — (ZIP) [file pone.0272403.s001.zip]

Archive with 4 entries (3 files):
- dataset/
- dataset/clinical.tsv
- dataset/TCGA_THCA_miRNA_RPM.csv
- dataset/TC_RNA_Seq.csv
