# Supplementary material for: Research on a Weighted Gene Co-expression Network Analysis method for mining pathogenic genes in thyroid cancer
Source: PLoS One. 2022 Aug 1;17(8):e0272403. doi: 10.1371/journal.pone.0272403 (PMC9342754; doi:10.1371/journal.pone.0272403)
Supplement: S1 Dataset — (ZIP) [file pone.0272403.s001.zip › dataset/clinical.tsv]

case_submitter_id	age_at_index	days_to_birth	days_to_death	gender	race	vital_status	year_of_birth	age_at_diagnosis	ajcc_pathologic_m	ajcc_pathologic_n	ajcc_pathologic_stage	ajcc_pathologic_t	days_to_last_follow_up	tissue_or_organ_of_origin	treatment_or_therapy	treatment_type
TCGA-KS-A4ID	55	-20413	'--	female	white	0	1955	20413	M0	N0	Stage I	T1	1011	Thyroid gland	yes	Pharmaceutical Therapy, NOS
TCGA-EL-A3ZM	60	-21987	'--	male	not reported	0	1948	21987	M0	N1	Stage IVA	T4a	1096	Thyroid gland	no	Pharmaceutical Therapy, NOS
TCGA-BJ-A0Z3	33	-12295	'--	female	white	0	1977	12295	M0	N0	Stage I	T1	497	Thyroid gland	yes	Radiation Therapy, NOS
TCGA-ET-A2MY	72	-26406	'--	female	black or african american	0	1938	26406	MX	NX	Stage I	T1b	1787	Thyroid gland	yes	Radiation Therapy, NOS
TCGA-EM-A22J	56	-20539	'--	female	not reported	0	1955	20539	MX	N0	Stage II	T2	441	Thyroid gland	yes	Radiation Therapy, NOS
TCGA-CE-A3ME	51	-18714	'--	female	asian	0	1960	18714	M0	N0	Stage II	T2	379	Thyroid gland	no	Pharmaceutical Therapy, NOS
TCGA-ET-A2N1	47	-17272	'--	female	asian	0	1963	17272	MX	N1a	Stage III	T2	1653	Thyroid gland	yes	Radiation Therapy, NOS
TCGA-EM-A22P	64	-23723	'--	male	not reported	0	1947	23723	MX	N1b	Stage IVA	T1b	1256	Thyroid gland	yes	Radiation Therapy, NOS
TCGA-DJ-A4V0	36	-13168	'--	female	asian	0	1976	13168	M0	N0	Stage I	T2	1081	Thyroid gland	no	Radiation Therapy, NOS
TCGA-EM-A3AO	61	-22347	'--	male	not reported	0	1950	22347	MX	N1b	Stage IVA	T2	1354	Thyroid gland	yes	Radiation Therapy, NOS
TCGA-DJ-A1QI	63	-23072	'--	female	white	0	1947	23072	M0	N0	Stage II	T2	455	Thyroid gland	no	Pharmaceutical Therapy, NOS
TCGA-J8-A3O2	39	-14339	'--	male	white	0	1972	14339	M0	N1b	Stage I	T3	342	Thyroid gland	yes	Radiation Therapy, NOS
TCGA-EL-A3ZK	41	-15121	'--	female	white	0	1966	15121	M0	N1	Stage I	T2	1575	Thyroid gland	yes	Radiation Therapy, NOS
TCGA-E3-A3E5	57	-20993	'--	male	white	0	1953	20993	MX	N1b	Stage IVA	T4a	1215	Thyroid gland	yes	Radiation Therapy, NOS
TCGA-EM-A2CN	62	-22817	'--	male	not reported	0	1948	22817	M1	N0	Stage IVC	T3	715	Thyroid gland	no	Pharmaceutical Therapy, NOS
TCGA-DJ-A13T	37	-13668	'--	female	white	0	1972	13668	M0	N0	Stage I	T2	1709	Thyroid gland	no	Radiation Therapy, NOS
TCGA-BJ-A4O9	51	-18938	'--	female	white	0	1961	18938	M0	N0	Stage II	T2	714	Thyroid gland	no	Radiation Therapy, NOS
TCGA-DJ-A3V5	76	-27918	'--	female	white	0	1935	27918	M0	N0	Stage III	T3	584	Thyroid gland	no	Pharmaceutical Therapy, NOS
TCGA-CE-A485	32	-11997	'--	male	asian	0	1980	11997	M0	N1	Stage I	T2	385	Thyroid gland	no	Pharmaceutical Therapy, NOS
TCGA-ET-A40Q	38	-14136	'--	male	white	0	1973	14136	MX	N1b	Stage I	T3	1407	Thyroid gland	no	Pharmaceutical Therapy, NOS
TCGA-BJ-A18Z	58	-21519	'--	male	white	0	1952	21519	MX	N1b	Stage IVA	T3	1263	Thyroid gland	no	Pharmaceutical Therapy, NOS
TCGA-ET-A4KQ	45	-16685	'--	female	white	0	1967	16685	MX	NX	Stage II	T2	955	Thyroid gland	no	Pharmaceutical Therapy, NOS
TCGA-FY-A4B0	76	-27946	'--	male	white	0	1936	27946	MX	NX	Stage I	T1a	420	Thyroid gland	yes	Pharmaceutical Therapy, NOS
TCGA-ET-A3DP	43	-15876	'--	female	black or african american	0	1964	15876	MX	NX	Stage I	T2	2877	Thyroid gland	no	Radiation Therapy, NOS
TCGA-EM-A1CV	32	-11932	'--	female	not reported	0	1978	11932	MX	N0	Stage I	T1	1475	Thyroid gland	no	Pharmaceutical Therapy, NOS
TCGA-EM-A3AI	67	-24820	'--	female	white	0	1943	24820	MX	NX	Stage II	T2	685	Thyroid gland	yes	Radiation Therapy, NOS
TCGA-DE-A69K	58	-21403	'--	female	black or african american	0	1955	21403	M0	N0	Stage III	T3	434	Thyroid gland	no	Pharmaceutical Therapy, NOS
TCGA-FE-A235	26	-9859	'--	female	white	0	1976	9859	MX	N1	Stage I	T2	3571	Thyroid gland	yes	Radiation Therapy, NOS
TCGA-FK-A3SB	28	-10293	'--	female	asian	0	1980	10293	MX	N1a	Stage I	T3	125	Thyroid gland	yes	Radiation Therapy, NOS
TCGA-DJ-A2PZ	63	-23332	'--	male	white	0	1948	23332	M0	N0	Stage III	T3	256	Thyroid gland	no	Pharmaceutical Therapy, NOS
TCGA-EM-A3O6	54	-19856	'--	female	not reported	0	1957	19856	MX	NX	Stage II	T2	458	Thyroid gland	yes	Radiation Therapy, NOS
TCGA-DE-A4MA	52	-19100	'--	female	black or african american	0	1959	19100	M0	N1a	Stage III	T3	916	Thyroid gland	yes	Radiation Therapy, NOS
TCGA-J8-A4HW	59	-21587	'--	female	white	0	1953	21587	M0	N1	Stage III	T2	79	Thyroid gland	yes	Radiation Therapy, NOS
TCGA-EM-A3AK	62	-22911	'--	female	not reported	0	1949	22911	MX	N0	Stage I	T1b	477	Thyroid gland	no	Pharmaceutical Therapy, NOS
TCGA-ET-A39K	48	-17789	'--	female	white	0	1958	17789	MX	N1a	Stage III	T3	3267	Thyroid gland	yes	Radiation Therapy, NOS
TCGA-BJ-A192	54	-19878	'--	female	white	0	1956	19878	M0	NX	Stage III	T3	1349	Thyroid gland	no	Radiation Therapy, NOS
TCGA-FK-A3SH	50	-18609	'--	female	white	0	1958	18609	MX	N1a	Stage III	T2	1463	Thyroid gland	no	Pharmaceutical Therapy, NOS
TCGA-J8-A3YE	31	-11446	'--	female	white	0	1979	11446	M0	N1	Stage I	T3	847	Thyroid gland	no	Pharmaceutical Therapy, NOS
TCGA-FE-A23A	27	-10177	'--	female	white	0	1979	10177	MX	N0	Stage I	T2	2489	Thyroid gland	yes	Radiation Therapy, NOS
TCGA-CE-A27D	28	-10536	'--	female	asian	0	1982	10536	M0	N1	Stage I	T2	374	Thyroid gland	no	Radiation Therapy, NOS
TCGA-BJ-A0ZA	67	-24528	'--	female	white	0	1943	24528	M0	N0	Stage II	T2	574	Thyroid gland	yes	Radiation Therapy, NOS
TCGA-ET-A39J	23	-8491	'--	female	white	0	1983	8491	MX	NX	Stage I	T2	3227	Thyroid gland	yes	Radiation Therapy, NOS
TCGA-DJ-A2PU	52	-18998	'--	female	white	0	1959	18998	M0	N0	Stage II	T2	1033	Thyroid gland	no	Pharmaceutical Therapy, NOS
TCGA-FE-A230	30	-10999	'--	female	white	0	1976	10999	MX	N1a	Stage I	T3	2173	Thyroid gland	yes	Radiation Therapy, NOS
TCGA-EM-A1YE	47	-17297	'--	female	not reported	0	1960	17297	MX	N0	Stage II	T2	1645	Thyroid gland	yes	Radiation Therapy, NOS
TCGA-EM-A2CT	20	-7558	'--	female	not reported	0	1991	7558	MX	N0	Stage I	T1b	1474	Thyroid gland	no	Radiation Therapy, NOS
TCGA-EL-A3T2	55	-20403	'--	female	white	0	1947	20403	M0	N1	Stage III	T2	988	Thyroid gland	no	Pharmaceutical Therapy, NOS
TCGA-DJ-A4UQ	60	-22097	'--	male	asian	0	1952	22097	M0	N1b	Stage IVA	T3	1005	Thyroid gland	yes	Radiation Therapy, NOS
TCGA-EM-A2OV	64	-23656	'--	female	asian	0	1947	23656	MX	N0	Stage II	T2	674	Thyroid gland	no	Pharmaceutical Therapy, NOS
TCGA-DJ-A3V7	44	-16257	'--	female	white	0	1967	16257	M0	N0	Stage III	T3	706	Thyroid gland	yes	Radiation Therapy, NOS
TCGA-FY-A3ON	20	-7403	'--	male	white	0	1991	7403	MX	N1	Stage I	T2	595	Thyroid gland	yes	Pharmaceutical Therapy, NOS
TCGA-DJ-A3US	37	-13634	'--	female	white	0	1973	13634	M0	N0	Stage I	T1b	998	Thyroid gland	no	Pharmaceutical Therapy, NOS
TCGA-DJ-A3VL	38	-14219	'--	male	white	0	1973	14219	M0	N0	Stage I	T1a	713	Thyroid gland	no	Pharmaceutical Therapy, NOS
TCGA-ET-A25P	24	-8787	'--	female	asian	0	1985	8787	MX	N0	Stage I	T1	559	Thyroid gland	no	Pharmaceutical Therapy, NOS
TCGA-ET-A25J	40	-14843	'--	female	white	0	1968	14843	MX	N1a	Stage I	T2	2359	Thyroid gland	yes	Radiation Therapy, NOS
TCGA-J8-A42S	45	-16609	'--	male	white	0	1967	16609	MX	N1a	Stage III	T1b	75	Thyroid gland	no	Pharmaceutical Therapy, NOS
TCGA-EM-A4FH	69	-25500	'--	male	not reported	0	1942	25500	MX	NX	Stage III	T3	892	Thyroid gland	yes	Radiation Therapy, NOS
TCGA-FK-A4UB	51	-18792	'--	male	white	0	1954	18792	MX	N1a	Stage III	T3	3531	Thyroid gland	yes	Radiation Therapy, NOS
TCGA-FY-A3BL	29	-10667	'--	male	white	0	1982	10667	M0	NX	Stage I	T1	621	Thyroid gland	no	Radiation Therapy, NOS
TCGA-DJ-A1QE	62	-22645	'--	female	white	0	1941	22645	M0	N0	Stage III	T3	4134	Thyroid gland	no	Pharmaceutical Therapy, NOS
TCGA-EL-A3CM	64	-23406	813	female	white	1	1932	23406	M0	N1b	Stage III	T3	813	Thyroid gland	yes	Radiation Therapy, NOS
TCGA-DJ-A3VA	39	-14495	'--	female	not reported	0	1972	14495	M0	N1a	Stage I	T1b	755	Thyroid gland	no	Pharmaceutical Therapy, NOS
TCGA-ET-A40R	24	-8963	'--	female	white	0	1987	8963	MX	N1a	Stage I	T2	1350	Thyroid gland	no	Pharmaceutical Therapy, NOS
TCGA-ET-A3BN	33	-12122	'--	female	asian	0	1976	12122	MX	NX	Stage I	T2	859	Thyroid gland	not reported	Pharmaceutical Therapy, NOS
TCGA-CE-A484	37	-13815	'--	female	asian	0	1975	13815	M0	N1	Stage I	T2	378	Thyroid gland	no	Radiation Therapy, NOS
TCGA-EM-A4G1	26	-9844	'--	female	not reported	0	1986	9844	MX	N0	Stage I	T1b	416	Thyroid gland	no	Pharmaceutical Therapy, NOS
TCGA-EM-A4FK	33	-12383	'--	female	not reported	0	1978	12383	MX	NX	Stage I	T2	649	Thyroid gland	no	Pharmaceutical Therapy, NOS
TCGA-DJ-A2QC	70	-25690	'--	female	not reported	0	1940	25690	M0	N0	Stage II	T2	1215	Thyroid gland	no	Pharmaceutical Therapy, NOS
TCGA-E8-A44K	50	-18472	'--	female	asian	0	1962	18472	M0	N0	Stage I	T1b	943	Thyroid gland	no	Pharmaceutical Therapy, NOS
TCGA-FY-A3R7	50	-18403	'--	female	white	0	1962	18403	MX	N1a	Stage III	T3	495	Thyroid gland	not reported	Pharmaceutical Therapy, NOS
TCGA-DJ-A13S	19	-7099	'--	female	white	0	1991	7099	M0	N0	Stage I	T1b	265	Thyroid gland	no	Radiation Therapy, NOS
TCGA-EM-A1CT	76	-27944	'--	male	not reported	0	1934	27944	MX	N1b	Stage IVA	T1b	553	Thyroid gland	no	Pharmaceutical Therapy, NOS
TCGA-EM-A2P2	46	-16895	'--	male	not reported	0	1965	16895	MX	N0	Stage III	T3	526	Thyroid gland	yes	Radiation Therapy, NOS
TCGA-EL-A3D4	62	-22923	'--	male	black or african american	0	1946	22923	M0	N1b	Stage IVA	T3	2116	Thyroid gland	yes	Radiation Therapy, NOS
TCGA-CE-A13K	30	-11122	'--	female	asian	0	1980	11122	M0	N1	Stage I	T3	385	Thyroid gland	no	Pharmaceutical Therapy, NOS
TCGA-EM-A2CQ	40	-14776	'--	female	not reported	0	1971	14776	MX	N1a	Stage I	T1b	374	Thyroid gland	no	Pharmaceutical Therapy, NOS
TCGA-ET-A39I	83	-30349	1011	female	white	1	1924	30349	MX	NX	Stage I	T1	1020	Thyroid gland	not reported	Pharmaceutical Therapy, NOS
TCGA-BJ-A0ZJ	36	-13149	'--	male	white	0	1974	13149	M0	N1a	Stage I	T2	1280	Thyroid gland	no	Pharmaceutical Therapy, NOS
TCGA-EM-A22N	68	-25035	'--	female	not reported	0	1943	25035	MX	N0	Stage I	T1b	324	Thyroid gland	no	Pharmaceutical Therapy, NOS
TCGA-EL-A3GO	31	-11604	'--	female	white	0	1977	11604	M0	N0	Stage I	T2	1973	Thyroid gland	no	Radiation Therapy, NOS
TCGA-E3-A3E0	34	-12645	'--	female	white	0	1972	12645	MX	N0	Stage I	T2	2019	Thyroid gland	yes	Pharmaceutical Therapy, NOS
TCGA-DJ-A3V9	50	-18399	'--	female	white	0	1961	18399	M0	N1b	Stage IVA	T2	623	Thyroid gland	yes	Radiation Therapy, NOS
TCGA-FY-A4B3	51	-18969	'--	male	white	0	1961	18969	MX	N1a	Stage III	T3	427	Thyroid gland	not reported	Pharmaceutical Therapy, NOS
TCGA-J8-A3YG	54	-19785	'--	female	white	0	1956	19785	M0	N1a	Stage III	T2	678	Thyroid gland	yes	Radiation Therapy, NOS
TCGA-DJ-A13L	85	-31388	'--	male	white	0	1925	31388	M0	N0	Stage I	T1b	303	Thyroid gland	no	Pharmaceutical Therapy, NOS
TCGA-EL-A3GU	72	-26632	'--	female	white	0	1930	26632	M0	N1	Stage III	T3	4137	Thyroid gland	no	Pharmaceutical Therapy, NOS
TCGA-EL-A3T8	36	-13290	'--	male	asian	0	1969	13290	M0	N0	Stage I	T2	3269	Thyroid gland	yes	Radiation Therapy, NOS
TCGA-ET-A3DQ	43	-15871	'--	female	white	0	1965	15871	MX	N0	Stage I	T1	2581	Thyroid gland	no	Radiation Therapy, NOS
TCGA-EL-A3D1	39	-14245	'--	male	asian	0	1967	14245	M0	N0	Stage I	T2	2997	Thyroid gland	yes	Radiation Therapy, NOS
TCGA-QD-A8IV	50	-18288	'--	female	black or african american	0	1963	18288	MX	N1b	Stage IVA	T3	392	Thyroid gland	no	Pharmaceutical Therapy, NOS
TCGA-EL-A3GR	31	-11598	'--	female	white	0	1973	11598	M0	NX	Stage I	T3	3501	Thyroid gland	no	Pharmaceutical Therapy, NOS
TCGA-E8-A417	38	-14019	'--	female	asian	0	1974	14019	M0	N1a	Stage I	T2	938	Thyroid gland	yes	Radiation Therapy, NOS
TCGA-ET-A3BS	42	-15421	'--	male	asian	0	1968	15421	MX	N1a	Stage I	T3	176	Thyroid gland	no	Pharmaceutical Therapy, NOS
TCGA-EL-A3ZS	22	-8076	'--	female	white	0	1986	8076	M0	N1	Stage I	T1a	215	Thyroid gland	no	Pharmaceutical Therapy, NOS
TCGA-EL-A3MZ	66	-24208	1597	male	white	1	1932	24208	MX	N1	Stage III	T4	1597	Thyroid gland	yes	Radiation Therapy, NOS
TCGA-DJ-A3UM	45	-16573	'--	female	asian	0	1965	16573	M0	N0	Stage I	T1b	944	Thyroid gland	no	Pharmaceutical Therapy, NOS
TCGA-ET-A2N3	34	-12603	'--	female	white	0	1974	12603	MX	NX	Stage I	T2	2535	Thyroid gland	no	Pharmaceutical Therapy, NOS
TCGA-KS-A4I7	61	-22398	'--	female	white	0	1950	22398	M0	N0	Stage I	T1b	987	Thyroid gland	yes	Radiation Therapy, NOS
TCGA-DJ-A3UW	50	-18487	'--	female	white	0	1957	18487	M0	N0	Stage I	T1b	1812	Thyroid gland	no	Radiation Therapy, NOS
TCGA-EL-A4JW	38	-13928	'--	female	white	0	1971	13928	M0	N0	Stage I	T1	1056	Thyroid gland	yes	Radiation Therapy, NOS
TCGA-EM-A3AP	31	-11592	'--	female	not reported	0	1980	11592	MX	NX	Stage I	T2	254	Thyroid gland	no	Radiation Therapy, NOS
TCGA-BJ-A0YZ	65	-24102	'--	male	white	0	1944	24102	M0	N0	Stage II	T2	754	Thyroid gland	no	Radiation Therapy, NOS
TCGA-EM-A3O7	46	-16842	'--	female	not reported	0	1965	16842	MX	NX	Stage III	T3	223	Thyroid gland	no	Pharmaceutical Therapy, NOS
TCGA-FY-A3NM	48	-17734	'--	female	white	0	1963	17734	MX	N0	Stage III	T3	885	Thyroid gland	not reported	Pharmaceutical Therapy, NOS
TCGA-BJ-A45I	51	-18767	'--	female	white	0	1961	18767	M0	N0	Stage III	T3	470	Thyroid gland	no	Pharmaceutical Therapy, NOS
TCGA-BJ-A45J	39	-14510	'--	female	white	0	1973	14510	M0	N1a	Stage I	T1a	658	Thyroid gland	yes	Radiation Therapy, NOS
TCGA-BJ-A0ZH	52	-19114	'--	female	white	0	1958	19114	MX	N1b	Stage IVA	T2	460	Thyroid gland	no	Radiation Therapy, NOS
TCGA-BJ-A0ZE	63	-23250	'--	female	white	0	1947	23250	M0	N0	Stage III	T3	509	Thyroid gland	no	Pharmaceutical Therapy, NOS
TCGA-E8-A436	53	-19640	'--	female	asian	0	1959	19640	M0	N1b	Stage IVA	T2	455	Thyroid gland	no	Pharmaceutical Therapy, NOS
TCGA-DJ-A3VF	60	-22234	'--	female	white	0	1951	22234	M0	N1b	Stage IVA	T3	292	Thyroid gland	no	Pharmaceutical Therapy, NOS
TCGA-DJ-A2PW	65	-23987	'--	male	white	0	1946	23987	M0	N1a	Stage III	T3	1060	Thyroid gland	yes	Radiation Therapy, NOS
TCGA-E3-A3DY	37	-13860	'--	male	white	0	1970	13860	M0	N1a	Stage I	T3	2815	Thyroid gland	yes	Radiation Therapy, NOS
TCGA-DJ-A3VJ	22	-8341	'--	male	white	0	1988	8341	M0	N1a	Stage I	T3	1108	Thyroid gland	no	Pharmaceutical Therapy, NOS
TCGA-DJ-A2PN	70	-25690	'--	female	white	0	1940	25690	M0	N0	Stage I	T1b	307	Thyroid gland	no	Pharmaceutical Therapy, NOS
TCGA-BJ-A3PT	51	-18903	'--	female	white	0	1960	18903	M0	N0	Stage III	T3	709	Thyroid gland	no	Pharmaceutical Therapy, NOS
TCGA-GE-A2C6	33	-12068	'--	female	white	0	1978	12068	MX	N1b	Stage I	T2	381	Thyroid gland	no	Pharmaceutical Therapy, NOS
TCGA-FE-A232	44	-16280	'--	female	white	0	1963	16280	MX	NX	Stage I	T3	2424	Thyroid gland	yes	Radiation Therapy, NOS
TCGA-EM-A4FR	28	-10316	'--	male	not reported	0	1984	10316	MX	N1	Stage I	T3	655	Thyroid gland	no	Pharmaceutical Therapy, NOS
TCGA-DJ-A13O	56	-20779	'--	male	white	0	1954	20779	M0	N0	Stage I	T1b	1161	Thyroid gland	no	Radiation Therapy, NOS
TCGA-EM-A4FQ	42	-15534	'--	female	not reported	0	1970	15534	MX	N1	Stage I	T2	683	Thyroid gland	yes	Radiation Therapy, NOS
TCGA-ET-A3DS	33	-12252	'--	female	white	0	1976	12252	MX	N0	Stage I	T1	2033	Thyroid gland	no	Pharmaceutical Therapy, NOS
TCGA-EL-A4JX	31	-11465	'--	female	black or african american	0	1978	11465	MX	N0	Stage I	T3	1398	Thyroid gland	no	Radiation Therapy, NOS
TCGA-FK-A3SG	21	-7710	'--	female	white	0	1987	7710	MX	N1b	Stage I	T2	28	Thyroid gland	not reported	Pharmaceutical Therapy, NOS
TCGA-EL-A3T9	69	-25484	174	female	white	1	1936	25484	MX	N1	Stage IV	T4	174	Thyroid gland	not reported	Radiation Therapy, NOS
TCGA-DJ-A2PV	53	-19547	'--	female	white	0	1958	19547	M0	N0	Stage II	T2	973	Thyroid gland	no	Pharmaceutical Therapy, NOS
TCGA-EM-A1YD	53	-19366	'--	female	not reported	0	1954	19366	MX	N0	Stage II	T2	1734	Thyroid gland	no	Radiation Therapy, NOS
TCGA-IM-A3U3	55	-20117	'--	female	white	0	1957	20117	MX	N0	Stage I	T1b	514	Thyroid gland	no	Pharmaceutical Therapy, NOS
TCGA-DE-A0XZ	65	-24020	'--	female	white	0	1944	24020	M0	N1a	Stage III	T1	1090	Thyroid gland	yes	Pharmaceutical Therapy, NOS
TCGA-EM-A2OZ	66	-24195	'--	male	not reported	0	1945	24195	MX	N0	Stage I	T1b	1033	Thyroid gland	no	Radiation Therapy, NOS
TCGA-4C-A93U	74	-27348	'--	female	black or african american	0	1939	27348	M0	N1b	Stage IVA	T4a	129	Thyroid gland	no	Radiation Therapy, NOS
TCGA-BJ-A2N9	42	-15411	'--	female	white	0	1969	15411	M0	N0	Stage I	T2	623	Thyroid gland	no	Pharmaceutical Therapy, NOS
TCGA-ET-A2N5	46	-17137	'--	female	black or african american	0	1962	17137	MX	NX	Stage III	T3	2460	Thyroid gland	yes	Radiation Therapy, NOS
TCGA-DJ-A2Q1	44	-16371	'--	female	white	0	1967	16371	M0	N1b	Stage I	T1b	1148	Thyroid gland	no	Pharmaceutical Therapy, NOS
TCGA-EL-A3H1	66	-24328	1500	female	black or african american	1	1927	24328	M0	N0	Stage I	T1	1500	Thyroid gland	no	Pharmaceutical Therapy, NOS
TCGA-EL-A3GW	37	-13670	'--	female	white	0	1972	13670	M0	N0	Stage I	T2	1527	Thyroid gland	no	Pharmaceutical Therapy, NOS
TCGA-FY-A3NP	69	-25462	'--	male	white	0	1942	25462	M0	N0	Stage I	T1	491	Thyroid gland	yes	Radiation Therapy, NOS
TCGA-ET-A39L	20	-7636	'--	female	not reported	0	1986	7636	MX	N0	Stage I	T3	3299	Thyroid gland	no	Pharmaceutical Therapy, NOS
TCGA-EM-A1YC	71	-26143	'--	female	not reported	0	1936	26143	MX	N0	Stage III	T3	2391	Thyroid gland	no	Pharmaceutical Therapy, NOS
TCGA-ET-A2MX	27	-10044	'--	male	white	0	1980	10044	MX	N1a	Stage I	T2	2689	Thyroid gland	no	Pharmaceutical Therapy, NOS
TCGA-DJ-A4UR	36	-13463	'--	female	asian	0	1976	13463	M1	N1b	Stage II	T3	1058	Thyroid gland	yes	Radiation Therapy, NOS
TCGA-IM-A3EB	32	-11822	'--	female	white	0	1976	11822	MX	N1a	Stage I	T3	1488	Thyroid gland	yes	Radiation Therapy, NOS
TCGA-EM-A4FM	59	-21595	'--	female	not reported	0	1953	21595	MX	N1b	Stage IVA	T3	162	Thyroid gland	no	Pharmaceutical Therapy, NOS
TCGA-ET-A39S	27	-10000	'--	female	white	0	1980	10000	MX	N0	Stage I	T1	1676	Thyroid gland	not reported	Pharmaceutical Therapy, NOS
TCGA-EL-A4KG	35	-12978	'--	female	white	0	1977	12978	M0	N0	Stage I	T3	739	Thyroid gland	no	Pharmaceutical Therapy, NOS
TCGA-DJ-A3V8	28	-10398	'--	female	white	0	1983	10398	M0	N1b	Stage I	T3	647	Thyroid gland	yes	Radiation Therapy, NOS
TCGA-EL-A3MX	66	-24178	1753	female	white	1	1938	24178	M1	N1	Stage IVC	T4	1753	Thyroid gland	yes	Pharmaceutical Therapy, NOS
TCGA-DJ-A2PO	54	-20058	'--	male	white	0	1956	20058	M0	N0	Stage I	T1a	243	Thyroid gland	no	Pharmaceutical Therapy, NOS
TCGA-EM-A2P0	33	-12127	'--	male	not reported	0	1978	12127	MX	N1b	Stage I	T2	535	Thyroid gland	yes	Radiation Therapy, NOS
TCGA-BJ-A45G	48	-17831	'--	female	white	0	1964	17831	M0	N1	Stage III	T2	725	Thyroid gland	no	Pharmaceutical Therapy, NOS
TCGA-ET-A2N4	53	-19671	'--	female	white	0	1955	19671	MX	N0	Stage III	T3	81	Thyroid gland	yes	Radiation Therapy, NOS
TCGA-BJ-A0ZC	55	-20282	'--	male	white	0	1955	20282	M0	N0	Stage I	T1	352	Thyroid gland	no	Radiation Therapy, NOS
TCGA-FE-A3PC	37	-13817	'--	female	white	0	1969	13817	MX	N1	Stage I	T3	2606	Thyroid gland	yes	Radiation Therapy, NOS
TCGA-L6-A4EP	41	-15292	'--	female	asian	0	1969	15292	M0	N0	Stage I	T2	1016	Thyroid gland	no	Pharmaceutical Therapy, NOS
TCGA-EL-A3CX	22	-8344	'--	female	white	0	1983	8344	M0	N0	Stage I	T2	3243	Thyroid gland	no	Pharmaceutical Therapy, NOS
TCGA-FY-A40K	46	-17092	'--	female	white	0	1966	17092	MX	N0	Stage I	T1a	461	Thyroid gland	yes	Radiation Therapy, NOS
TCGA-EL-A3T7	47	-17302	'--	female	white	0	1957	17302	M0	N0	Stage II	T2	1256	Thyroid gland	no	Radiation Therapy, NOS
TCGA-DJ-A2Q6	38	-14193	'--	female	white	0	1973	14193	M0	N1b	Stage I	T1b	1109	Thyroid gland	no	Pharmaceutical Therapy, NOS
TCGA-EL-A4K9	68	-24980	'--	male	white	0	1941	24980	M0	N0	Stage II	T2	1455	Thyroid gland	yes	Radiation Therapy, NOS
TCGA-EM-A3FN	42	-15655	'--	female	not reported	0	1969	15655	MX	N0	Stage I	T3	367	Thyroid gland	no	Pharmaceutical Therapy, NOS
TCGA-ET-A25G	56	-20816	'--	female	white	0	1952	20816	MX	N0	Stage III	T3	2492	Thyroid gland	no	Pharmaceutical Therapy, NOS
TCGA-DJ-A2PY	46	-17056	'--	female	white	0	1965	17056	M0	N1a	Stage III	T3	267	Thyroid gland	no	Pharmaceutical Therapy, NOS
TCGA-DE-A0Y3	60	-22239	'--	female	asian	0	1948	22239	M1	N1b	Stage IVC	T4a	1526	Thyroid gland	yes	Radiation Therapy, NOS
TCGA-DJ-A3V6	54	-19870	'--	male	white	0	1957	19870	M0	N0	Stage III	T3	818	Thyroid gland	yes	Radiation Therapy, NOS
TCGA-DJ-A2PS	40	-14916	'--	female	white	0	1971	14916	M0	N1a	Stage I	T3	797	Thyroid gland	yes	Radiation Therapy, NOS
TCGA-BJ-A28V	80	-29508	'--	female	white	0	1931	29508	MX	N0	Stage III	T3	987	Thyroid gland	no	Radiation Therapy, NOS
TCGA-MK-A4N7	20	-7570	'--	female	white	0	1991	7570	M0	N0	Stage I	T2	987	Thyroid gland	yes	Radiation Therapy, NOS
TCGA-EL-A3D6	51	-18640	'--	female	white	0	1948	18640	M0	N1b	Stage III	T3	3296	Thyroid gland	no	Pharmaceutical Therapy, NOS
TCGA-DE-A4MB	79	-29011	'--	female	white	0	1932	29011	M0	N1b	Stage IVA	T3	352	Thyroid gland	yes	Radiation Therapy, NOS
TCGA-BJ-A28S	79	-29143	'--	male	white	0	1931	29143	M0	N0	Stage II	T2	640	Thyroid gland	no	Pharmaceutical Therapy, NOS
TCGA-DJ-A3V3	57	-20997	'--	female	asian	0	1953	20997	M0	N0	Stage II	T2	931	Thyroid gland	no	Radiation Therapy, NOS
TCGA-ET-A39R	24	-8828	'--	female	white	0	1983	8828	MX	N0	Stage I	T1	2863	Thyroid gland	no	Radiation Therapy, NOS
TCGA-BJ-A45D	36	-13335	'--	male	white	0	1976	13335	M0	N0	Stage I	T2	331	Thyroid gland	no	Radiation Therapy, NOS
TCGA-EM-A3FJ	24	-9042	'--	female	not reported	0	1986	9042	MX	N1b	Stage I	T1a	850	Thyroid gland	yes	Radiation Therapy, NOS
TCGA-DJ-A13W	45	-16558	'--	female	white	0	1965	16558	M0	N0	Stage I	T1b	1593	Thyroid gland	no	Pharmaceutical Therapy, NOS
TCGA-EM-A2CL	31	-11649	'--	male	not reported	0	1979	11649	MX	NX	Stage I	T2	401	Thyroid gland	no	Pharmaceutical Therapy, NOS
TCGA-H2-A3RH	41	-15068	'--	female	white	0	1970	15068	M0	N0	Stage I	T1b	379	Thyroid gland	yes	Radiation Therapy, NOS
TCGA-BJ-A28R	38	-14044	'--	female	white	0	1972	14044	M0	N0	Stage I	T1	1282	Thyroid gland	no	Radiation Therapy, NOS
TCGA-EM-A3AJ	39	-14399	'--	male	not reported	0	1972	14399	MX	N1a	Stage I	T3	941	Thyroid gland	yes	Radiation Therapy, NOS
TCGA-DJ-A2PT	70	-25837	'--	female	white	0	1941	25837	M0	N0	Stage III	T3	1181	Thyroid gland	no	Pharmaceutical Therapy, NOS
TCGA-FE-A239	82	-30259	1023	male	white	1	1923	30259	MX	N0	Stage III	T3	1023	Thyroid gland	yes	Radiation Therapy, NOS
TCGA-BJ-A290	70	-25803	'--	male	white	0	1940	25803	M0	N1a	Stage III	T3	919	Thyroid gland	no	Pharmaceutical Therapy, NOS
TCGA-BJ-A0Z9	57	-21061	'--	female	white	0	1953	21061	MX	N0	Stage III	T3	1257	Thyroid gland	no	Pharmaceutical Therapy, NOS
TCGA-E8-A416	51	-18932	'--	female	asian	0	1961	18932	M0	N0	Stage I	T1b	952	Thyroid gland	yes	Radiation Therapy, NOS
TCGA-FY-A3R9	66	-24215	'--	female	white	0	1945	24215	MX	N0	Stage I	T1a	504	Thyroid gland	no	Radiation Therapy, NOS
TCGA-KS-A41I	47	-17196	'--	female	white	0	1955	17196	M0	N0	Stage I	T1	486	Thyroid gland	yes	Pharmaceutical Therapy, NOS
TCGA-KS-A41J	28	-10411	'--	female	white	0	1972	10411	M0	N1	Stage I	T2	477	Thyroid gland	yes	Pharmaceutical Therapy, NOS
TCGA-EL-A3TA	42	-15366	'--	male	white	0	1963	15366	M0	N0	Stage I	T2	2035	Thyroid gland	no	Pharmaceutical Therapy, NOS
TCGA-EL-A3ZR	46	-16852	'--	female	white	0	1962	16852	M0	N0	Stage II	T2	1830	Thyroid gland	no	Pharmaceutical Therapy, NOS
TCGA-ET-A3DV	68	-24905	'--	female	white	0	1933	24905	MX	N0	Stage II	T3	5068	Thyroid gland	no	Pharmaceutical Therapy, NOS
TCGA-DE-A4M8	61	-22357	'--	female	white	0	1951	22357	M0	N1	Stage III	T2	564	Thyroid gland	yes	Radiation Therapy, NOS
TCGA-EM-A2CS	51	-18990	'--	female	not reported	0	1960	18990	MX	N1b	Stage IVA	T3	841	Thyroid gland	no	Pharmaceutical Therapy, NOS
TCGA-BJ-A45E	46	-17115	'--	female	white	0	1966	17115	M0	N0	Stage I	T1a	639	Thyroid gland	no	Radiation Therapy, NOS
TCGA-E8-A438	23	-8752	'--	female	white	0	1988	8752	M0	N0	Stage I	T1b	1019	Thyroid gland	no	Radiation Therapy, NOS
TCGA-IM-A4EB	37	-13635	'--	male	white	0	1975	13635	MX	N1b	Stage I	T3	780	Thyroid gland	no	Pharmaceutical Therapy, NOS
TCGA-DJ-A2PQ	26	-9664	'--	male	white	0	1984	9664	M0	N1a	Stage I	T2	1077	Thyroid gland	no	Pharmaceutical Therapy, NOS
TCGA-EM-A22K	46	-16890	'--	female	not reported	0	1965	16890	MX	N1b	Stage IVA	T1b	479	Thyroid gland	no	Pharmaceutical Therapy, NOS
TCGA-DJ-A3UP	38	-13899	'--	female	not reported	0	1973	13899	M0	N0	Stage I	T2	499	Thyroid gland	no	Pharmaceutical Therapy, NOS
TCGA-EM-A2OY	46	-17075	'--	female	not reported	0	1965	17075	MX	N0	Stage II	T2	983	Thyroid gland	yes	Radiation Therapy, NOS
TCGA-EM-A1CS	55	-20284	'--	female	not reported	0	1954	20284	MX	N0	Stage I	T1	817	Thyroid gland	no	Radiation Therapy, NOS
TCGA-EL-A3TB	47	-17195	'--	female	white	0	1958	17195	M0	N1a	Stage III	T3	2519	Thyroid gland	yes	Radiation Therapy, NOS
TCGA-J8-A4HY	68	-25106	'--	female	white	0	1944	25106	MX	N1b	Stage IVA	T4a	6	Thyroid gland	no	Pharmaceutical Therapy, NOS
TCGA-FE-A231	70	-25703	'--	male	white	0	1940	25703	MX	N1b	Stage IVA	T3	961	Thyroid gland	yes	Radiation Therapy, NOS
TCGA-J8-A3O0	38	-14214	'--	male	white	0	1971	14214	M0	N0	Stage I	T2	1313	Thyroid gland	no	Pharmaceutical Therapy, NOS
TCGA-DJ-A3VI	52	-19053	'--	female	white	0	1959	19053	M0	N1a	Stage III	T1b	95	Thyroid gland	no	Pharmaceutical Therapy, NOS
TCGA-ET-A40P	32	-11843	'--	female	white	0	1979	11843	MX	N0	Stage I	T2	1338	Thyroid gland	no	Pharmaceutical Therapy, NOS
TCGA-FY-A3NN	48	-17613	'--	female	not reported	0	1963	17613	MX	N1a	Stage III	T1b	0	Thyroid gland	not reported	Radiation Therapy, NOS
TCGA-DJ-A1QM	42	-15418	'--	male	white	0	1968	15418	M0	N0	Stage I	T1a	183	Thyroid gland	no	Radiation Therapy, NOS
TCGA-KS-A4I3	41	-14992	'--	male	asian	0	1970	14992	M0	N1	Stage I	T3	1329	Thyroid gland	yes	Radiation Therapy, NOS
TCGA-E8-A433	25	-9145	'--	female	asian	0	1987	9145	M0	N0	Stage I	T2	951	Thyroid gland	no	Pharmaceutical Therapy, NOS
TCGA-DJ-A3VD	32	-12019	'--	female	white	0	1979	12019	M0	N1a	Stage I	T1b	1238	Thyroid gland	yes	Radiation Therapy, NOS
TCGA-EL-A3ZT	35	-13103	'--	male	white	0	1973	13103	M0	N0	Stage I	T3	1808	Thyroid gland	no	Pharmaceutical Therapy, NOS
TCGA-EL-A3H7	36	-13407	'--	female	white	0	1966	13407	M0	N1	Stage I	T3	4228	Thyroid gland	no	Pharmaceutical Therapy, NOS
TCGA-EM-A3AQ	85	-31198	'--	female	not reported	0	1926	31198	MX	N0	Stage I	T1b	904	Thyroid gland	no	Radiation Therapy, NOS
TCGA-EM-A3FO	40	-14864	'--	male	not reported	0	1971	14864	MX	N0	Stage I	T3	532	Thyroid gland	no	Pharmaceutical Therapy, NOS
TCGA-DJ-A13P	52	-19297	'--	female	white	0	1947	19297	M0	N0	Stage II	T2	5150	Thyroid gland	no	Radiation Therapy, NOS
TCGA-DE-A2OL	44	-16253	'--	female	white	0	1967	16253	MX	NX	Stage I	T2	1145	Thyroid gland	yes	Radiation Therapy, NOS
TCGA-EL-A3H5	57	-20926	'--	female	white	0	1950	20926	M0	N1	Stage IVA	T4	2542	Thyroid gland	yes	Radiation Therapy, NOS
TCGA-FE-A3PB	33	-12136	'--	female	white	0	1971	12136	MX	N1a	Stage I	T3	2590	Thyroid gland	yes	Radiation Therapy, NOS
TCGA-DJ-A3UQ	45	-16545	'--	female	asian	0	1966	16545	M0	N1a	Stage III	T3	595	Thyroid gland	yes	Radiation Therapy, NOS
TCGA-FY-A2QD	61	-22491	'--	female	black or african american	0	1950	22491	'--	N0	'--	T1	38	Thyroid gland	not reported	Radiation Therapy, NOS
TCGA-EL-A3ZL	34	-12649	'--	female	white	0	1974	12649	M0	N1	Stage I	T1	1895	Thyroid gland	yes	Radiation Therapy, NOS
TCGA-ET-A3BT	60	-22108	'--	female	white	0	1947	22108	MX	N1b	Stage IVA	T2	2665	Thyroid gland	no	Pharmaceutical Therapy, NOS
TCGA-FY-A40M	51	-18722	'--	female	white	0	1961	18722	MX	N0	Stage I	T1b	684	Thyroid gland	yes	Pharmaceutical Therapy, NOS
TCGA-DJ-A4UW	34	-12563	'--	female	asian	0	1978	12563	M0	N1b	Stage I	T1a	819	Thyroid gland	yes	Radiation Therapy, NOS
TCGA-EL-A3GV	65	-23787	'--	female	white	0	1943	23787	M0	N0	Stage III	T3	1532	Thyroid gland	yes	Radiation Therapy, NOS
TCGA-ET-A2N0	51	-18692	'--	female	white	0	1959	18692	MX	N1a	Stage III	T1b	1600	Thyroid gland	yes	Radiation Therapy, NOS
TCGA-FY-A3R6	57	-21009	'--	female	white	0	1954	21009	MX	N1b	Stage IVA	T2	423	Thyroid gland	no	Pharmaceutical Therapy, NOS
TCGA-FE-A22Z	61	-22286	'--	female	white	0	1946	22286	MX	N1	Stage IVA	T4a	2243	Thyroid gland	yes	Radiation Therapy, NOS
TCGA-IM-A420	39	-14332	'--	female	white	0	1973	14332	MX	N1a	Stage I	T2	250	Thyroid gland	yes	Pharmaceutical Therapy, NOS
TCGA-EL-A3GZ	34	-12665	'--	female	white	0	1967	12665	M0	N0	Stage I	T1	4258	Thyroid gland	no	Pharmaceutical Therapy, NOS
TCGA-DJ-A3VE	50	-18417	'--	male	white	0	1961	18417	M0	N0	Stage I	T1b	577	Thyroid gland	no	Pharmaceutical Therapy, NOS
TCGA-BJ-A0Z5	58	-21369	'--	male	white	0	1952	21369	M0	N1a	Stage III	T3	448	Thyroid gland	no	Pharmaceutical Therapy, NOS
TCGA-DJ-A2Q0	57	-20973	'--	female	white	0	1954	20973	M0	N0	Stage II	T2	1045	Thyroid gland	no	Pharmaceutical Therapy, NOS
TCGA-EL-A4JZ	55	-20290	'--	female	white	0	1954	20290	M0	N1a	Stage III	T3	1856	Thyroid gland	no	Pharmaceutical Therapy, NOS
TCGA-ET-A39T	55	-20164	'--	female	white	0	1951	20164	MX	N0	Stage III	T3	2987	Thyroid gland	no	Pharmaceutical Therapy, NOS
TCGA-EM-A22O	75	-27758	'--	male	asian	0	1936	27758	MX	N1a	Stage IVA	T4a	1344	Thyroid gland	yes	Radiation Therapy, NOS
TCGA-E8-A437	57	-21073	'--	female	white	0	1954	21073	M0	NX	Stage I	TX	1213	Thyroid gland	no	Pharmaceutical Therapy, NOS
TCGA-EL-A4KD	41	-15291	'--	male	white	0	1969	15291	M0	N1	Stage I	T3	1326	Thyroid gland	no	Pharmaceutical Therapy, NOS
TCGA-EL-A3CL	70	-25761	963	female	white	1	1924	25761	M0	NX	Stage II	T2	963	Thyroid gland	no	Radiation Therapy, NOS
TCGA-DJ-A2PX	55	-20088	'--	female	white	0	1956	20088	M0	N0	Stage I	T1b	881	Thyroid gland	no	Pharmaceutical Therapy, NOS
TCGA-ET-A3BX	24	-8791	'--	male	white	0	1986	8791	MX	N1a	Stage I	T3	1596	Thyroid gland	yes	Radiation Therapy, NOS
TCGA-EM-A2CR	46	-16807	'--	female	not reported	0	1965	16807	MX	N0	Stage II	T2	415	Thyroid gland	no	Radiation Therapy, NOS
TCGA-EM-A3O3	83	-30500	'--	female	not reported	0	1928	30500	MX	N1a	Stage III	T2	441	Thyroid gland	yes	Radiation Therapy, NOS
TCGA-EM-A3FK	30	-10992	'--	female	not reported	0	1980	10992	MX	N1b	Stage I	T1b	723	Thyroid gland	yes	Radiation Therapy, NOS
TCGA-EM-A4FO	72	-26589	'--	male	not reported	0	1940	26589	MX	N0	Stage I	T1b	802	Thyroid gland	yes	Radiation Therapy, NOS
TCGA-FY-A4B4	62	-22830	'--	female	white	0	1950	22830	MX	N1a	Stage III	T1b	657	Thyroid gland	yes	Pharmaceutical Therapy, NOS
TCGA-BJ-A45H	45	-16541	'--	male	white	0	1967	16541	M0	N0	Stage III	T3	865	Thyroid gland	yes	Radiation Therapy, NOS
TCGA-DJ-A3VK	63	-23255	'--	male	white	0	1948	23255	M0	N0	Stage III	T3	753	Thyroid gland	yes	Radiation Therapy, NOS
TCGA-EM-A3O9	40	-14783	'--	male	not reported	0	1971	14783	MX	N0	Stage I	T3	281	Thyroid gland	yes	Radiation Therapy, NOS
TCGA-FY-A76V	54	-19872	'--	male	black or african american	0	1959	19872	MX	NX	Stage II	T2	51	Thyroid gland	not reported	Pharmaceutical Therapy, NOS
TCGA-EM-A3ST	62	-22990	'--	female	not reported	0	1949	22990	MX	N0	Stage III	T3	1182	Thyroid gland	yes	Radiation Therapy, NOS
TCGA-E8-A415	39	-14288	'--	female	asian	0	1973	14288	M0	N1b	Stage I	T1a	944	Thyroid gland	no	Radiation Therapy, NOS
TCGA-DJ-A2Q4	53	-19689	'--	male	white	0	1958	19689	M0	N1a	Stage III	T1b	1032	Thyroid gland	no	Pharmaceutical Therapy, NOS
TCGA-E8-A2JQ	18	-6684	'--	female	white	0	1993	6684	M0	N1a	Stage I	T3	356	Thyroid gland	yes	Radiation Therapy, NOS
TCGA-DJ-A3V0	56	-20496	'--	male	not reported	0	1954	20496	M0	N1b	Stage IVA	T4a	1125	Thyroid gland	yes	Radiation Therapy, NOS
TCGA-EL-A3CY	28	-10423	'--	male	white	0	1972	10423	M0	N1b	Stage I	TX	127	Thyroid gland	no	Pharmaceutical Therapy, NOS
TCGA-EM-A2P3	47	-17495	'--	female	not reported	0	1964	17495	MX	NX	Stage I	T1b	444	Thyroid gland	no	Radiation Therapy, NOS
TCGA-EM-A3OA	55	-20284	'--	female	not reported	0	1956	20284	MX	N0	Stage II	T2	822	Thyroid gland	no	Radiation Therapy, NOS
TCGA-FY-A3RA	21	-7900	'--	female	white	0	1990	7900	MX	NX	Stage I	T2	550	Thyroid gland	yes	Radiation Therapy, NOS
TCGA-J8-A3NZ	52	-19058	'--	female	white	0	1959	19058	M0	N1a	Stage III	T3	524	Thyroid gland	no	Pharmaceutical Therapy, NOS
TCGA-ET-A25O	35	-12924	'--	female	black or african american	0	1974	12924	MX	N1a	Stage I	T2	1986	Thyroid gland	yes	Radiation Therapy, NOS
TCGA-H2-A422	40	-14721	'--	female	white	0	1972	14721	MX	N0	Stage I	T2	566	Thyroid gland	no	Pharmaceutical Therapy, NOS
TCGA-DJ-A13U	60	-22130	'--	male	white	0	1950	22130	M0	N0	Stage III	T3	1590	Thyroid gland	yes	Radiation Therapy, NOS
TCGA-FY-A3TY	61	-22556	'--	female	white	0	1951	22556	MX	N0	Stage III	T3	709	Thyroid gland	not reported	Pharmaceutical Therapy, NOS
TCGA-BJ-A45C	78	-28490	243	male	black or african american	1	1934	28490	M0	N0	Stage III	T3	175	Thyroid gland	no	Pharmaceutical Therapy, NOS
TCGA-E3-A3DZ	55	-20251	'--	female	white	0	1955	20251	M0	N0	Stage III	T3	1436	Thyroid gland	yes	Pharmaceutical Therapy, NOS
TCGA-EL-A3ZN	28	-10266	'--	female	white	0	1980	10266	M0	N1	Stage I	T3	1614	Thyroid gland	no	Pharmaceutical Therapy, NOS
TCGA-EL-A3CT	78	-28597	1854	female	white	1	1926	28597	M0	N1a	Stage IVA	T4a	1854	Thyroid gland	no	Pharmaceutical Therapy, NOS
TCGA-EL-A4K0	54	-20042	'--	female	white	0	1956	20042	M0	N0	Stage I	T1	944	Thyroid gland	no	Pharmaceutical Therapy, NOS
TCGA-FK-A3SE	31	-11472	'--	female	asian	0	1977	11472	MX	N1a	Stage I	T2	670	Thyroid gland	yes	Radiation Therapy, NOS
TCGA-EL-A4K2	43	-15962	'--	female	white	0	1967	15962	M0	N0	Stage I	T1	928	Thyroid gland	no	Pharmaceutical Therapy, NOS
TCGA-BJ-A28T	34	-12698	'--	female	white	0	1977	12698	M0	N1a	Stage I	T1	1081	Thyroid gland	no	Pharmaceutical Therapy, NOS
TCGA-EM-A3FP	71	-26158	'--	female	not reported	0	1940	26158	MX	N0	Stage II	T2	529	Thyroid gland	no	Pharmaceutical Therapy, NOS
TCGA-ET-A25K	36	-13351	'--	female	white	0	1973	13351	MX	N1a	Stage I	T2	2142	Thyroid gland	no	Pharmaceutical Therapy, NOS
TCGA-BJ-A18Y	29	-10832	'--	male	white	0	1981	10832	MX	N0	Stage I	T1b	1563	Thyroid gland	yes	Radiation Therapy, NOS
TCGA-EL-A3T0	45	-16798	'--	female	white	0	1956	16798	M0	N1	Stage III	T3	4335	Thyroid gland	no	Pharmaceutical Therapy, NOS
TCGA-DJ-A3UU	49	-17919	'--	female	white	0	1961	17919	M0	N0	Stage III	T3	713	Thyroid gland	no	Pharmaceutical Therapy, NOS
TCGA-EL-A3GS	37	-13542	'--	female	white	0	1970	13542	M0	N1	Stage I	T3	1989	Thyroid gland	yes	Radiation Therapy, NOS
TCGA-H2-A3RI	29	-10956	'--	female	white	0	1982	10956	MX	N0	Stage I	T3	335	Thyroid gland	yes	Radiation Therapy, NOS
TCGA-EM-A3OB	33	-12282	'--	female	not reported	0	1978	12282	MX	N0	Stage I	T2	1176	Thyroid gland	no	Radiation Therapy, NOS
TCGA-EL-A3GP	70	-25696	'--	male	black or african american	0	1939	25696	M0	N1a	Stage III	T3	1506	Thyroid gland	no	Pharmaceutical Therapy, NOS
TCGA-BJ-A3EZ	51	-18882	'--	male	white	0	1960	18882	M0	N1b	Stage IVA	T3	487	Thyroid gland	no	Pharmaceutical Therapy, NOS
TCGA-DJ-A4UL	68	-24939	'--	female	white	0	1944	24939	M0	N0	Stage I	T1b	939	Thyroid gland	no	Radiation Therapy, NOS
TCGA-ET-A40T	26	-9531	'--	female	white	0	1986	9531	MX	N1a	Stage I	T2	1140	Thyroid gland	no	Pharmaceutical Therapy, NOS
TCGA-EL-A4K7	74	-27306	'--	male	white	0	1935	27306	M0	N1	Stage III	T2	1251	Thyroid gland	no	Pharmaceutical Therapy, NOS
TCGA-EL-A3N2	24	-8989	'--	female	white	0	1987	8989	M0	N1	Stage I	T2	902	Thyroid gland	yes	Radiation Therapy, NOS
TCGA-E8-A432	57	-20874	'--	female	asian	0	1955	20874	M0	N0	Stage II	T2	931	Thyroid gland	no	Pharmaceutical Therapy, NOS
TCGA-BJ-A190	55	-20407	'--	male	white	0	1955	20407	MX	N0	Stage II	T2	626	Thyroid gland	yes	Radiation Therapy, NOS
TCGA-DJ-A13X	51	-18689	'--	female	not reported	0	1959	18689	M0	N0	Stage III	T3	253	Thyroid gland	no	Radiation Therapy, NOS
TCGA-EM-A3AN	36	-13188	'--	female	not reported	0	1975	13188	MX	N1b	Stage I	T1b	1006	Thyroid gland	no	Pharmaceutical Therapy, NOS
TCGA-BJ-A45K	33	-12138	'--	male	white	0	1979	12138	M0	N0	Stage I	T2	705	Thyroid gland	yes	Radiation Therapy, NOS
TCGA-EL-A3D0	61	-22622	'--	male	white	0	1940	22622	M0	N1b	Stage III	T4	4254	Thyroid gland	yes	Radiation Therapy, NOS
TCGA-FE-A236	33	-12348	'--	male	white	0	1971	12348	MX	N1	Stage I	T2	2031	Thyroid gland	no	Pharmaceutical Therapy, NOS
TCGA-DJ-A2Q8	47	-17438	'--	female	not reported	0	1964	17438	M0	N0	Stage I	T1a	1189	Thyroid gland	no	Radiation Therapy, NOS
TCGA-DE-A4MD	71	-26179	'--	male	white	0	1940	26179	M0	N1b	Stage IVA	T3	764	Thyroid gland	yes	Radiation Therapy, NOS
TCGA-EL-A3N3	53	-19513	'--	female	white	0	1947	19513	M0	NX	Stage II	T3	5423	Thyroid gland	no	Pharmaceutical Therapy, NOS
TCGA-E8-A44M	23	-8523	'--	female	asian	0	1989	8523	M0	N0	Stage I	T1b	917	Thyroid gland	yes	Radiation Therapy, NOS
TCGA-DJ-A3V4	60	-22218	'--	female	white	0	1951	22218	M0	N1a	Stage III	T3	1294	Thyroid gland	yes	Radiation Therapy, NOS
TCGA-E8-A242	56	-20472	'--	female	white	0	1955	20472	MX	N0	Stage III	T3	950	Thyroid gland	no	Radiation Therapy, NOS
TCGA-DJ-A1QD	20	-7460	'--	female	white	0	1990	7460	M0	N1b	Stage I	T2	1462	Thyroid gland	no	Radiation Therapy, NOS
TCGA-EM-A3SX	28	-10447	'--	female	not reported	0	1983	10447	MX	N1a	Stage I	T3	908	Thyroid gland	no	Pharmaceutical Therapy, NOS
TCGA-E8-A418	75	-27737	'--	female	white	0	1936	27737	M0	N0	Stage IVA	T4a	92	Thyroid gland	no	Pharmaceutical Therapy, NOS
TCGA-BJ-A45F	59	-21713	'--	female	white	0	1953	21713	M0	N0	Stage I	T1b	105	Thyroid gland	no	Pharmaceutical Therapy, NOS
TCGA-DJ-A3UX	46	-17124	'--	female	white	0	1964	17124	M0	N0	Stage I	T1	345	Thyroid gland	no	Radiation Therapy, NOS
TCGA-J8-A3YD	47	-17416	'--	female	white	0	1962	17416	M0	N1a	Stage III	T1b	968	Thyroid gland	yes	Radiation Therapy, NOS
TCGA-KS-A4I9	46	-16961	'--	female	black or african american	0	1961	16961	M0	N0	Stage I	T1b	2658	Thyroid gland	yes	Pharmaceutical Therapy, NOS
TCGA-FY-A40L	55	-20243	'--	female	white	0	1957	20243	MX	N1b	Stage IVA	T4a	726	Thyroid gland	yes	Radiation Therapy, NOS
TCGA-BJ-A2NA	77	-28147	'--	male	white	0	1934	28147	M0	N0	Stage III	T3	577	Thyroid gland	no	Pharmaceutical Therapy, NOS
TCGA-BJ-A291	56	-20682	'--	female	white	0	1954	20682	M0	N0	Stage I	T1	696	Thyroid gland	no	Pharmaceutical Therapy, NOS
TCGA-BJ-A0ZG	80	-29375	'--	male	white	0	1930	29375	M0	N0	Stage I	T1	775	Thyroid gland	no	Pharmaceutical Therapy, NOS
TCGA-ET-A3DW	64	-23603	'--	male	asian	0	1939	23603	MX	N1	Stage III	T2	752	Thyroid gland	yes	Radiation Therapy, NOS
TCGA-EM-A3FL	63	-23183	'--	female	not reported	0	1948	23183	MX	NX	Stage I	T1b	1441	Thyroid gland	no	Pharmaceutical Therapy, NOS
TCGA-DJ-A2QA	56	-20784	'--	female	asian	0	1954	20784	M0	N0	Stage III	T3	1020	Thyroid gland	no	Radiation Therapy, NOS
TCGA-DJ-A2Q3	61	-22637	'--	female	asian	0	1950	22637	M0	N1a	Stage III	T3	1224	Thyroid gland	no	Pharmaceutical Therapy, NOS
TCGA-EL-A3H2	58	-21266	1019	male	white	1	1944	21266	MX	N0	Stage II	T2	1019	Thyroid gland	no	Pharmaceutical Therapy, NOS
TCGA-KS-A4IC	45	-16671	'--	female	white	0	1966	16671	M0	N1a	Stage III	T1b	1073	Thyroid gland	yes	Radiation Therapy, NOS
TCGA-DE-A4MC	43	-15996	'--	female	american indian or alaska native	0	1968	15996	M0	N1b	Stage I	T3	913	Thyroid gland	no	Pharmaceutical Therapy, NOS
TCGA-EL-A3GQ	72	-26478	'--	female	white	0	1938	26478	M0	N0	Stage I	T1	1528	Thyroid gland	no	Pharmaceutical Therapy, NOS
TCGA-EM-A4FV	64	-23627	'--	female	not reported	0	1947	23627	MX	N0	Stage I	T1b	744	Thyroid gland	no	Radiation Therapy, NOS
TCGA-ET-A4KN	51	-18889	'--	female	white	0	1961	18889	MX	N0	Stage III	T3	1009	Thyroid gland	no	Pharmaceutical Therapy, NOS
TCGA-FE-A3PA	16	-6068	'--	male	white	0	1986	6068	M1	N0	Stage II	T4	3235	Thyroid gland	no	Pharmaceutical Therapy, NOS
TCGA-EL-A3CU	70	-25881	'--	female	white	0	1930	25881	M0	N1a	Stage III	T1	4780	Thyroid gland	no	Pharmaceutical Therapy, NOS
TCGA-DJ-A3VB	52	-19248	'--	male	not reported	0	1959	19248	M0	N1a	Stage III	T3	697	Thyroid gland	no	Pharmaceutical Therapy, NOS
TCGA-BJ-A3PU	52	-19007	'--	male	white	0	1959	19007	M0	N1a	Stage III	T3	567	Thyroid gland	no	Pharmaceutical Therapy, NOS
TCGA-DJ-A3V2	44	-16382	'--	female	white	0	1967	16382	M0	N1a	Stage I	T2	615	Thyroid gland	no	Pharmaceutical Therapy, NOS
TCGA-KS-A4IB	41	-15157	'--	female	asian	0	1966	15157	M0	N1	Stage I	T2	2577	Thyroid gland	yes	Pharmaceutical Therapy, NOS
TCGA-EL-A3T1	38	-14025	'--	female	black or african american	0	1964	14025	M0	N0	Stage I	T2	3941	Thyroid gland	no	Radiation Therapy, NOS
TCGA-E3-A3E1	46	-16895	'--	female	white	0	1961	16895	M0	N0	Stage I	T1	2449	Thyroid gland	yes	Pharmaceutical Therapy, NOS
TCGA-EL-A3T3	63	-23043	'--	male	white	0	1939	23043	M0	N0	Stage II	T2	4017	Thyroid gland	yes	Radiation Therapy, NOS
TCGA-EL-A3CW	87	-31934	938	female	white	1	1913	31934	M0	N1a	Stage III	T2	938	Thyroid gland	no	Pharmaceutical Therapy, NOS
TCGA-H2-A421	34	-12657	'--	female	white	0	1978	12657	M0	N1a	Stage I	T1b	610	Thyroid gland	no	Pharmaceutical Therapy, NOS
TCGA-DJ-A3UR	51	-18808	'--	female	white	0	1959	18808	M0	N1a	Stage III	T3	1105	Thyroid gland	no	Pharmaceutical Therapy, NOS
TCGA-EL-A3ZP	19	-7101	'--	male	white	0	1989	7101	M0	N1	Stage I	T4	1992	Thyroid gland	yes	Radiation Therapy, NOS
TCGA-EM-A3FM	57	-20938	'--	male	not reported	0	1954	20938	MX	N1b	Stage IVA	T2	639	Thyroid gland	no	Pharmaceutical Therapy, NOS
TCGA-DO-A1K0	30	-11216	'--	female	white	0	1980	11216	MX	N1b	Stage I	T3	655	Thyroid gland	yes	Pharmaceutical Therapy, NOS
TCGA-E3-A3E2	34	-12714	'--	female	white	0	1973	12714	MX	N1a	Stage I	T1	1922	Thyroid gland	yes	Radiation Therapy, NOS
TCGA-ET-A3BP	34	-12594	'--	female	white	0	1974	12594	MX	N1a	Stage I	T2	2406	Thyroid gland	yes	Radiation Therapy, NOS
TCGA-EM-A1YA	74	-27224	'--	female	not reported	0	1936	27224	MX	NX	Stage II	T2	602	Thyroid gland	yes	Radiation Therapy, NOS
TCGA-DJ-A3UV	18	-6850	'--	female	white	0	1992	6850	M0	N0	Stage I	T1	1466	Thyroid gland	no	Radiation Therapy, NOS
TCGA-FY-A3I4	34	-12677	'--	female	white	0	1977	12677	M0	N0	Stage I	T2	542	Thyroid gland	yes	Radiation Therapy, NOS
TCGA-EM-A22I	52	-19003	'--	female	not reported	0	1959	19003	MX	N0	Stage III	T3	448	Thyroid gland	no	Pharmaceutical Therapy, NOS
TCGA-DE-A7U5	36	-13411	'--	female	black or african american	0	1977	13411	M0	N0	Stage I	T2	84	Thyroid gland	no	Pharmaceutical Therapy, NOS
TCGA-EL-A3ZO	79	-28924	'--	female	white	0	1929	28924	M0	N1	Stage III	T3	2211	Thyroid gland	no	Pharmaceutical Therapy, NOS
TCGA-BJ-A2N8	30	-11024	'--	female	white	0	1981	11024	M0	N0	Stage I	T1b	504	Thyroid gland	no	Radiation Therapy, NOS
TCGA-EL-A3CP	50	-18298	'--	female	black or african american	0	1949	18298	M0	NX	'--	T1	4831	Thyroid gland	no	Pharmaceutical Therapy, NOS
TCGA-IM-A41Y	42	-15694	'--	female	white	0	1970	15694	MX	N1a	Stage I	T3	664	Thyroid gland	yes	Pharmaceutical Therapy, NOS
TCGA-DJ-A4UT	32	-11813	'--	female	white	0	1980	11813	M0	N0	Stage I	T1a	823	Thyroid gland	no	Pharmaceutical Therapy, NOS
TCGA-EM-A3AR	41	-15313	'--	male	not reported	0	1970	15313	MX	N1a	Stage I	T1b	1133	Thyroid gland	no	Pharmaceutical Therapy, NOS
TCGA-DJ-A2Q7	52	-19193	'--	female	asian	0	1959	19193	M0	N1a	Stage III	T2	1068	Thyroid gland	no	Radiation Therapy, NOS
TCGA-EL-A3ZH	42	-15685	'--	female	white	0	1964	15685	M0	N1	Stage I	T3	2773	Thyroid gland	no	Pharmaceutical Therapy, NOS
TCGA-ET-A3BQ	27	-10034	'--	female	white	0	1981	10034	MX	N0	Stage I	T2	2331	Thyroid gland	yes	Radiation Therapy, NOS
TCGA-ET-A3BO	44	-16110	'--	female	white	0	1966	16110	MX	N1a	Stage I	T3	1533	Thyroid gland	no	Pharmaceutical Therapy, NOS
TCGA-BJ-A2P4	29	-10602	'--	female	white	0	1982	10602	M0	N0	Stage I	T2	390	Thyroid gland	no	Pharmaceutical Therapy, NOS
TCGA-EM-A22Q	36	-13341	'--	male	not reported	0	1975	13341	MX	N0	Stage I	T3	433	Thyroid gland	yes	Radiation Therapy, NOS
TCGA-BJ-A4O8	47	-17430	'--	male	white	0	1965	17430	M0	N1a	Stage III	T3	591	Thyroid gland	yes	Radiation Therapy, NOS
TCGA-ET-A3DU	21	-7869	'--	female	white	0	1988	7869	MX	N1a	Stage I	T1	1911	Thyroid gland	yes	Radiation Therapy, NOS
TCGA-EL-A3ZQ	78	-28783	'--	female	white	0	1930	28783	M0	N0	Stage II	T2	1862	Thyroid gland	yes	Radiation Therapy, NOS
TCGA-L6-A4ET	49	-17978	'--	female	white	0	1962	17978	M1	NX	Stage IVC	T3	664	Thyroid gland	no	Pharmaceutical Therapy, NOS
TCGA-ET-A39O	39	-14295	'--	male	white	0	1967	14295	MX	N0	Stage I	T1	3059	Thyroid gland	yes	Radiation Therapy, NOS
TCGA-EL-A3D5	44	-16217	'--	female	white	0	1966	16217	M0	N1b	Stage I	T3	1737	Thyroid gland	no	Pharmaceutical Therapy, NOS
TCGA-EL-A3ZG	15	-5612	'--	male	asian	0	1991	5612	M0	N0	Stage I	T3	2724	Thyroid gland	no	Pharmaceutical Therapy, NOS
TCGA-EM-A2CU	47	-17231	'--	female	not reported	0	1964	17231	MX	N1a	Stage III	T2	400	Thyroid gland	yes	Radiation Therapy, NOS
TCGA-EM-A4FU	35	-12912	'--	male	not reported	0	1974	12912	MX	NX	Stage I	T3	1840	Thyroid gland	no	Pharmaceutical Therapy, NOS
TCGA-DJ-A3UO	63	-23292	'--	male	white	0	1947	23292	M0	N1b	Stage IVA	T3	957	Thyroid gland	yes	Radiation Therapy, NOS
TCGA-FE-A238	36	-13159	'--	female	white	0	1969	13159	MX	N0	Stage I	T3	1215	Thyroid gland	no	Pharmaceutical Therapy, NOS
TCGA-DJ-A2Q5	51	-18727	'--	male	white	0	1960	18727	M0	N1b	Stage IVA	T2	1140	Thyroid gland	no	Pharmaceutical Therapy, NOS
TCGA-BJ-A28W	32	-11999	'--	female	white	0	1979	11999	M0	N0	Stage I	T2	344	Thyroid gland	no	Radiation Therapy, NOS
TCGA-EM-A3SY	36	-13461	'--	male	not reported	0	1975	13461	MX	NX	Stage I	T1b	411	Thyroid gland	no	Radiation Therapy, NOS
TCGA-DO-A2HM	49	-18068	'--	male	white	0	1962	18068	MX	N1b	Stage IVA	T1b	71	Thyroid gland	not reported	Pharmaceutical Therapy, NOS
TCGA-BJ-A0Z0	55	-20361	'--	male	not reported	0	1955	20361	MX	N0	Stage II	T2	419	Thyroid gland	no	Pharmaceutical Therapy, NOS
TCGA-KS-A4I1	37	-13538	'--	female	asian	0	1975	13538	M0	N0	Stage I	T2	812	Thyroid gland	yes	Radiation Therapy, NOS
TCGA-MK-A84Z	74	-27185	'--	male	black or african american	0	1939	27185	MX	NX	Stage III	T3	728	Thyroid gland	no	Pharmaceutical Therapy, NOS
TCGA-ET-A3BU	28	-10510	'--	male	white	0	1980	10510	MX	N1a	Stage I	T1	2367	Thyroid gland	yes	Radiation Therapy, NOS
TCGA-E8-A419	30	-11306	'--	female	white	0	1982	11306	M0	N1	Stage I	T2	774	Thyroid gland	yes	Radiation Therapy, NOS
TCGA-ET-A25N	28	-10229	'--	female	white	0	1981	10229	MX	N1a	Stage I	T2	1928	Thyroid gland	yes	Radiation Therapy, NOS
TCGA-FY-A3YR	64	-23395	'--	female	white	0	1948	23395	MX	N1a	Stage III	T3	528	Thyroid gland	yes	Radiation Therapy, NOS
TCGA-ET-A25I	37	-13786	'--	female	white	0	1971	13786	MX	N0	Stage I	T2	2485	Thyroid gland	yes	Radiation Therapy, NOS
TCGA-DJ-A2PR	27	-9914	'--	male	asian	0	1984	9914	M0	N1a	Stage I	T3	835	Thyroid gland	no	Pharmaceutical Therapy, NOS
TCGA-IM-A3ED	58	-21278	'--	female	white	0	1950	21278	MX	N0	Stage I	T1	1442	Thyroid gland	no	Radiation Therapy, NOS
TCGA-EL-A4K4	33	-12368	'--	female	white	0	1977	12368	M0	N1	Stage I	T3	1623	Thyroid gland	yes	Radiation Therapy, NOS
TCGA-EL-A4JV	41	-15065	'--	female	asian	0	1968	15065	M0	N0	Stage I	T2	1748	Thyroid gland	no	Pharmaceutical Therapy, NOS
TCGA-DJ-A13M	28	-10530	'--	female	white	0	1982	10530	M0	N0	Stage I	T1b	1484	Thyroid gland	no	Radiation Therapy, NOS
TCGA-BJ-A28Z	46	-16912	'--	female	white	0	1965	16912	M0	N1a	Stage III	T3	337	Thyroid gland	yes	Radiation Therapy, NOS
TCGA-BJ-A0ZB	66	-24415	'--	male	white	0	1944	24415	M0	N1b	Stage IVA	T3	122	Thyroid gland	no	Pharmaceutical Therapy, NOS
TCGA-ET-A39M	34	-12441	'--	male	white	0	1970	12441	MX	NX	Stage I	T2	2582	Thyroid gland	no	Pharmaceutical Therapy, NOS
TCGA-CE-A482	27	-10192	'--	female	asian	0	1984	10192	M0	N1	Stage I	T1	325	Thyroid gland	yes	Pharmaceutical Therapy, NOS
TCGA-EM-A2CJ	49	-18168	'--	female	not reported	0	1961	18168	MX	NX	Stage I	T1b	1447	Thyroid gland	no	Pharmaceutical Therapy, NOS
TCGA-KS-A4I5	49	-17963	'--	female	white	0	1962	17963	M0	N1b	Stage IVA	T1b	567	Thyroid gland	yes	Pharmaceutical Therapy, NOS
TCGA-MK-A4N6	35	-12904	'--	male	white	0	1976	12904	M0	N1b	Stage I	T3	1098	Thyroid gland	yes	Radiation Therapy, NOS
TCGA-ET-A3DO	33	-12158	'--	female	white	0	1972	12158	MX	NX	Stage I	T2	3552	Thyroid gland	no	Pharmaceutical Therapy, NOS
TCGA-EL-A3CO	88	-32146	726	male	white	1	1911	32146	M0	N1b	Stage III	T3	726	Thyroid gland	yes	Radiation Therapy, NOS
TCGA-DJ-A2Q2	57	-20951	'--	female	white	0	1954	20951	M0	N0	Stage III	T3	1337	Thyroid gland	yes	Radiation Therapy, NOS
TCGA-E8-A2EA	52	-19159	'--	female	white	0	1959	19159	M0	N0	Stage I	T1b	1085	Thyroid gland	no	Radiation Therapy, NOS
TCGA-J8-A3YH	39	-14470	'--	male	white	0	1973	14470	M0	N1b	Stage I	T3	175	Thyroid gland	no	Pharmaceutical Therapy, NOS
TCGA-H2-A26U	54	-19927	'--	female	white	0	1957	19927	MX	N0	Stage III	T3	517	Thyroid gland	no	Pharmaceutical Therapy, NOS
TCGA-FY-A3W9	66	-24136	'--	female	white	0	1946	24136	MX	N0	Stage II	T2	658	Thyroid gland	yes	Pharmaceutical Therapy, NOS
TCGA-DJ-A1QL	70	-25713	'--	male	not reported	0	1940	25713	M0	N0	Stage II	T2	535	Thyroid gland	no	Radiation Therapy, NOS
TCGA-DJ-A1QH	58	-21184	'--	female	white	0	1952	21184	M0	N1a	Stage III	T3	1293	Thyroid gland	yes	Radiation Therapy, NOS
TCGA-EL-A3CZ	37	-13718	'--	female	white	0	1970	13718	M0	N1a	Stage I	T1	2418	Thyroid gland	no	Pharmaceutical Therapy, NOS
TCGA-EM-A1YB	73	-26852	'--	female	not reported	0	1937	26852	MX	NX	Stage II	T2	592	Thyroid gland	yes	Radiation Therapy, NOS
TCGA-E8-A3X7	57	-20983	'--	female	white	0	1954	20983	M0	N0	Stage IVA	T4a	951	Thyroid gland	no	Pharmaceutical Therapy, NOS
TCGA-ET-A25R	51	-18863	'--	female	white	0	1958	18863	MX	NX	Stage III	T3	1930	Thyroid gland	no	Radiation Therapy, NOS
TCGA-E8-A414	45	-16754	'--	female	asian	0	1967	16754	M0	N0	Stage III	T3	958	Thyroid gland	no	Radiation Therapy, NOS
TCGA-DJ-A3VG	40	-14970	'--	male	white	0	1970	14970	M0	N0	Stage I	T1b	1085	Thyroid gland	no	Pharmaceutical Therapy, NOS
TCGA-EL-A3GX	41	-15212	'--	female	white	0	1959	15212	M0	N1	Stage I	T2	4494	Thyroid gland	yes	Radiation Therapy, NOS
TCGA-EM-A2OX	46	-16911	'--	male	not reported	0	1965	16911	MX	N1b	Stage IVA	T1b	600	Thyroid gland	no	Pharmaceutical Therapy, NOS
TCGA-EL-A3MY	81	-29706	533	male	white	1	1923	29706	M1	NX	Stage IVC	T4	533	Thyroid gland	yes	Radiation Therapy, NOS
TCGA-FY-A3WA	52	-18993	'--	female	white	0	1960	18993	MX	NX	Stage I	T1a	519	Thyroid gland	no	Radiation Therapy, NOS
TCGA-EL-A3GY	40	-14814	'--	female	white	0	1964	14814	M1	N1	Stage II	T1	3076	Thyroid gland	no	Pharmaceutical Therapy, NOS
TCGA-EM-A3AL	45	-16439	'--	female	not reported	0	1966	16439	MX	N0	Stage I	T1b	430	Thyroid gland	no	Radiation Therapy, NOS
TCGA-DJ-A1QG	62	-22859	'--	male	white	0	1948	22859	M0	N0	Stage I	T1b	1368	Thyroid gland	no	Pharmaceutical Therapy, NOS
TCGA-EL-A3H8	35	-12992	'--	female	white	0	1967	12992	M0	N1	Stage I	T3	4577	Thyroid gland	no	Radiation Therapy, NOS
TCGA-FK-A3SD	61	-22560	'--	female	white	0	1948	22560	M0	N0	Stage I	T1	32	Thyroid gland	no	Radiation Therapy, NOS
TCGA-DJ-A3UZ	70	-25846	'--	female	white	0	1941	25846	M0	N0	Stage III	T3	1246	Thyroid gland	no	Radiation Therapy, NOS
TCGA-DJ-A13V	21	-7915	'--	female	not reported	0	1989	7915	M0	N1a	Stage I	T3	1313	Thyroid gland	yes	Radiation Therapy, NOS
TCGA-ET-A25L	52	-19159	'--	female	white	0	1958	19159	MX	N1b	Stage IVA	T3	1721	Thyroid gland	no	Pharmaceutical Therapy, NOS
TCGA-J8-A3YF	83	-30661	'--	male	white	0	1926	30661	M0	N1	Stage III	T1	751	Thyroid gland	yes	Radiation Therapy, NOS
TCGA-FY-A3I5	64	-23654	'--	female	white	0	1947	23654	MX	N0	Stage III	T3	238	Thyroid gland	not reported	Pharmaceutical Therapy, NOS
TCGA-DJ-A4V2	38	-14126	'--	female	not reported	0	1973	14126	M0	N0	Stage I	T2	95	Thyroid gland	no	Pharmaceutical Therapy, NOS
TCGA-DJ-A1QO	69	-25232	'--	male	white	0	1941	25232	M0	N0	Stage III	T3	1442	Thyroid gland	no	Pharmaceutical Therapy, NOS
TCGA-DJ-A4V5	55	-20108	'--	male	white	0	1956	20108	M0	N1b	Stage IVA	T3	1076	Thyroid gland	no	Pharmaceutical Therapy, NOS
TCGA-EL-A3H4	46	-16944	'--	female	black or african american	0	1963	16944	M0	N1	Stage IVA	T4a	1512	Thyroid gland	no	Pharmaceutical Therapy, NOS
TCGA-EL-A3CN	47	-17456	'--	female	white	0	1952	17456	M0	N0	Stage II	T3	4731	Thyroid gland	no	Pharmaceutical Therapy, NOS
TCGA-EL-A4KH	36	-13275	'--	female	white	0	1976	13275	M0	N0	Stage I	T2	823	Thyroid gland	no	Pharmaceutical Therapy, NOS
TCGA-DJ-A1QQ	43	-15949	'--	male	asian	0	1967	15949	M0	N0	Stage I	T3	534	Thyroid gland	no	Radiation Therapy, NOS
TCGA-L6-A4EU	58	-21192	'--	female	black or african american	0	1954	21192	M0	N1a	Stage III	T3	289	Thyroid gland	yes	Radiation Therapy, NOS
TCGA-DE-A69J	34	-12493	'--	female	black or african american	0	1978	12493	M0	NX	Stage I	T2	447	Thyroid gland	no	Pharmaceutical Therapy, NOS
TCGA-CE-A483	34	-12768	'--	female	asian	0	1978	12768	M0	N1	Stage I	T2	457	Thyroid gland	no	Radiation Therapy, NOS
TCGA-EL-A3H3	19	-7000	'--	female	white	0	1989	7000	M0	N1	Stage I	T2	1319	Thyroid gland	no	Pharmaceutical Therapy, NOS
TCGA-DJ-A4V4	48	-17878	'--	female	white	0	1964	17878	M0	N0	Stage I	T1a	481	Thyroid gland	no	Radiation Therapy, NOS
TCGA-KS-A41L	39	-14440	'--	female	white	0	1965	14440	M0	N0	Stage I	T2	3463	Thyroid gland	yes	Pharmaceutical Therapy, NOS
TCGA-EM-A4FN	49	-18185	'--	female	not reported	0	1963	18185	MX	N1b	Stage IVA	T1b	802	Thyroid gland	no	Pharmaceutical Therapy, NOS
TCGA-DJ-A3UK	35	-13145	'--	female	white	0	1976	13145	M0	N0	Stage I	T1b	1123	Thyroid gland	no	Pharmaceutical Therapy, NOS
TCGA-EM-A1CU	31	-11470	'--	male	not reported	0	1979	11470	M0	N1a	Stage I	T3	636	Thyroid gland	yes	Radiation Therapy, NOS
TCGA-DJ-A1QF	61	-22310	'--	female	white	0	1948	22310	M0	N0	Stage II	T2	931	Thyroid gland	no	Pharmaceutical Therapy, NOS
TCGA-DJ-A1QN	42	-15343	'--	female	not reported	0	1968	15343	M0	N0	Stage I	T1b	1295	Thyroid gland	no	Radiation Therapy, NOS
TCGA-IM-A41Z	37	-13704	'--	female	white	0	1975	13704	MX	N0	Stage I	T1b	946	Thyroid gland	yes	Pharmaceutical Therapy, NOS
TCGA-EM-A1CW	39	-14263	'--	female	not reported	0	1971	14263	MX	N0	Stage I	T3	549	Thyroid gland	yes	Radiation Therapy, NOS
TCGA-DE-A3KN	49	-18098	'--	female	white	0	1962	18098	M0	N1b	Stage IVA	T3	831	Thyroid gland	no	Pharmaceutical Therapy, NOS
TCGA-ET-A3BW	30	-11032	'--	female	white	0	1981	11032	MX	NX	Stage I	T2	1419	Thyroid gland	yes	Radiation Therapy, NOS
TCGA-FE-A233	18	-6770	'--	female	white	0	1989	6770	MX	NX	Stage I	T2	751	Thyroid gland	yes	Radiation Therapy, NOS
TCGA-EL-A3CR	78	-28785	233	female	white	1	1924	28785	M0	N1b	Stage III	T3	233	Thyroid gland	no	Pharmaceutical Therapy, NOS
TCGA-BJ-A28X	32	-11735	'--	female	white	0	1978	11735	M0	N1a	Stage I	T3	942	Thyroid gland	yes	Radiation Therapy, NOS
TCGA-DJ-A3UY	32	-12004	'--	female	white	0	1979	12004	M0	N0	Stage I	T1b	1091	Thyroid gland	no	Pharmaceutical Therapy, NOS
TCGA-DJ-A3UN	51	-18871	'--	female	white	0	1960	18871	M0	N0	Stage I	T1b	986	Thyroid gland	no	Pharmaceutical Therapy, NOS
TCGA-FE-A237	19	-7207	'--	female	white	0	1986	7207	MX	N1	Stage I	T3	3431	Thyroid gland	yes	Radiation Therapy, NOS
TCGA-ET-A3BV	47	-17441	'--	female	white	0	1961	17441	MX	N1a	Stage III	T2	2294	Thyroid gland	yes	Radiation Therapy, NOS
TCGA-DE-A0Y2	30	-11227	'--	female	white	0	1980	11227	M0	N1a	Stage I	T2	658	Thyroid gland	yes	Radiation Therapy, NOS
TCGA-ET-A39N	35	-12904	'--	female	white	0	1969	12904	MX	NX	Stage I	T3	3751	Thyroid gland	no	Pharmaceutical Therapy, NOS
TCGA-EL-A3MW	55	-20186	'--	female	white	0	1948	20186	M0	N0	Stage II	T2	3305	Thyroid gland	no	Pharmaceutical Therapy, NOS
TCGA-DE-A4M9	28	-10384	'--	male	white	0	1984	10384	M0	NX	Stage I	T2	573	Thyroid gland	yes	Radiation Therapy, NOS
TCGA-ET-A3DR	42	-15404	'--	female	white	0	1966	15404	MX	N1a	Stage I	T1	2451	Thyroid gland	no	Radiation Therapy, NOS
TCGA-MK-A4N9	41	-15255	'--	female	white	0	1970	15255	M0	N1	Stage I	T3	919	Thyroid gland	yes	Pharmaceutical Therapy, NOS
TCGA-FE-A234	26	-9724	'--	female	white	0	1981	9724	MX	N1	Stage I	T2	2075	Thyroid gland	yes	Radiation Therapy, NOS
TCGA-E8-A413	38	-13909	'--	female	asian	0	1974	13909	M0	N0	Stage I	T1b	912	Thyroid gland	no	Radiation Therapy, NOS
TCGA-DJ-A13R	50	-18354	'--	male	white	0	1960	18354	M0	N0	Stage III	T3	565	Thyroid gland	yes	Radiation Therapy, NOS
TCGA-EM-A3SU	43	-15768	'--	female	not reported	0	1968	15768	MX	N1b	Stage I	T2	911	Thyroid gland	yes	Radiation Therapy, NOS
TCGA-ET-A3DT	23	-8761	'--	female	white	0	1988	8761	MX	N1a	Stage I	T2	1330	Thyroid gland	no	Pharmaceutical Therapy, NOS
TCGA-DO-A1JZ	23	-8551	'--	female	black or african american	0	1984	8551	MX	NX	Stage I	T2	1670	Thyroid gland	yes	Pharmaceutical Therapy, NOS
TCGA-J8-A3O1	33	-12113	'--	female	white	0	1977	12113	M0	N1b	Stage I	T3	827	Thyroid gland	yes	Radiation Therapy, NOS
TCGA-EM-A3SZ	42	-15659	'--	female	not reported	0	1969	15659	MX	N0	Stage I	T2	389	Thyroid gland	no	Radiation Therapy, NOS
TCGA-EM-A4FF	40	-14796	'--	female	not reported	0	1966	14796	MX	N1	Stage I	T1b	2573	Thyroid gland	yes	Radiation Therapy, NOS
TCGA-BJ-A2N7	30	-11188	'--	female	white	0	1981	11188	M0	N0	Stage I	T3	559	Thyroid gland	yes	Radiation Therapy, NOS
TCGA-EL-A4K6	75	-27416	'--	male	white	0	1935	27416	MX	N1	Stage IV	T4	1343	Thyroid gland	yes	Radiation Therapy, NOS
TCGA-CE-A3MD	31	-11399	'--	male	asian	0	1980	11399	M0	N1	Stage I	T2	389	Thyroid gland	no	Radiation Therapy, NOS
TCGA-EM-A3O8	33	-12405	'--	female	not reported	0	1978	12405	MX	N0	Stage I	T1b	381	Thyroid gland	no	Radiation Therapy, NOS
TCGA-EM-A22L	33	-12092	'--	female	not reported	0	1978	12092	MX	N0	Stage I	T2	318	Thyroid gland	no	Radiation Therapy, NOS
TCGA-EM-A2CP	26	-9759	'--	female	not reported	0	1985	9759	MX	N0	Stage I	T2	91	Thyroid gland	no	Pharmaceutical Therapy, NOS
TCGA-BJ-A3PR	69	-25565	'--	female	white	0	1942	25565	M0	N0	Stage I	T1a	1107	Thyroid gland	no	Pharmaceutical Therapy, NOS
TCGA-CE-A481	41	-15268	'--	female	asian	0	1970	15268	M0	N0	Stage I	T1	346	Thyroid gland	no	Radiation Therapy, NOS
TCGA-EM-A2CK	28	-10485	'--	male	not reported	0	1982	10485	MX	N1b	Stage I	T2	544	Thyroid gland	no	Pharmaceutical Therapy, NOS
TCGA-BJ-A0Z2	57	-21008	'--	male	black or african american	0	1953	21008	M1	N0	Stage IVC	T2	1514	Thyroid gland	yes	Pharmaceutical Therapy, NOS
TCGA-E8-A434	56	-20492	'--	female	asian	0	1956	20492	M0	N0	Stage I	T1a	953	Thyroid gland	no	Pharmaceutical Therapy, NOS
TCGA-E3-A3E3	49	-18140	'--	female	white	0	1961	18140	M0	N0	Stage II	T2	1595	Thyroid gland	yes	Radiation Therapy, NOS
TCGA-ET-A39P	73	-26817	'--	female	black or african american	0	1934	26817	MX	N0	Stage III	T3	2900	Thyroid gland	no	Pharmaceutical Therapy, NOS
TCGA-EL-A3CV	40	-14785	'--	male	white	0	1965	14785	M0	N1b	Stage I	T3	1154	Thyroid gland	no	Pharmaceutical Therapy, NOS
TCGA-DJ-A3UT	43	-15767	'--	female	white	0	1967	15767	M0	N0	Stage I	T1a	1105	Thyroid gland	no	Radiation Therapy, NOS
TCGA-DJ-A2PP	47	-17410	'--	male	not reported	0	1964	17410	M0	N0	Stage II	T2	930	Thyroid gland	no	Radiation Therapy, NOS
TCGA-IM-A3U2	89	-32682	'--	female	white	0	1923	32682	MX	N1b	Stage IVA	T3	190	Thyroid gland	no	Pharmaceutical Therapy, NOS
TCGA-FY-A3R8	62	-22824	'--	female	white	0	1950	22824	MX	NX	Stage III	T3	477	Thyroid gland	yes	Pharmaceutical Therapy, NOS
TCGA-EL-A3T6	34	-12777	'--	female	white	0	1969	12777	M0	N0	Stage I	T3	2988	Thyroid gland	yes	Radiation Therapy, NOS
TCGA-EL-A4K1	68	-24846	'--	female	white	0	1942	24846	M0	N1	Stage III	T3	1046	Thyroid gland	no	Radiation Therapy, NOS
TCGA-EM-A2OW	37	-13761	'--	female	not reported	0	1974	13761	MX	NX	Stage I	T1b	1227	Thyroid gland	no	Radiation Therapy, NOS
TCGA-ET-A2MZ	39	-14408	'--	male	white	0	1971	14408	MX	N0	Stage I	T1b	1133	Thyroid gland	no	Pharmaceutical Therapy, NOS
TCGA-EM-A2CO	77	-28424	'--	female	not reported	0	1934	28424	MX	NX	Stage II	T2	184	Thyroid gland	yes	Radiation Therapy, NOS
TCGA-DJ-A2QB	53	-19601	'--	female	asian	0	1958	19601	M0	N1b	Stage IVA	T3	1070	Thyroid gland	no	Pharmaceutical Therapy, NOS
TCGA-KS-A41F	37	-13545	'--	female	white	0	1965	13545	M0	N1	Stage I	T2	4367	Thyroid gland	yes	Pharmaceutical Therapy, NOS
TCGA-L6-A4EQ	47	-17351	'--	male	white	0	1963	17351	M0	N1a	Stage III	T2	1228	Thyroid gland	yes	Radiation Therapy, NOS
TCGA-ET-A40S	62	-22733	'--	male	white	0	1949	22733	MX	N0	Stage II	T2	1223	Thyroid gland	no	Pharmaceutical Therapy, NOS
TCGA-DJ-A3VM	68	-24896	'--	female	white	0	1943	24896	M0	N0	Stage II	T2	840	Thyroid gland	no	Pharmaceutical Therapy, NOS
TCGA-DJ-A4UP	15	-5655	'--	female	white	0	1997	5655	M0	N1b	Stage I	T1b	916	Thyroid gland	yes	Radiation Therapy, NOS
TCGA-H2-A2K9	25	-9221	'--	male	white	0	1986	9221	MX	N1b	Stage I	T2	659	Thyroid gland	no	Pharmaceutical Therapy, NOS
TCGA-FE-A3PD	17	-6386	'--	female	white	0	1989	6386	MX	N0	Stage I	T2	2396	Thyroid gland	yes	Radiation Therapy, NOS
TCGA-EM-A22M	52	-19059	'--	male	asian	0	1959	19059	MX	N0	Stage I	T1b	442	Thyroid gland	no	Pharmaceutical Therapy, NOS
TCGA-EL-A3CS	62	-22993	1385	female	white	1	1942	22993	M0	N0	Stage IVA	T4a	1385	Thyroid gland	no	Pharmaceutical Therapy, NOS
TCGA-DJ-A2Q9	65	-23951	'--	female	white	0	1946	23951	M0	N1a	Stage III	T1b	1092	Thyroid gland	no	Pharmaceutical Therapy, NOS
TCGA-FY-A40N	55	-20320	'--	female	white	0	1957	20320	MX	N0	Stage I	T1a	579	Thyroid gland	no	Radiation Therapy, NOS
TCGA-ET-A25M	33	-12085	'--	male	white	0	1977	12085	MX	N1	Stage I	T2	1831	Thyroid gland	no	Pharmaceutical Therapy, NOS
TCGA-BJ-A191	49	-18162	'--	female	white	0	1961	18162	M0	N0	Stage I	T1b	147	Thyroid gland	no	Pharmaceutical Therapy, NOS
TCGA-EM-A2P1	33	-12320	'--	male	not reported	0	1978	12320	MX	N1b	Stage I	T2	531	Thyroid gland	no	Pharmaceutical Therapy, NOS
TCGA-EM-A3FR	55	-20349	'--	female	not reported	0	1956	20349	MX	N1a	Stage III	T2	457	Thyroid gland	no	Pharmaceutical Therapy, NOS
TCGA-EL-A4KI	63	-23182	'--	male	white	0	1949	23182	MX	N0	Stage III	T3	727	Thyroid gland	no	Pharmaceutical Therapy, NOS
TCGA-FK-A3S3	43	-15853	'--	female	black or african american	0	1965	15853	MX	N1b	Stage I	T3	2162	Thyroid gland	yes	Radiation Therapy, NOS
TCGA-EM-A3FQ	19	-7176	'--	female	not reported	0	1992	7176	MX	N1b	Stage I	T3	492	Thyroid gland	yes	Radiation Therapy, NOS
TCGA-BJ-A3F0	64	-23545	'--	female	white	0	1947	23545	M0	N0	Stage I	T1b	424	Thyroid gland	no	Pharmaceutical Therapy, NOS
TCGA-BJ-A0ZF	54	-19978	'--	female	white	0	1956	19978	M0	N0	Stage II	T2	1217	Thyroid gland	yes	Pharmaceutical Therapy, NOS
