# Supplementary material for: Research on a Weighted Gene Co-expression Network Analysis method for mining pathogenic genes in thyroid cancer
Source: PLoS One. 2022 Aug 1;17(8):e0272403. doi: 10.1371/journal.pone.0272403 (PMC9342754; doi:10.1371/journal.pone.0272403)
Supplement: S1 Dataset — (ZIP) [file pone.0272403.s001.zip › dataset/TCGA_THCA_miRNA_RPM.csv]

ACCESSION	NAME	TCGA-4C-A93U-01A-11R-A39B-13	TCGA-BJ-A0YZ-01A-11R-A10V-13	TCGA-BJ-A0Z0-01A-11R-A10V-13	TCGA-BJ-A0Z2-01A-11R-A10V-13	TCGA-BJ-A0Z3-01A-11R-A13X-13	TCGA-BJ-A0Z5-01A-11R-A10V-13	TCGA-BJ-A0Z9-01A-11R-A10V-13	TCGA-BJ-A0ZA-01A-11R-A10V-13	TCGA-BJ-A0ZB-01A-11R-A10V-13	TCGA-BJ-A0ZC-01A-12R-A13X-13	TCGA-BJ-A0ZE-01A-11R-A10V-13	TCGA-BJ-A0ZF-01A-11R-A10V-13	TCGA-BJ-A0ZG-01A-11R-A10V-13	TCGA-BJ-A0ZH-01A-11R-A10V-13	TCGA-BJ-A0ZJ-01A-11R-A10V-13	TCGA-BJ-A18Y-01A-11R-A13X-13	TCGA-BJ-A18Z-01A-21R-A13X-13	TCGA-BJ-A190-01A-11R-A13X-13	TCGA-BJ-A191-01A-11R-A13X-13	TCGA-BJ-A192-01A-31R-A13X-13	TCGA-BJ-A28R-01A-11R-A16Q-13	TCGA-BJ-A28R-11A-11R-A16Q-13	TCGA-BJ-A28S-01A-11R-A19N-13	TCGA-BJ-A28T-01A-11R-A16Q-13	TCGA-BJ-A28V-01A-11R-A19N-13	TCGA-BJ-A28W-01A-11R-A16Q-13	TCGA-BJ-A28W-11A-11R-A16Q-13	TCGA-BJ-A28X-01A-11R-A22J-13	TCGA-BJ-A28X-11A-11R-A22J-13	TCGA-BJ-A28Z-01A-11R-A16Q-13	TCGA-BJ-A290-01A-11R-A17X-13	TCGA-BJ-A290-11A-11R-A17X-13	TCGA-BJ-A291-01A-11R-A16Q-13	TCGA-BJ-A2N7-01A-11R-A18B-13	TCGA-BJ-A2N7-11A-11R-A18B-13	TCGA-BJ-A2N8-01A-11R-A18B-13	TCGA-BJ-A2N8-11A-11R-A18B-13	TCGA-BJ-A2N9-01A-11R-A18B-13	TCGA-BJ-A2N9-11A-11R-A18B-13	TCGA-BJ-A2NA-01A-12R-A19N-13	TCGA-BJ-A2NA-11A-11R-A19N-13	TCGA-BJ-A2P4-01A-11R-A18B-13	TCGA-BJ-A3EZ-01A-11R-A205-13	TCGA-BJ-A3F0-01A-11R-A205-13	TCGA-BJ-A3PR-01A-11R-A222-13	TCGA-BJ-A3PR-11A-11R-A222-13	TCGA-BJ-A3PT-01A-12R-A222-13	TCGA-BJ-A3PU-01A-11R-A222-13
MIMAT0000062	hsa-let-7a-5p	23880.69086	50376.70467	57757.5147	56654.03314	60436.33616	49417.1066	31793.95703	52330.22459	49816.83295	49869.83152	34709.89606	41087.30896	69968.00059	56839.57953	63431.37539	59354.17633	54901.23137	35222.77461	58321.23927	56795.12214	53556.68089	48279.02958	91565.00504	44590.41717	90879.47327	67854.10874	28726.08559	76875.77899	110852.3866	40602.35838	48600.90308	43819.51186	47086.0546	40501.69405	27440.19734	32903.96681	32908.74522	23769.79361	35925.49344	53899.92336	79698.84503	24344.96446	30835.53468	46218.32644	31659.56086	40169.67883	40767.4447	39465.53695
MIMAT0000063	hsa-let-7b-5p	5866.842245	12262.29635	15853.905	9072.67269	11370.93825	4800.775609	3250.199718	10762.27265	5895.568864	10742.01456	4066.990988	6344.471527	20407.49337	8798.716502	13571.41253	14641.71957	12617.02049	3134.148312	17408.49154	8762.306579	4797.34956	8049.000335	17143.35624	10737.38292	17679.06925	15169.64979	4100.573853	6029.085263	12214.35845	8350.107768	16065.64719	12953.23367	15283.51968	8038.657789	7724.476341	5609.498954	10818.39023	1840.540622	12578.82903	7135.203958	11872.84411	8005.803587	3864.918462	8704.019769	12809.30435	20612.47764	10391.17654	4470.177877
MIMAT0000064	hsa-let-7c-5p	2441.509861	4098.957216	6568.577299	4338.09896	5971.74218	5724.745549	718.983574	4366.560517	4392.554198	7379.254443	3687.667506	3339.355742	4360.042332	6186.318772	6771.67047	8472.689077	6338.066643	3392.382228	14607.89317	3846.979831	5253.088955	4871.100464	12700.98378	5748.329657	16394.6483	5442.637855	2266.669932	3370.530898	6790.758273	3165.012627	9867.075717	7852.405931	3782.50975	6711.482407	5010.731786	5494.958237	6812.336604	2998.551364	5348.601661	3398.394766	6660.08046	4096.817135	4596.715363	1515.078964	2878.793752	6632.038409	4523.886549	3307.839333
MIMAT0000065	hsa-let-7d-5p	337.643236	315.361192	704.952826	693.873033	426.312561	527.180687	456.34117	426.046654	502.321159	326.032346	352.837058	395.551102	543.531007	610.963984	312.797762	408.963812	284.576998	436.088702	471.129869	316.379635	402.359976	371.275985	555.353273	389.517802	343.917147	483.453925	365.456663	294.084801	442.479554	299.843302	433.943039	353.080402	300.745621	606.203673	1185.978814	518.497649	514.490804	352.47911	408.307092	255.975027	369.780106	430.28559	414.421785	537.359538	331.16751	478.201512	462.694983	374.805523
MIMAT0000066	hsa-let-7e-5p	2318.677582	1708.70888	2553.821708	1894.099543	2510.881338	4261.741155	2452.423423	1995.736193	3979.410265	2021.901406	3225.857717	1577.276322	1375.382124	2779.99052	2276.205235	2753.637098	2927.320834	2926.055664	1833.529216	2315.247288	2682.567691	1055.455683	6422.633368	920.110496	5626.374904	1284.528975	1447.261359	4927.307645	3606.372817	1759.893287	2308.29006	1623.174131	2441.107765	1828.673625	829.266697	1357.600351	1067.31972	1165.801643	923.905402	3526.249096	2538.231224	1579.50269	2091.37896	2526.006873	1077.157514	964.673802	2100.031169	3487.617574
MIMAT0000067	hsa-let-7f-5p	9857.435974	24666.46217	25310.59911	27358.27799	37356.88366	30229.60122	17959.26854	21357.46818	31833.3077	26069.58942	17172.09708	28282.70091	25753.56489	28836.39926	34722.15539	29225.86081	30539.95506	29802.0313	23406.01583	31544.61399	35799.96616	34399.37763	40079.12877	21637.34338	35588.89173	33469.05605	15696.76101	44947.81035	54232.96587	23121.9002	15668.14102	13126.67903	12693.4735	16066.43709	9102.301287	13243.54939	10230.57638	9108.031897	12506.61682	28345.7048	35704.60401	8468.288721	11942.77683	19625.5937	8451.278005	9721.738973	15669.19986	23860.54505
MIMAT0000068	hsa-miR-15a-5p	426.711191	116.768545	125.762457	149.880626	210.059253	170.319913	138.981604	141.180165	196.617684	162.77767	107.080846	149.436861	212.581017	125.647143	165.221383	178.256165	149.793658	123.120421	64.704	157.995878	127.657388	101.67094	181.034278	116.666465	119.485922	159.215692	179.197349	180.33502	217.824412	213.059386	344.85919	166.986578	95.865652	168.072619	218.596674	204.974774	129.880147	105.531255	281.738214	143.037036	207.985536	250.888124	221.953628	126.655596	201.037533	156.956864	203.324245	195.227928
MIMAT0000069	hsa-miR-16-5p	1312.151463	481.347246	629.214089	940.635954	678.922272	597.679402	514.341365	672.48541	1053.67334	365.862194	462.188166	608.328318	1960.122018	755.211461	708.206214	453.264938	511.433922	490.950653	314.543706	312.500849	698.716473	721.813117	734.572671	771.044745	410.087487	1037.265251	883.628312	467.137061	804.508281	1115.189559	640.083909	647.628039	346.407316	962.474115	2887.336026	584.961228	723.282639	509.241425	1741.309653	393.018889	759.248166	820.130086	775.444679	470.170289	767.766856	664.106107	723.155517	539.535359
MIMAT0000070	hsa-miR-17-5p	329.784297	78.87106	131.387615	184.481445	223.659241	213.991686	352.378554	285.701878	201.060092	93.373564	140.945636	152.480674	341.039064	188.280917	156.398882	202.970144	118.999301	211.665054	233.63254	113.001964	119.096538	163.482829	196.687618	174.345901	171.537106	199.458506	148.521943	272.236521	420.469421	140.414423	773.207593	506.342058	92.75779	736.745517	1099.068264	363.098167	541.87517	244.350891	743.611907	143.170216	396.535527	533.975794	229.150869	102.714598	212.988246	226.882555	226.98832	274.081557
MIMAT0000072	hsa-miR-18a-5p	218.594887	81.454978	148.062191	160.514048	217.330533	197.770742	238.566847	153.71095	183.290461	146.917282	136.783483	173.062666	207.181233	174.425566	152.388653	230.970563	131.843176	225.699507	414.404781	116.10499	230.639385	380.48201	334.391635	327.479719	358.668493	303.036483	182.728331	327.377422	466.260616	177.143197	553.0084	189.054104	98.495387	316.292003	232.947821	205.519556	316.093851	106.475606	349.526039	292.333602	227.925896	254.913066	391.669216	142.873691	395.170212	517.48772	375.82291	632.835451
MIMAT0004490	hsa-miR-19a-5p	2.619646	0.984351	1.004492	0.843921	2.289107	3.119412	2.188687	3.341543	2.797072	0.954008	1.324322	1.449436	12.931066	3.226589	0.802046	2.103317	1.237965	5.741367	2.493411	0.646465	1.510739	4.75476	3.62976	6.828547	3.161004	5.40172	2.648237	3.46798	7.08372	7.963318	7.602968	4.305858	1.195332	5.711206	38.575883	2.860113	5.029783	1.416528	13.905197	3.995449	4.543374	4.408272	2.553859	2.625786	10.357284	10.526447	7.472866	4.012905
MIMAT0004491	hsa-miR-19b-1-5p	16.008947	3.937401	5.022461	5.569887	11.98415	6.238824	12.037776	6.683085	11.846422	4.770042	4.540532	10.146053	17.194051	5.883779	5.614319	12.356989	4.797113	10.717219	15.708486	7.886866	7.301902	12.038648	19.50996	12.349501	13.908416	14.044472	7.28265	33.639417	34.153653	8.613386	67.279101	33.504962	2.629731	48.95319	118.71269	26.285801	32.525924	16.762236	75.530491	13.051796	38.618676	27.024619	10.911945	4.015909	12.481854	18.985201	10.742247	16.653563
MIMAT0004492	hsa-miR-19b-2-5p	104.203687	22.886143	52.233606	67.00744	128.190004	58.021069	89.736153	82.703175	85.557485	42.334119	56.378255	92.763909	119.079473	71.933938	65.767736	69.409479	55.863131	88.417047	196.106717	59.086838	141.505824	115.4294	140.426338	117.392908	83.029017	145.846436	81.433279	133.170478	210.740691	79.470665	290.060435	177.885782	39.2069	311.668646	720.542403	118.081814	235.729112	89.949459	415.575716	99.220291	212.02409	170.005931	98.671854	50.353323	106.759691	155.641057	127.350099	119.183341
MIMAT0000075	hsa-miR-20a-5p	252.941354	50.324904	66.698301	93.506604	200.633516	175.310974	207.925234	164.570964	154.826143	75.247406	92.134932	91.024584	224.091087	125.647143	95.44342	152.490525	81.241396	199.416806	226.276979	99.296919	95.428304	129.794847	130.444498	130.46885	132.340667	138.554114	94.674462	249.001046	411.867761	91.171865	886.82177	289.030756	39.685034	494.971148	531.566496	243.109615	375.780595	154.165345	617.991111	132.648869	318.288543	290.179235	194.325509	63.94563	160.936253	123.685768	147.744799	260.036381
MIMAT0000076	hsa-miR-21-5p	367160.8192	56338.54461	33701.12491	35931.68616	150324.0568	130791.9689	377298.9418	55673.43775	186557.2738	46307.08741	38390.94195	47781.67435	37407.43809	176610.7271	111506.7869	50900.41711	301624.2244	40516.05956	89841.06131	75655.84774	217384.4184	89886.42192	38360.43743	152585.7894	43346.41498	121124.9244	116236.6261	330832.9189	109069.0599	232956.468	177927.8352	39235.38716	21563.31783	66092.79023	29645.56684	73924.25358	38443.29368	75025.63914	107667.1349	205262.9371	79262.68119	49238.85451	330690.0111	46577.75031	264186.1592	78266.96313	135861.6947	327913.7016
MIMAT0004495	hsa-miR-22-5p	90409.21487	212276.9632	120368.3353	88732.03183	59091.95694	59106.62526	78283.85078	107408.8678	71167.8679	177016.7229	173263.616	170317.5787	130377.9551	72720.27776	88666.13411	121397.3127	92042.47517	132927.1848	30775.04042	268999.7478	42879.28597	73653.36581	63676.19819	75260.91227	105254.2405	57922.6417	124101.6685	94502.14009	87445.74945	80031.99629	55417.32338	138956.6501	85025.90405	129671.2902	59947.15333	152259.8911	104304.8227	141471.3748	95948.84785	78362.85193	112982.0835	127175.937	83397.91503	157937.9851	108207.8553	120564.4883	110825.7237	84298.73846
MIMAT0004496	hsa-miR-23a-5p	2369.615141	1563.640274	1391.824792	1598.557902	2711.918817	2248.472422	2002.648307	1814.457518	3622.207763	1422.903425	1553.050614	1315.798058	2145.135709	4282.441871	2858.490297	2251.075647	3577.870961	1728.151388	2521.959778	1201.0014	3552.249389	2171.003446	2884.07114	2604.727768	2836.684244	3115.171824	3366.350225	4766.740117	3471.276141	2507.307565	3206.014205	3494.069687	2981.876133	3172.438701	2723.618141	2035.310955	2804.382841	2079.933667	3336.456738	4170.581652	4397.73296	2502.747982	6624.712166	5586.284123	4656.262994	4902.129406	4738.264408	6257.32606
MIMAT0000079	hsa-miR-24-1-5p	29.689323	7.751759	28.728481	51.310483	34.336609	18.716474	9.849089	15.03694	41.29794	13.952371	25.351296	18.407839	18.757148	28.090296	16.040912	18.666943	23.676065	18.372375	32.663674	12.799994	17.37349	18.715546	20.64426	17.870457	16.647953	15.124816	19.420401	12.831529	14.42043	20.477104	32.276755	29.199104	20.320649	32.091536	48.334662	30.371676	23.58409	31.635768	22.753956	14.783159	21.70723	29.132923	19.270032	30.58269	15.934281	31.391372	41.412134	14.446465
MIMAT0004497	hsa-miR-24-2-5p	2300.340066	1191.678948	1389.815804	2171.412458	2307.554754	1372.541434	1181.890805	1730.083576	2537.766642	1622.887419	1369.915887	1123.457895	1473.288755	2563.239707	1506.241522	1611.798558	2317.468779	1141.63888	2392.053108	1138.294364	2256.539483	2276.114001	2670.369024	2955.744188	2252.109395	2053.058665	2240.628938	1398.636802	1646.459085	2901.898098	2129.548559	1351.905036	2419.591775	1885.785681	4884.441691	1306.254514	1583.82244	744.384889	2078.352617	2428.832759	2595.275803	1422.338245	2401.324657	3226.937481	2202.649022	2857.178838	3234.972765	2933.234449
MIMAT0004498	hsa-miR-25-5p	4624.256933	3741.022882	5735.25033	3118.124666	9008.84888	6513.33299	5684.019305	5927.896199	7204.104787	5587.98455	7353.199921	5519.307576	15855.47447	5241.687597	5362.476462	4124.605789	5684.731093	12973.44746	16025.89556	7224.885151	5087.914898	9296.669744	6948.267981	8685.622231	6291.239239	11020.58879	7682.755367	4236.138999	6355.868419	6838.539988	12573.44575	7115.834996	6420.84736	7121.05743	10389.19738	9301.087784	11559.10944	11767.56116	11930.02527	4176.308463	7794.661739	6276.228016	5876.895602	5568.675908	7617.383876	7574.343511	5695.88111	5314.292891
MIMAT0000082	hsa-miR-26a-5p	2947.101498	1638.573931	2742.867189	3461.094748	4867.71922	2979.038792	2820.122783	3165.276028	4105.278488	2648.446378	1774.401477	2014.136353	3687.911178	4463.510417	4084.817922	2830.013815	3550.016775	3882.822533	6483.739296	1760.96879	5345.243996	9257.215342	4731.392094	9392.013711	3845.887194	11176.96858	4420.127744	2753.230247	5532.891862	6167.183524	2269.414499	3090.395442	3424.388167	4447.397349	10021.34877	2285.77515	4535.633774	3328.838225	7733.026584	3204.34918	6138.097347	2333.317043	3032.824522	2642.468237	5876.829057	7739.007236	4746.827068	4055.443927
MIMAT0000083	hsa-miR-26b-5p	2079.998744	1007.974591	1722.101926	2461.046648	1920.426321	1640.810894	1006.795872	2152.788686	2032.483874	1036.887805	1847.995906	1732.945755	1825.553687	2026.487253	1953.782929	1336.001039	1163.5315	1363.765977	2022.77905	559.450216	1583.505558	2009.341584	1699.861957	2116.123381	919.851923	2338.674599	1589.383396	683.885885	1415.732184	1719.426627	1820.265527	2080.402489	1241.472197	2507.219235	6651.584568	1964.352914	2665.001996	1968.500219	3069.097761	739.424217	2638.94267	2682.72044	903.834177	1258.678612	1154.438785	2325.405226	2143.155836	1049.37521
MIMAT0004501	hsa-miR-27a-5p	1880.905667	508.909048	394.56465	519.349874	1076.284362	706.234956	736.493067	575.580677	1375.336576	421.433179	467.863829	491.9386	686.341115	1908.432079	888.666455	642.169149	2062.91241	532.033319	1085.880157	375.466473	1710.911157	1447.065856	1207.122042	1799.976144	1012.574683	1468.322492	991.543959	1347.310683	1085.580201	1631.017547	732.897515	579.676212	952.6799	646.182113	1341.086014	621.189324	593.849583	537.335872	1113.837725	2163.535014	1790.593905	757.07264	3002.178209	2561.377766	2283.38272	2321.269834	3281.833867	3068.870714
MIMAT0000085	hsa-miR-28-5p	61.41614	74.441483	37.768916	34.26325	55.20788	28.074711	36.113329	54.300064	47.550218	64.634065	42.378287	58.992048	88.670157	46.500831	52.132962	45.484241	44.721457	46.058521	30.170265	55.725224	45.070361	94.387055	62.613359	94.146789	84.714887	160.836208	87.612497	60.68967	143.192354	86.946433	38.158294	64.991552	76.979403	60.647563	282.889817	45.761811	88.747707	45.801038	103.65691	56.335817	111.312647	32.007882	37.611388	78.619143	124.552974	114.099182	85.003856	45.345849
MIMAT0004503	hsa-miR-29a-5p	17190.40663	5480.861834	14417.68164	14637.49733	28983.19472	18305.95945	29556.02491	13191.57397	25596.33156	9773.576852	10624.27375	8005.670198	10836.37415	22987.54366	18816.79034	11723.36641	27832.99184	16807.02182	23041.22991	19444.095	40826.94795	33971.14568	29615.21142	36431.46485	13822.85612	30973.86661	20655.36355	11066.32791	17922.31941	33931.69813	16660.83055	9888.942485	14940.93743	15769.4544	21814.31796	11152.12574	17559.52747	18506.6879	19414.6545	19114.08935	19234.87574	14476.18719	26099.51788	11943.3139	24292.87636	29020.66624	27007.71791	33342.24199
MIMAT0000087	hsa-miR-30a-5p	23852.16583	78228.89317	85365.18725	107330.9011	79006.24737	75059.30002	52530.66897	93693.50705	58726.32876	78991.5321	78368.6101	101720.9879	65851.0907	59555.41789	94448.88243	118475.9361	31995.80083	88983.65688	76438.48265	106906.8376	59705.38588	101219.849	69044.38629	78605.01195	88463.62392	72963.73056	73791.1296	31313.44238	89018.84143	26703.2806	53071.16192	161610.0413	50637.38708	120480.3287	164593.8826	148492.1688	175066.1416	138108.3039	108024.7196	39958.20762	117141.2893	132462.4123	60499.54425	83628.68286	35294.96747	114920.4323	83082.70688	45771.61984
MIMAT0000089	hsa-miR-31-5p	3921.900796	36588.66553	46738.03117	55016.65481	27029.77832	32109.35911	19940.02998	36034.35774	27212.05176	36189.59055	39957.23577	42563.2697	34275.27849	30470.95093	37629.57046	42024.41689	15164.1316	35779.81476	26717.63862	45545.73806	29130.30823	33171.03076	21268.35156	27670.87388	34903.16478	35167.62684	36510.13601	6990.062844	16779.31048	13367.81071	6538.696743	36380.06468	32196.9946	27379.79136	39341.08716	36524.189	38513.03999	31718.87041	21272.8942	11643.53414	23336.53221	31243.52536	18761.8145	36445.76592	11385.04504	39758.95937	27867.87598	11846.30244
MIMAT0000090	hsa-miR-32-5p	153.685887	1.230438	25.514108	1.856628	118.629616	37.432947	152.113723	3.341542	101.846317	0.477004	8.891873	3.62359	4.831387	63.772567	41.706369	5.258295	77.682249	11.099977	141.376364	32.711097	45.070361	17.501564	1.1343	26.297175	12.222546	31.05989	16.330791	38.841388	26.057973	71.994897	224.50276	12.244784	31.795837	0.815886	64.407949	157.714809	14.754027	2.12479	16.591426	29.299954	28.017469	8.816541	94.724978	3.243618	38.50785	23.68451	8.095606	43.740687
MIMAT0000091	hsa-miR-33a-5p	43.660763	28.423113	36.161728	98.063786	69.750442	48.038948	37.207673	43.440052	94.277769	33.867295	69.621468	56.962838	53.571552	74.40133	44.91455	35.362026	45.959419	83.568784	103.351857	40.21008	71.256491	126.658727	142.241218	105.624558	40.671576	98.446344	55.392284	44.390159	61.982556	101.897968	65.988029	30.544683	20.798781	54.392434	157.977428	84.577631	78.241052	70.826347	94.966162	58.200358	72.693974	57.882517	100.993543	76.765648	88.96641	143.986776	107.733825	157.506605
MIMAT0004507	hsa-miR-92a-1-5p	15.426804	4.798707	20.491646	4.219612	12.79207	7.48659	10.943434	1.670772	53.967029	3.935284	12.675647	16.523572	15.062558	27.900499	19.249093	5.784123	16.712515	5.613781	6.607538	6.723228	18.38065	18.412051	12.4773	24.553715	6.322006	27.413728	12.137751	18.727098	11.637541	29.740556	24.386881	19.107248	7.171994	10.334562	26.865347	8.852731	10.506655	47.217564	30.654635	19.710876	14.387349	8.624879	30.646317	22.550874	41.429135	71.805416	47.172471	44.743914
MIMAT0004508	hsa-miR-92a-2-5p	7652.858515	2726.280886	6553.710811	6353.892123	9732.610728	10068.83919	12915.44009	9399.758746	9539.988667	3463.169492	5401.717759	5573.371543	14666.81123	7831.119611	6471.70544	7235.412504	6478.88506	9457.434465	12268.45103	3885.509103	5671.311681	6718.577859	8017.232288	6461.985549	6841.885992	7589.686444	7313.326345	7032.372214	9046.417343	4838.609544	16360.44154	7557.185499	4971.387326	14792.83826	12082.74757	7008.094259	15383.97914	4781.250475	12880.31893	4486.621581	7981.949684	10165.28142	8476.956987	2743.174882	8085.320645	6673.016369	7099.223163	10358.71778
MIMAT0000093	hsa-miR-93-5p	3740.272021	1576.682913	1605.379897	1559.062332	2885.890965	2074.409213	1684.194399	2148.611757	1641.058381	1730.451862	2116.265581	1892.67361	3461.120195	1561.289138	1746.053135	2357.424645	1180.398761	3048.920913	3749.714976	2239.093794	826.625655	1774.436181	1839.380854	1813.923816	2329.237869	1661.569019	1573.273288	2721.67162	3308.097578	1505.229627	10655.91961	4579.549726	1365.786763	5208.075536	4961.134222	6172.80504	4780.863582	5027.253979	7466.931713	1380.027689	3474.923358	5288.583632	2140.830969	2015.214117	2144.75446	2003.220716	2232.363178	2506.261135
MIMAT0026473	hsa-miR-95-5p	2.619646	3.814358	48.215635	18.903862	10.233656	10.606001	20.792523	23.390797	12.010956	13.117614	28.189128	13.914587	15.915158	12.336955	17.645002	13.40865	10.058458	21.30685	13.838429	37.236346	7.050113	16.692244	54.4464	16.272283	19.176753	11.748741	22.951383	17.686703	17.962292	13.651402	9.611298	21.260176	5.976661	32.363498	43.512679	50.664862	27.719688	26.205748	18.803619	8.923168	21.20241	16.674765	6.732903	17.2993	9.294998	13.346032	25.06524	12.440011
MIMAT0000095	hsa-miR-96-5p	26.196458	24.977887	18.884458	29.030931	4.982175	10.606002	29.54727	21.720026	18.263232	31.363023	28.945883	27.539285	19.041349	17.271737	4.010228	17.746741	7.118294	20.796506	20.196624	32.711095	7.805482	3.844273	8.84754	4.9398	13.486947	3.376075	18.537657	9.710348	3.79485	15.76412	33.137468	11.841111	12.670524	14.685957	23.995118	61.424334	8.38297	42.967983	10.112869	10.254983	5.805421	28.941257	14.85882	39.077885	7.967141	9.022669	14.16731	7.624524
MIMAT0000096	hsa-miR-98-5p	49.482199	106.063734	146.254103	140.42869	96.411811	90.462957	54.717167	94.398572	100.69458	105.298668	143.783467	107.113326	115.242783	119.573565	88.225011	146.574944	71.182939	167.64791	88.391397	54.173711	61.184904	75.671506	149.954459	80.48969	118.64299	91.694195	56.937086	48.898533	73.367107	84.021132	99.986212	88.404656	66.699544	111.232527	103.557877	97.243846	105.401876	76.256365	80.586927	64.06035	83.042769	112.890072	47.826826	89.585666	36.117706	66.354217	77.53099	56.983279
MIMAT0000097	hsa-miR-99a-5p	727.388311	716.97607	1085.253686	667.373869	1181.987256	1302.042714	189.321398	849.587153	1584.129748	943.752743	909.808796	908.506524	1115.624039	1273.363583	1328.187411	996.578164	1345.666966	1204.155986	2981.495284	603.409791	1228.48205	1920.923271	2800.58666	1755.808517	3662.127539	1388.647126	1198.547796	1305.694911	2771.505733	948.44743	2024.541522	2372.797199	1787.500023	2310.046664	2109.963086	1796.014828	2878.376523	1809.140944	2048.804075	1316.233706	2831.531216	892.962388	3236.901135	646.098001	1293.598191	2231.795024	1925.197227	2119.216245
MIMAT0000098	hsa-miR-100-5p	7486.074402	5643.033528	6371.897668	5667.445602	12407.76918	4072.704764	11105.39621	10152.44117	5513.850855	8213.892482	3796.451046	9016.796792	12960.05282	6524.161544	13204.07568	9217.263504	8848.812557	9982.578143	23249.55434	13251.61335	10130.25586	23963.79098	10044.45322	20048.32578	16942.76625	16351.95122	5498.842832	11584.0975	25230.69528	10768.84373	8950.702779	19487.50864	10835.68793	9809.403474	12365.63738	6095.445789	20373.63456	7563.073218	16226.25649	11961.17224	22292.06117	6012.881738	7206.06351	3077.731011	13770.40717	24275.68167	16614.36179	9756.179776
MIMAT0004513	hsa-miR-101-5p	13306.05409	6797.061082	17894.02925	23870.17771	26483.48961	19153.19184	10804.45179	12602.62712	23059.55213	7853.396583	10766.7329	12141.636	24072.2423	27700.64018	18073.29414	15263.64428	14776.8036	21526.42528	38964.14764	8251.470481	28909.99223	45878.28015	63966.12527	39964.00339	20511.11736	44137.72279	20926.14575	24489.49583	39141.09886	23692.65883	25085.20704	21478.96823	13717.39521	30347.17058	25426.55915	20201.65976	33103.90077	27910.77392	35872.5589	28563.72307	22097.20093	18282.82509	45051.71101	23144.30242	38341.0712	56972.89797	50098.09694	65431.65437
MIMAT0004514	hsa-miR-29b-1-5p	3581.928989	451.324564	1574.039727	1373.905743	1817.281843	1260.242583	2542.159575	1111.062848	2078.717827	584.330101	1291.591738	861.68974	929.047249	1795.691289	1755.677684	939.65713	975.670455	889.911846	1317.268629	985.340907	1829.000539	1178.877123	1428.991118	1360.479183	438.536509	1439.153206	1050.687912	1220.729369	1529.577692	1939.799269	2109.465247	1573.522195	348.31985	1757.419535	2495.951536	1554.948155	1516.199813	1963.30629	2022.2578	871.806723	1655.554756	2751.144477	1907.733226	744.024402	2019.40477	2105.853585	1756.590677	2106.976875
MIMAT0004515	hsa-miR-29b-2-5p	28297.7047	18666.10953	33975.75315	31854.35923	32852.72853	27721.59369	17951.60814	29941.89058	21596.8482	43719.81681	30611.49973	21513.39968	23489.77601	22610.79202	21056.10149	52625.92628	15216.28085	51589.3698	30384.94639	20460.33689	14854.08282	19028.75416	26664.89716	21904.81906	24510.41857	20143.95854	32824.01121	14669.90715	22215.05417	16812.8396	41483.37653	25380.21068	16357.40629	41433.70841	22255.64445	32036.12677	32496.30311	24379.60844	23638.35749	14407.45178	20767.2546	44553.43736	16913.28439	20609.02807	12682.09565	12142.44615	17793.20648	18956.77256
MIMAT0009196	hsa-miR-103a-2-5p	0.582144	0	0	0.168784	0	0	0	0	0	0	0.567566	0	0	0.379598	0	0	0.464238	0	0	0	0.25179	0.20233	0.22686	0	0	0.810258	0	0	0	0.650067	0.430356	0.67279	0	0.271962	0	0.544784	0	0	0	0	0	0	0	0	0	0	0.31137	0
MIMAT0000101	hsa-miR-103a-3p	5.530365	2.091745	4.218867	3.375687	5.790093	6.238824	5.471716	9.189243	2.961606	2.623522	1.7027	2.029211	14.92046	2.277591	4.812274	3.94372	3.404404	9.441359	3.490775	2.327272	4.280426	4.653594	6.12522	5.085089	6.322007	9.588053	3.530983	5.895568	13.408471	4.062918	6.311896	7.669809	3.346929	5.711206	48.219854	3.949681	9.388926	6.138284	17.381496	5.993172	7.57229	5.74992	6.036395	4.170366	9.560568	9.210641	8.25129	7.423878
MIMAT0000102	hsa-miR-105-5p	55.594705	74.564529	86.989046	94.181744	68.403911	135.382496	79.887062	121.130913	77.495339	71.073621	82.486306	64.065076	125.331857	83.321896	76.996372	95.70095	62.362443	120.696288	68.568784	44.60604	60.681324	72.737719	130.444499	87.172951	167.954637	83.321529	101.515739	70.746814	89.052488	76.707881	97.547525	53.554115	55.702488	92.7391	86.3365	58.019438	81.035375	64.688063	62.573381	95.491205	67.645781	78.390561	130.246846	118.314861	101.713838	119.362406	112.404366	161.318864
MIMAT0000103	hsa-miR-106a-5p	442.720137	580.028348	1928.223784	951.100601	540.767921	645.094472	433.359962	803.640944	958.901971	645.386635	458.593579	1324.494673	886.843666	752.174672	648.052794	766.790718	385.47107	1154.652645	925.678552	110.674691	413.942301	654.740646	816.015408	799.811822	1347.008819	692.635526	672.652125	846.187407	1332.245474	378.013832	1333.245158	1188.686086	138.89762	1320.920255	1799.863491	680.706915	1167.244722	2230.32161	1305.824224	476.124203	1002.318635	1369.438991	713.455544	615.824226	721.823006	1062.983312	590.045085	976.340301
MIMAT0000104	hsa-miR-107	16.008947	0.492175	1.004491	0.843922	0.538612	1.247764	1.094343	2.506158	3.455208	1.073259	1.51351	0.434831	1.563096	0	3.208182	0.394372	24.295046	1.403446	12.591721	0	1.762529	1.112815	0.68058	3.341631	1.264403	1.215387	1.324118	1.040394	1.77093	3.412851	3.442854	0.403674	0.717198	0.271962	0.459237	0.136196	0.894184	0.944352	2.844244	1.731362	1.00964	0	0.464338	8.804108	3.98357	1.127833	0.778424	0.200645
MIMAT0000222	hsa-miR-192-5p	390.03615	366.916531	187.639194	147.517643	219.081027	271.388874	191.510084	354.203493	389.122024	147.155784	291.350705	318.441102	248.390117	307.854484	259.862755	149.204091	158.923643	258.23392	159.328915	276.298846	105.751684	265.25494	239.110437	258.613087	146.249081	210.532031	305.429966	184.843397	349.885205	208.671437	285.900321	462.207007	211.095696	515.368311	575.882841	216.823811	559.535293	511.838386	535.666036	121.328434	412.942153	346.911767	229.383038	280.49581	323.997083	337.78621	334.099406	316.217078
MIMAT0000226	hsa-miR-196a-5p	0	0	0	0	0	0	0	0	0	0	0	0	0	0	0	0	0	0	0	0	0	0	0	0	0	0	0	0	0	0	0	0	0	0	0	0	0	0	0	0	0	0	0	0	0	0	0	0
MIMAT0022691	hsa-miR-197-5p	991.09932	175.829555	47.81384	27.174303	435.603642	24.331414	101.77393	75.184703	545.264438	80.017448	19.297254	95.952669	427.009329	184.864531	553.411422	282.764757	1184.731636	137.53763	10.971007	158.90093	163.915109	584.734385	88.70226	773.078785	65.327401	551.245508	79.667787	1158.305708	1201.955612	354.611429	894.424742	1841.158222	120.011368	493.067413	820.885626	143.686637	1045.859317	153.220994	1178.93932	322.565825	976.320445	336.561914	238.90197	103.795805	911.706544	690.986145	829.176809	183.991789
MIMAT0000228	hsa-miR-198	2060.49694	752.781803	137.414566	126.925935	765.369738	114.17049	315.170882	177.101749	1763.800468	165.043441	93.648443	310.034372	1320.815873	620.833548	1446.088105	649.793675	3498.486516	253.768412	28.17554	294.787728	478.652261	1828.863009	316.696557	2403.648829	315.889588	1784.458146	200.824617	3337.931877	3067.504063	1202.623537	1261.949387	2853.842338	356.687177	1383.471553	2042.684904	300.175679	1604.723975	262.293567	3698.93989	1336.210949	2502.64147	581.125126	827.914891	369.772558	4119.012097	3684.632868	3135.490228	700.452938
MIMAT0000231	hsa-miR-199a-5p	0	0	0	0	0	0	0	0	0	0	0	0	0	0	0	0	0	0	0	0	0	0	0	0	0	0	0	0	0	0	0	0	0	0	0	0	0	0	0	0	0	0	0	0	0	0	0	0
MIMAT0026474	hsa-miR-208a-5p	1.164288	0.98435	0.803594	1.350276	0.538614	11.229884	12.037776	1.670772	0.987202	0.834757	0.378378	0.434831	1.136797	4.934782	0	0.262914	6.963549	2.80689	2.1194	4.654543	7.050111	2.326797	1.81488	2.905765	1.053668	4.861548	2.206864	1.040394	2.5299	3.737884	0.430356	1.749254	76.023138	1.359811	0.918473	0.272392	10.618429	0.472176	1.738149	16.514518	4.038555	6.133247	29.021134	17.608218	21.511281	18.421285	6.694443	8.226458
MIMAT0000242	hsa-miR-129-5p	28965.71437	77477.71093	102702.125	100565.85	30835.75575	27435.85552	13322.53581	114111.1664	16687.98748	78862.97948	137354.4524	92472.28135	77743.26494	22501.27782	41556.38541	64184.83955	18720.95717	112108.6062	200497.9839	29337.58483	39035.96766	69107.41004	45722.27119	100981.2914	15535.90911	69276.11148	89947.13899	61480.71698	70402.57038	102518.6187	6656.327583	73322.58214	93162.53149	71976.96372	106577.3604	53937.64708	80238.43402	154914.9234	108553.1171	13514.06964	45480.68133	72286.44562	22762.3197	33927.6364	94889.98174	68076.04532	48205.74919	20201.17506
MIMAT0004549	hsa-miR-148a-5p	927.063535	1457.576541	1612.61224	1804.306196	1380.06236	1159.797513	692.719335	2402.56898	1141.040693	1388.916878	1231.808083	2130.091239	1885.803924	1108.617779	1556.770387	2212.821559	619.136792	2369.781019	1376.362449	2174.059484	709.039854	1191.522767	1519.735117	1009.753344	1344.269282	1054.820841	1150.438161	651.286864	1651.265898	514.85289	1769.626883	3810.684852	1464.282153	3202.082574	5977.080641	2525.071279	4109.778904	2641.114411	3049.662091	552.969986	2582.150503	2970.024716	665.164376	1246.785341	575.758751	1237.233623	1609.001569	574.447651
MIMAT0000244	hsa-miR-30c-5p	13500.49002	7744.25204	16393.11657	20063.07476	18799.36056	24431.23754	8295.122511	19504.58293	16163.45429	17078.89565	13103.78177	11594.32894	12173.53148	15202.54529	12053.14033	25642.59638	8491.350426	17171.40723	14583.95643	16893.14682	10429.13026	12750.75039	24275.60767	12159.31903	22019.7588	9449.363536	15107.96971	9773.117734	14951.71053	6085.27511	15252.55987	15192.01101	8743.617221	21672.12132	15741.25685	14104.57963	25895.88799	19468.50966	12666.68458	11747.2826	11289.02064	20123.94908	18199.73319	8328.377802	7687.494719	10773.81989	14019.72027	18038.82006
MIMAT0000245	hsa-miR-30d-5p	75.096512	82.316285	113.909446	16.540878	104.894973	99.821195	7.660404	147.863251	96.745772	245.299392	137.161859	34.351636	187.145186	93.950658	125.119104	208.491355	32.341812	120.696287	17.329201	157.349414	16.618122	100.861623	49.22862	81.216132	261.731063	87.777947	68.41278	73.5212	177.093018	47.129842	82.48504	360.077422	156.588538	185.750162	288.974703	196.122042	299.998547	161.956244	213.476348	100.552105	357.916854	289.029251	28.556795	438.043016	93.481123	170.866814	163.157585	46.750368
MIMAT0000250	hsa-miR-139-5p	1.164288	1.107395	656.536285	34.769602	3.770293	2.495528	3.283029	10.860014	1.974406	257.820748	7.756743	2.898874	24.725332	2.846987	21.655234	60.733291	1.083222	634.102061	23.064049	2.973738	2.014319	38.543906	23.13972	33.997454	9.904478	15.259859	7.282649	0.693596	4.55382	2.925303	0.860713	47.499001	2.151597	33.723308	122.156965	5.039249	69.858084	135.986584	15.959374	3.063179	17.163857	9.966528	0.464338	9.113022	2.12457	25.752202	4.670542	0
MIMAT0000252	hsa-miR-7-5p	6087.765704	5444.933054	4074.824238	2245.508852	12928.20444	6354.242958	3009.444181	6405.736761	8640.483335	8840.437454	2309.805696	6130.679709	14962.37842	5781.09724	11620.03574	8408.274973	12702.44002	8278.540496	1946.356029	1175.789292	3553.508335	5754.069618	3038.562798	5315.661248	6922.175472	5012.390871	12442.51947	4793.443571	6060.882045	7192.663866	8791.470784	17618.22777	15736.31159	3198.819032	7326.318109	3845.353958	6173.554302	1775.852562	13183.38898	6233.165018	6437.455169	3762.171861	1641.899643	10381.5886	3777.221732	3763.957177	4903.290211	1276.104462
MIMAT0000253	hsa-miR-10a-5p	51196.61053	18670.66215	22196.4715	30722.82801	25150.69058	57943.08445	24670.87624	28747.28918	40273.22454	22808.9082	29444.20502	23816.84347	30806.62701	35506.89607	28344.28928	13558.77393	44738.93891	24987.44873	19872.23019	6368.319939	20793.55056	18531.83109	24448.24813	13321.47975	20630.60328	24641.83559	52780.01958	11728.71232	15296.53593	20282.57103	38750.32438	52006.56374	75906.95246	40995.84931	46703.34054	19508.55903	28644.38436	2452.95242	38472.83036	18467.75907	29003.12837	25452.20715	17028.67241	58755.9949	14764.97199	10248.81328	22128.8702	9763.403008
MIMAT0000254	hsa-miR-10b-5p	630.46142	201.668746	156.299028	106.16544	311.587889	587.073404	312.982196	413.515871	625.063245	143.578254	521.97182	418.452194	214.286214	427.807649	223.770706	132.114634	521.028141	571.584957	360.422451	537.9876	456.998346	93.173074	113.429999	101.120625	257.516394	93.179667	468.517209	317.667073	107.52076	306.994037	260.365819	305.715959	255.562059	376.667604	123.534675	372.631879	78.12928	271.50099	167.810421	454.815149	151.698189	564.83369	920.550348	592.037687	339.13465	178.573678	460.359713	1331.683225
MIMAT0000255	hsa-miR-34a-5p	6691.157451	1522.051478	6140.261693	4868.757389	4183.545464	5925.635699	3411.068185	4567.888452	4522.042162	3315.17895	2619.507714	3320.078246	1395.702371	4251.694384	1596.872667	4006.425631	2800.73901	4388.955908	5213.346788	1642.019356	3021.728446	1629.466565	5776.989819	1319.798476	4633.609181	1849.683913	3176.559924	5033.774662	2301.197273	1547.809002	10916.14197	2112.158191	1451.133496	8197.483693	1653.137361	9693.876655	3089.51559	1989.984212	2873.318937	3281.594508	2253.008347	4940.905212	5445.52547	1820.442515	2989.005872	3920.726074	4770.646833	7757.752022
MIMAT0000256	hsa-miR-181a-5p	1127.320901	380.82048	2572.103459	1432.811522	1250.39116	1190.367747	1259.589181	1172.88138	1156.506856	845.251379	782.484755	994.603029	305.656266	1023.397887	463.582328	977.122471	835.006786	1021.325354	1555.015295	391.628081	999.353406	424.792329	1495.68796	307.575229	1093.917833	434.56836	797.781308	866.301692	383.279887	456.184361	2743.524165	466.647421	333.975852	2039.716266	356.252878	1860.435475	634.423161	353.187375	440.067824	771.92053	409.408425	1241.024141	926.354575	409.777191	730.055716	777.453396	901.414522	1411.339424
MIMAT0000257	hsa-miR-181b-5p	55.012563	19.810049	124.155269	415.378629	149.195929	146.612379	71.132316	122.801682	99.542846	11.56735	82.864682	21.016824	61.244933	108.565205	136.347743	162.481283	83.562578	27.686146	513.642511	22.755544	122.621595	160.9537	346.868936	125.529048	353.821623	86.292474	87.833182	134.557669	189.236538	70.532246	476.835258	123.927991	21.037849	251.021082	166.473308	200.480309	147.652041	83.811175	161.963921	123.192976	181.734934	225.205153	239.134136	76.302274	141.549545	231.205918	261.394644	336.080971
MIMAT0000258	hsa-miR-181c-5p	15079.84535	34228.56292	35330.00993	45445.89908	7560.247953	15655.70671	37839.10964	34824.7194	14849.48876	68530.95	35326.46225	36075.59389	32343.5764	20611.82567	7551.258733	28657.30778	10285.46988	31848.12682	37692.88243	46671.7496	11183.74406	5902.580013	7799.446691	6884.193205	15930.61303	6205.225652	21449.61388	5404.848651	3036.133298	16690.95208	23436.94076	11046.00742	17331.84124	11043.83976	11036.83595	46708.23455	9017.616535	37410.00333	7880.611264	7790.856954	4670.840178	25046.07123	11461.72251	27191.25767	8945.771913	7563.817063	9264.486226	5717.991345
MIMAT0000259	hsa-miR-182-5p	0	0	0	0.168784	0	0	0	0	0.329068	0	0.189189	0	0	0	0	0	0	0.127586	0	0	0	0	0	0	0.632201	0	0	0	0	0	0.143452	0.269116	0	0	0.114809	0.408588	0.223546	0	0	0.133182	0	0	0.232169	0.463374	0.265571	0.187972	0	0
MIMAT0000261	hsa-miR-183-5p	6242.615881	13077.58439	15003.09986	20799.48149	2114.461823	5584.371989	10921.54653	12660.26873	5068.293799	24373.60111	19361.57871	11742.46131	9362.232797	7470.880516	2325.932062	14425.34076	3517.674959	10380.13589	10639.63079	13315.61332	3332.940545	1762.397529	2763.608482	1975.339067	6140.986223	1790.805166	9481.570145	1838.376817	861.684029	4174.566332	6257.960697	3240.158589	7346.990879	3714.459305	2035.337113	15669.33388	2333.930575	8945.839572	1527.201253	2885.778808	1596.238493	9827.761185	4557.246621	17371.43298	2460.518829	2594.017631	3819.72457	2377.848107
MIMAT0004561	hsa-miR-187-5p	32.308967	6.029146	10.647618	0.337569	4.84752	0	3.28303	3.341543	2.468005	0	30.081016	4.203364	0.284199	1.518395	0.802046	8.41327	8.66575	5.613781	0.249342	0	4.280425	1.011651	1.1343	1.307594	0.210734	0.540172	2.427551	2.774384	0.75897	55.418192	4.733924	1.883813	0.239066	1.903735	4.13313	38.679626	1.229502	0.236088	2.21219	4.92772	0.50482	23.957996	2.786028	0.308916	13.809713	1.503778	13.233201	1.203872
MIMAT0000263	hsa-miR-199b-5p	158.343035	2.583921	0.401796	1.687844	46.85937	0	22.98121	0	62.193711	1.311761	0.189189	0.869662	43.198282	11.19816	47.320687	30.103732	151.186366	8.548257	2.618082	8.016157	7.553692	122.713288	1.81488	136.570957	1.053668	74.273648	1.765492	219.523208	232.244843	55.093159	113.470726	604.031225	3.825063	100.626003	310.558828	3.132505	210.580204	14.401357	378.758552	90.297123	306.930111	45.232694	55.256237	1.235664	158.546111	196.243072	106.644033	21.469053
MIMAT0031890	hsa-miR-203a-5p	2911.008598	2112.292457	4409.119338	3720.347726	2716.227724	5147.654262	12923.10049	3232.942265	3330.489646	1308.422426	1704.969197	971.556993	1708.037311	6540.863886	1527.896749	3687.378646	4563.13563	4662.500137	5071.721079	2658.261253	4451.138696	2682.898946	1228.673742	3331.459601	4608.110419	2507.478343	4687.158277	3237.707219	1977.87602	902.78024	567.497076	3269.49225	501.322394	3293.733826	3182.969663	2220.809722	5944.866883	7177.54182	2481.603272	4456.788899	4646.608855	3777.888304	5945.849813	2195.621114	5417.65614	4300.618071	2675.441887	8506.359854
MIMAT0000265	hsa-miR-204-5p	0.291072	14.273078	160.116102	240.180328	6.194054	6.238825	3.28303	9.189242	2.961606	114.480998	206.594137	159.727854	96.769834	4.175585	40.904323	69.672396	8.511003	347.416483	241.23744	10.8606	1.510738	51.493044	117.740339	67.268462	337.805873	77.784766	71.502391	9.710347	71.090198	7.150735	2.725592	142.766123	346.885453	220.833281	279.675158	590.40906	184.9842	508.29707	103.814922	5.859991	119.894574	158.889424	5.339888	68.579372	29.743994	153.761334	49.50774	3.41097
MIMAT0000266	hsa-miR-205-5p	2278.218607	2.95305	17.27727	22.110767	16.562363	3.119411	1.094343	7.51847	255.520721	16.337392	1.513511	29.278608	11.367968	13.665551	17.645003	4.995379	36.519943	5.486195	6.482868	6.076766	16.618122	29.135553	17.24136	72.789414	55.001456	53.206941	14.785988	58.262083	465.754637	104.823268	5.307733	29.46822	21.276916	48.409266	66.474515	13.347194	68.628579	21.956167	80.74494	4.528174	92.634334	4.791599	886.189329	1.54458	158.811684	28.947731	153.972186	34.511
MIMAT0026475	hsa-miR-210-5p	60.251854	18.456567	33.750945	395.968411	25.180179	28.698592	346.906839	55.135451	22.376574	24.684965	35.567489	279.74116	122.631963	26.382103	58.549325	18.929858	36.055706	14.162038	76.672367	4.266665	11.582326	33.080993	28.81122	49.97916	130.022598	41.863329	21.847952	71.787209	109.291691	26.327705	47.769595	201.83712	13.148655	242.590255	436.504495	70.41326	191.690577	50.758881	236.546329	18.245879	113.331924	50.215958	169.947756	70.27841	111.274408	173.686398	115.051008	50.562629
MIMAT0000268	hsa-miR-211-5p	0	0	0	0	0	0	0	0	0	0	0	0	0	0.379599	0	0	0	0	0	0.129293	0.25179	0	0	0	0	0.135043	0	0	0	0	0.143452	0	0	0.271962	0	0.136196	0	0	0	0	0	0	0	0.154458	0	0	0	0
MIMAT0022695	hsa-miR-212-5p	2.619646	6.275232	1.406289	3.03812	12.522763	3.119412	3.28303	0.835386	6.252279	2.504272	2.081077	5.217969	3.126192	4.744983	5.614319	3.549347	6.96355	2.679305	0.997365	0.387879	4.784005	6.575732	6.57894	9.879601	4.214671	8.912838	3.972355	2.774385	5.31279	8.450868	5.73809	2.018371	6.215728	1.087849	1.722137	0.817175	1.341276	1.652615	2.844244	5.993172	4.543373	2.683296	6.036395	7.722902	9.82614	6.767002	6.694444	10.032267
MIMAT0004564	hsa-miR-214-5p	686.638266	155.896461	213.555103	191.570394	121.861297	195.275213	165.245845	223.883341	214.222781	235.401554	143.026711	425.554429	110.979797	201.566869	96.245465	162.744196	231.654032	282.220072	221.664171	97.228233	110.032109	108.853666	368.647495	146.595847	338.648808	242.267134	350.670677	279.172482	197.585211	180.881081	496.775119	136.172777	252.215127	261.627608	76.577721	906.928245	181.85456	72.951136	192.77657	196.309672	196.374693	267.754552	422.5477	215.314514	360.114788	322.560453	308.100057	285.718987
MIMAT0000272	hsa-miR-215-5p	8.732153	3.199139	0.401796	0.843921	1.61584	0.623882	1.094343	0	4.113342	0.715506	0.189189	1.014605	4.405088	1.518395	3.208183	2.497689	14.855571	0.63793	0.124671	1.939394	0.50358	7.587382	0.90744	9.8796	0.421467	3.646161	0.220686	3.121182	3.79485	4.875502	1.291069	4.036742	2.151597	1.087848	17.91023	0.408588	3.576734	0.236088	6.952598	4.261813	8.581929	0.574992	1.857352	2.31687	4.780284	4.887281	6.850129	1.003226
MIMAT0000273	hsa-miR-216a-5p	2.910718	5.290883	8.035938	2.531766	2.423761	1.871647	0	1.670772	1.974404	2.027267	1.702699	3.768534	15.915156	3.795985	3.208183	2.366233	4.332875	3.572406	2.244071	1.939393	3.021476	5.564081	4.5372	8.426719	11.80108	8.912838	4.413729	4.161577	5.31279	4.550466	2.295235	2.825719	1.434398	1.631773	8.49588	1.634351	5.253328	1.888703	6.478556	3.862266	2.776506	1.724976	3.714705	3.861451	8.763855	13.346032	3.736434	3.611615
MIMAT0000274	hsa-miR-217	0.291072	0.98435	0.401796	0.168784	0.269307	0	1.094343	0	0.822669	0.238502	0.189189	0.434831	0.852598	0.759197	0	0.788744	1.856947	0.510344	0	0.517172	0.755369	0.809321	0	1.598171	0	0.810258	0.220686	0.346798	0.50598	0.650067	0	0.67279	0.717199	2.719622	0.229618	7.490773	0	3.541317	0.316027	0.79909	0.504819	0.383328	0	0	1.858999	0	0.934108	0
MIMAT0000275	hsa-miR-218-5p	14.84466	47.371853	11.652112	2.194198	20.736619	10.606002	7.660404	9.189241	26.818982	12.402108	2.837832	15.798853	34.388105	44.792637	8.020456	44.958413	17.176754	19.010304	0.748024	11.507064	9.064431	29.742545	6.35208	37.193794	0.632201	17.285504	2.206864	23.582271	24.793023	28.277907	26.825569	44.404166	21.994115	209.954793	15.154811	684.111814	27.831461	140.472251	42.821681	16.914064	25.493374	8.049887	6.965071	6.796154	35.055422	17.669395	37.364333	9.630977
MIMAT0000276	hsa-miR-219a-5p	82.373307	72.226695	168.955635	62.281472	310.106704	40.552358	49.24545	34.250811	110.072997	70.477364	69.053903	69.717875	86.538663	60.545979	105.870012	80.846267	114.51168	186.275457	63.457291	108.218127	84.601346	278.102909	128.629618	320.505883	88.718825	202.969623	33.765016	90.861104	174.310128	194.695	183.045061	304.639495	52.116491	140.060518	328.124632	142.324674	183.978244	123.710015	314.289009	145.034757	242.313246	105.990172	94.957148	97.926402	211.129245	322.560454	167.361073	77.047815
MIMAT0004568	hsa-miR-221-5p	0.291072	0.492175	2.008984	0.337569	0.80792	1.871647	0	0	1.151735	0.954008	0.378378	0.434831	1.705196	0.379598	0.802046	0.525829	0.309492	1.020688	1.620718	0.905051	0.755369	0.708155	1.58802	0.435865	1.896603	1.080344	0.220686	1.040394	1.26495	0.48755	3.729758	2.018371	0.717199	1.359811	3.559084	1.634351	2.347232	3.777406	0.948082	0.665908	0.757229	2.683296	0.696507	1.699038	0.531142	2.631612	2.335271	1.404517
MIMAT0004569	hsa-miR-222-5p	2351.859762	31.62225	34.55454	1463.023954	3344.116372	739.300726	879.852045	908.064146	2357.931387	28.62025	1288.943091	15.219079	121.495168	2353.701264	1140.508755	127.119254	2164.580212	67.620542	445.323071	49.131289	2103.954912	217.201508	449.182795	450.103003	194.507063	348.275886	1229.664573	865.261299	285.878728	1606.640044	4149.643067	149.763143	126.227097	1839.55211	135.934067	2833.554905	86.847568	161.247979	211.580185	2853.016133	167.599993	1148.258782	2355.819524	596.671427	1203.835063	444.554468	489.31707	5496.077582
MIMAT0004570	hsa-miR-223-5p	782.400875	10.704809	12.455706	491.331648	695.080679	196.522977	295.4727	308.257287	633.783529	8.347572	283.404778	5.073026	33.10921	721.80678	403.42891	33.915997	445.512331	16.968928	114.198193	14.092922	345.455498	42.084688	74.18322	91.095735	36.035436	69.952272	206.783149	243.105478	97.14817	406.129218	1226.803587	89.750239	20.798783	628.776536	97.702609	720.203719	34.202519	76.96463	83.431174	426.047924	42.152408	427.602296	517.50485	109.356294	227.86024	95.489923	79.866259	861.972442
MIMAT0000281	hsa-miR-224-5p	564.38813	28.177026	16.272775	16.709663	145.694944	26.203062	163.057156	90.221646	77.001738	38.99509	30.459393	38.120167	74.460197	116.157179	60.153417	38.254087	88.97867	55.755051	14.337111	58.31108	51.616892	213.154904	26.31576	440.078112	13.908415	228.762836	81.87465	214.321236	310.924742	241.174774	36.436869	127.426502	93.235925	134.621272	509.867562	43.991264	104.843011	67.285029	438.013644	65.392164	106.264454	70.915666	45.040797	34.135227	148.18883	139.663413	192.737679	151.286598
MIMAT0004571	hsa-miR-200b-5p	20.957168	7.382627	9.040431	9.45193	14.677216	12.477649	26.264239	4.176929	10.201085	9.659334	7.189174	9.566279	4.547188	14.234948	4.010228	11.042417	10.832186	7.52757	3.490775	10.084844	10.323379	4.248935	9.52812	3.632206	10.325943	3.916247	8.606769	8.669952	9.36063	3.412851	94.248122	27.180732	13.626788	31.547612	20.665651	29.418306	28.837417	16.053973	12.32506	8.124079	13.377712	20.316381	15.323158	18.380507	8.232713	4.323363	3.113694	16.653564
MIMAT0000414	hsa-let-7g-5p	559.148838	467.566339	406.819455	887.975198	46.186104	1421.204263	239.66119	994.944247	1819.083762	293.11906	1334.726772	367.576987	412.515169	1083.754071	307.183443	1309.183741	895.667023	502.305799	1338.088601	253.026132	877.235389	281.947186	1868.418932	534.806051	1872.156811	343.279296	943.21364	861.099723	862.948977	234.511589	1955.827895	485.485555	897.694608	2526.800512	669.567129	622.823676	1190.269944	682.057704	728.600618	906.433936	555.048774	700.148444	1550.192862	406.84249	386.406354	518.991501	39.388235	1965.321258
MIMAT0000415	hsa-let-7i-5p	883.402771	743.799611	1192.332583	799.363341	1264.52977	1078.068905	969.588196	1068.458179	1774.824216	863.616041	1032.781498	1117.950036	1339.573025	1207.503221	1200.66217	752.198955	841.970328	981.9013	1118.294492	804.201606	952.268727	1217.522203	1678.990838	1139.786332	1636.135242	1649.41515	820.732691	2022.179819	3084.201403	1050.182882	717.978482	1102.165241	671.059593	1629.053392	2075.290711	718.160782	1203.682696	1456.425745	1550.113216	967.963836	2043.003533	662.773974	715.545065	929.682973	957.915964	1005.27582	781.225918	1008.443557
MIMAT0000416	hsa-miR-1-3p	3161.912449	762.871395	2647.440406	1440.238049	1721.004687	3239.197785	3547.861102	1280.64612	2114.750689	1527.367336	1573.293812	628.040647	1565.085104	1970.496456	1971.427932	3766.647431	2213.479793	1865.433849	197.353422	2183.88574	2002.735442	1872.06052	1927.175672	2137.771328	1278.73115	1599.179156	765.561092	1289.048598	1553.105767	2445.226187	1879.941657	1438.291326	726.762078	1635.852446	1910.080299	977.477701	1967.203588	2425.094057	1914.018492	1902.099542	2104.339074	4168.307793	1393.478741	1433.679575	1265.182049	2350.029597	1203.131504	2342.93582
MIMAT0000417	hsa-miR-15b-5p	4.65715	26.085281	79.555804	8.270438	21.275232	25.579181	24.075553	20.049254	6.74588	31.482274	9.837818	48.121277	23.020139	29.798492	32.88387	19.455686	5.261349	22.327537	11.968369	11.765649	61.688482	27.112252	12.70416	16.126997	16.226484	17.55559	5.958533	28.784246	36.177572	11.051135	7.459514	43.596817	190.057845	25.020519	89.32154	8.58034	21.795722	7.790898	33.498878	47.013103	73.703612	14.566462	6.500733	20.54292	13.544141	22.556674	12.766148	4.815487
MIMAT0004587	hsa-miR-23b-5p	276.809239	122.797685	154.490942	335.881133	273.211681	338.768181	175.094934	287.372647	292.869855	266.406827	286.810177	140.740241	431.556516	285.078566	174.845928	233.862624	236.760634	362.471622	199.971502	151.014064	479.659422	208.804803	272.005137	272.124896	130.022599	358.404111	450.641612	96.409876	141.927404	258.239029	187.492082	127.695619	109.492444	194.724913	366.930131	111.408215	193.590717	220.742109	176.027131	137.976133	228.178306	164.256014	297.872912	206.047032	188.024534	227.2585	197.719596	151.286596
MIMAT0004588	hsa-miR-27b-5p	990.226104	907.078696	2094.768639	5378.148986	2025.590601	2153.018404	571.247222	2807.730997	2254.933338	2028.817966	2213.88699	1364.209219	1514.923942	2723.999724	1742.844952	2001.832514	1614.459917	1411.993463	1951.46752	1865.8253	1754.21899	1048.272959	3226.176014	1196.448749	3248.668322	1074.402075	2008.466852	1665.324558	1554.370717	1203.436123	3813.247552	1826.491386	1880.975014	3107.711708	1406.642055	2253.632923	1918.47059	1721.552363	1459.887463	2115.72282	1930.428838	2591.488396	3548.704193	4990.84836	1782.515098	2417.135706	3008.607185	3110.604945
MIMAT0000420	hsa-miR-30b-5p	1799.696647	971.307545	1975.635833	4089.985758	2583.459501	2090.006275	728.832663	2608.909221	3108.204718	1866.278798	2190.995146	1780.632201	1858.662896	3674.514676	2031.581345	1567.497431	2745.959094	1201.859439	2604.990342	2213.105927	2375.132442	1919.608127	4064.196842	2092.731972	3332.540273	1410.52409	1996.770475	1909.81723	1844.044298	2124.580746	4157.819846	1592.898559	1957.476288	2608.933085	2320.178687	2602.839112	1777.860241	1774.90821	1823.00267	3194.22738	3074.349277	2154.11124	3859.114237	5858.284741	1906.271361	3148.535892	4763.329648	3718.961667
MIMAT0000421	hsa-miR-122-5p	786.184804	238.704921	485.973466	945.868281	1111.294239	678.160245	432.265618	599.80686	792.558473	266.76458	373.080254	390.043245	626.375081	737.939725	654.469159	710.921344	562.499934	455.736933	589.068169	613.623926	557.966022	873.76313	1046.732025	730.218751	442.540444	740.305704	553.260783	316.973479	731.900145	515.665473	407.691277	648.031717	832.907594	1149.312126	3307.537625	676.484846	1384.084205	604.856988	1661.670806	590.394012	1084.351765	1051.276818	754.549469	495.50141	500.86762	989.486146	1618.186964	826.658865
MIMAT0004591	hsa-miR-124-5p	0.291072	0	0	0	0.134653	0.623882	0	0	0	0	0	0	0	0	0	0	0	0.127586	0	0	0	0	0	0.290577	0	0.135043	0	0	0	0	0	0.134558	0	0	0.229618	0	0	0.472176	0	0.266364	0.25241	0.766656	0	0.154458	0	0	0	0.200645
MIMAT0000423	hsa-miR-125b-5p	0	0.369132	0	0	0.269306	0	0	0	0	0	0	0	0.1421	0	0	0.131457	0	0	0	0	0	0	0.22686	0.435864	0.210734	0.270086	0	0	0	0	0	0	0	0.271962	0.574046	0.272392	0.111773	0	0	0.133182	0.75723	0	0	0	0	0	0.31137	0
MIMAT0026477	hsa-miR-128-1-5p	3808.964958	1128.311404	2344.48547	3373.158028	3837.082349	3481.264185	5837.22737	2182.027179	3059.667299	2224.151174	2366.183948	2251.409033	2335.407087	4791.673432	3212.192375	3029.960445	4374.6556	2585.401236	5526.394436	1996.41109	2782.024633	2239.998055	4614.559196	2344.807087	3734.83061	1943.403752	2724.594197	3113.206694	2808.948256	2609.530564	5747.557616	4393.321344	2342.851446	5773.756848	6062.039435	3666.392596	5245.503655	3050.018511	3184.921714	2962.358224	4018.613697	4483.020012	4522.885601	1173.881144	1987.536203	3696.287151	3246.960489	5224.805068
MIMAT0004593	hsa-miR-130a-5p	98.673325	106.186776	226.211706	106.165442	77.021724	107.307783	78.79272	103.587815	100.365513	123.782582	147.567241	92.329077	124.33716	100.973232	93.839329	129.879858	97.025435	143.789342	102.728505	88.953489	80.824502	110.978134	255.898078	125.093185	359.722164	180.957612	135.72213	141.146833	158.624747	123.025139	232.679538	99.303864	143.918015	129.997915	121.582919	130.067048	126.19164	107.892132	103.18287	127.987515	137.310839	112.315081	195.022016	215.160056	190.149106	258.085956	174.366885	155.299505
MIMAT0004594	hsa-miR-132-5p	193.271645	93.390225	168.352939	98.063785	139.366234	67.379307	82.07575	87.715489	99.871913	51.397198	73.216056	120.303195	109.985098	95.089456	137.149788	116.997038	67.159555	54.224021	181.769608	198.852424	51.616893	143.654466	165.380939	144.271234	238.339641	98.581387	35.530509	104.386232	206.186871	94.909751	412.712104	238.706034	34.903703	233.887465	1057.96658	171.062003	258.41902	85.935966	328.668246	64.593075	290.523483	316.437198	88.456414	115.997992	90.559841	240.980477	186.977347	91.895572
MIMAT0026478	hsa-miR-133a-5p	66.073289	75.671923	49.220129	64.138104	333.671043	96.077899	44.868076	35.921582	130.475167	80.613703	31.783715	75.950451	57.266143	66.999158	120.306832	97.67281	142.365872	92.499797	56.351072	40.080787	77.299445	110.876969	86.660519	118.7005	75.021143	166.913143	112.770748	127.274909	123.712122	98.322601	190.217674	86.924519	163.521466	62.279337	41.101685	32.006028	83.047289	88.060757	113.927792	100.019379	106.264456	86.63211	110.976813	98.544231	105.96298	66.918134	90.764191	123.998827
MIMAT0000428	hsa-miR-135a-5p	5.821438	8.73611	71.118061	4.050824	12.388107	9.982118	16.41515	13.366172	3.455208	18.006905	7.567552	31.887595	14.920461	11.957357	14.436824	14.065934	3.249659	22.582713	5.859517	3.878787	52.120473	20.131856	8.84754	16.126997	10.325949	9.993182	5.517157	11.097537	17.7093	4.712985	7.459514	64.722436	185.75465	36.170968	90.125205	8.444145	42.473717	8.026985	54.356672	32.629494	41.647592	17.249758	5.804225	14.055679	20.183425	29.887594	9.652453	5.016133
MIMAT0000429	hsa-miR-137	543.430964	149.37514	723.435488	1291.201344	1088.537816	495.36268	70.037973	842.068686	737.604245	294.311568	393.701831	468.892568	473.333803	539.030045	857.386682	1070.983021	313.669152	453.567973	716.606103	467.393699	385.490064	413.866499	1232.530362	395.184046	367.097838	286.426195	274.313185	338.474961	560.372908	428.068972	1202.129802	972.720365	254.366727	2033.461136	5080.995004	2457.518129	1042.729676	1613.188056	1046.839967	223.478716	654.245759	2295.559244	333.859118	369.927017	131.457833	391.35831	1096.487473	310.398363
MIMAT0000430	hsa-miR-138-5p	0.582144	0.123044	0	0	0.942573	0	1.094343	0	0.658134	0	0	0	0.2842	0.569397	0	0	0.618983	0.510344	0.124671	0	0.25179	0.20233	0	0.435864	0	0	0.220686	2.080788	0	1.137616	0.430356	0.269116	0	0.271962	0.114809	0	0	0.236088	0.316028	0.399545	0.504819	0.574992	0.232169	0	0.265571	0.187972	2.335271	0.80258
MIMAT0000431	hsa-miR-140-5p	21.539311	9.105241	114.512134	50.635343	23.429686	3.119412	45.96242	24.226184	7.074948	27.308487	9.45944	31.742652	31.119815	21.637121	24.061369	38.254085	6.035078	63.920551	77.545059	26.505036	35.250561	114.316582	31.30668	89.497564	147.302752	54.287285	10.151573	22.541877	103.978899	11.051135	7.74642	122.851525	45.422626	146.587608	562.450163	103.645053	134.686382	134.097882	156.59146	20.909514	135.039155	77.623905	29.717638	44.020541	72.76656	254.32651	38.609811	17.857435
MIMAT0004598	hsa-miR-141-5p	58.505424	51.678386	59.465953	16.878447	62.479162	23.08365	48.151107	61.818535	69.433191	49.489181	33.486413	66.674059	66.786817	45.741634	77.798418	46.535901	42.40027	73.61708	24.809433	39.434323	39.530988	77.49248	38.11248	107.368018	21.494822	106.143795	66.426603	54.100506	78.426908	86.783915	45.330907	64.722436	76.979404	54.392434	140.182007	35.683316	43.703216	40.371017	114.24382	41.019932	72.189154	45.041031	18.109186	50.198864	61.346989	54.323992	63.519366	17.656791
MIMAT0000433	hsa-miR-142-5p	1192.812043	760.902697	1033.823667	1533.069519	699.389588	980.743243	1098.72071	1157.009053	1359.705886	699.049603	1810.536531	995.327745	689.609408	967.59689	750.714624	809.908727	526.444231	953.577223	1812.459899	1038.868152	688.644887	773.103835	1236.840702	676.607387	1101.082771	444.831627	721.203128	591.984385	621.090514	459.922248	1854.837514	1042.421451	248.62913	1611.375851	1829.599066	1623.182279	1253.309879	2361.586437	1030.564566	641.402561	782.722259	2424.932417	1443.162921	924.585857	504.58562	1026.704658	1030.010098	1638.670616
MIMAT0004599	hsa-miR-143-5p	59.087568	6.029146	4.017968	14.00911	134.249407	15.59706	54.717166	31.744653	25.009111	10.613342	6.054042	11.305604	91.938446	57.129591	113.890467	10.910958	38.222144	10.717219	13.589088	8.791915	75.536917	288.01709	3.62976	303.943024	3.161004	718.293697	160.88038	240.677892	346.596336	258.401544	6.311897	19.510921	10.518925	11.422411	95.406426	7.354576	10.730202	35.413171	229.119693	25.437686	139.582526	8.241551	32.2715	16.218092	418.806064	240.980478	148.211855	44.743914
MIMAT0004600	hsa-miR-144-5p	1753.70731	186.657405	131.588514	465.001266	3047.205697	499.729857	1997.176594	950.668813	870.711946	203.680778	274.891284	368.736535	2133.625643	1433.744001	2929.070303	211.120502	659.834859	305.313124	437.219485	269.963495	1616.23822	4159.707348	100.272119	5081.89245	55.422923	12039.08306	2589.534124	7697.877802	10971.67144	5339.485999	319.037789	1788.276896	159.93547	417.461931	2663.458132	506.648607	415.124668	2993.357435	12430.45427	454.016059	3494.863718	577.100182	1101.874394	306.444761	15413.49729	6911.929151	3759.785953	1158.124992
MIMAT0000437	hsa-miR-145-5p	36065.82763	173256.0914	57390.27225	23403.65738	76033.23568	75400.56374	38712.39563	86110.71199	77535.8128	82969.74685	27977.23529	127129.6021	114030.2476	99619.96484	139632.9198	63887.61448	74042.94158	76226.59516	15330.73279	38263.059	162478.9	167963.3337	156705.8114	110923.9476	174023.5503	126387.0097	83974.48248	65599.98502	92277.85894	114052.4285	32963.6043	47165.97134	234282.0368	28712.40599	26761.33066	31193.07439	36928.09983	5998.047084	51262.13347	259922.7946	129294.5605	31779.60945	38749.48168	172139.6301	85999.44867	97300.09758	119432.1306	26541.36765
MIMAT0026479	hsa-miR-152-5p	12.225014	8.366977	3.61617	5.232317	7.405934	4.991058	0	17.543099	5.42961	3.935283	6.810796	10.725826	231.196068	8.540969	4.812275	6.96724	6.808804	43.124044	0.498684	3.103029	8.05727	77.593646	8.84754	42.860035	5.057605	19.311149	3.75167	4.508376	21.504151	45.017126	5.738088	16.550643	9.801725	9.518677	194.25713	4.085877	17.88367	8.735249	38.713327	6.792264	17.416265	5.366591	7.429409	29.655946	11.685141	104.888539	65.543269	10.032266
MIMAT0000439	hsa-miR-153-3p	1322.630045	1790.040814	1301.822268	252.670379	1732.854181	500.35374	331.58603	1527.920256	1321.040477	1115.831994	508.161038	2037.907101	2791.404737	1736.094305	2163.918861	1632.700276	856.825896	1367.84873	224.032911	723.393567	772.742655	1318.586155	1532.21242	1119.591263	1085.067022	1146.244947	1168.313761	1105.939193	1727.415896	888.316252	1649.700808	5456.464741	3885.308336	2588.535923	5251.257015	1622.909888	4816.519144	553.625934	3402.664426	1656.512682	3210.650475	3668.448185	543.043448	2640.305825	1220.300486	2097.206864	2571.600181	288.52802
MIMAT0026480	hsa-miR-153-5p	193.562715	737.893508	1229.699708	632.773051	243.318633	320.051706	215.585638	895.533359	412.979401	949.834544	1021.997735	941.118835	713.624242	310.701473	419.469816	562.900369	655.811475	1258.890348	176.034763	656.937035	233.912652	808.511627	475.498554	963.261106	894.353163	655.633744	778.140218	325.296634	459.682877	555.644579	81.193969	509.840568	304.092555	483.004811	507.112143	218.321967	501.525142	400.641027	421.10619	339.213525	586.599979	288.454259	277.674204	919.488743	453.064774	1052.832808	687.815088	322.437086
MIMAT0000440	hsa-miR-191-5p	0.291072	0.492176	1.607187	4.050825	1.885146	0	1.094343	2.506157	1.645337	3.696781	0.756755	0.869663	5.115586	0.569397	8.020457	0.788744	1.237966	0.127586	10.472324	1.292929	1.510738	4.552431	0.90744	4.358647	1.475136	6.211978	1.76549	1.73399	1.51794	3.575368	1.147617	5.113206	0.478132	0	6.084886	1.770547	2.123687	0.944352	4.424381	0.399545	2.776507	3.258288	0.928676	1.54458	1.327856	4.13539	2.64664	2.809034
MIMAT0000441	hsa-miR-9-5p	837.995578	352.028235	973.353222	950.256677	743.017279	730.566372	768.229024	559.70835	957.914768	522.081056	650.430994	455.702699	858.281644	857.51329	555.817557	576.966306	439.941491	729.153575	1160.059111	501.009842	545.628326	564.50136	434.210034	738.936048	460.663531	806.206685	559.881375	368.2996	607.429049	626.176825	554.29947	755.947298	565.631274	1034.544091	2312.830899	627.31814	1165.568125	1187.521721	934.966353	267.561825	668.885517	1002.210845	605.032587	345.059273	435.271491	520.495276	564.201421	487.568213
MIMAT0000443	hsa-miR-125a-5p	54.139349	21.040486	8.035937	43.546398	161.584039	39.928477	40.490703	78.526247	34.552062	33.27104	13.810783	34.351634	61.102835	48.968222	100.255696	30.761019	240.319782	50.396443	112.826819	33.874732	65.717114	243.099776	9.30126	241.178498	10.11521	352.327178	243.196403	81.844352	251.978065	317.557623	35.719606	620.716426	287.596966	28.012104	493.335039	30.235482	264.007665	142.597041	718.961792	62.062625	1136.852971	86.823775	13.697975	601.768542	380.563786	276.883185	68.812648	34.912292
MIMAT0000444	hsa-miR-126-5p	0	0.123044	0	0.168784	0.538613	0	0	0.835386	0.164534	0.477004	0	0	0	0	0	0	0.618983	0	0.374013	0	0.50358	0.303495	0	1.162305	0	2.970946	1.544802	0.346798	0.75897	3.900401	0.143452	0.807348	0.478132	0	0.803663	0	0.670638	0	2.054176	0.399545	3.281326	0	0.232169	1.081206	0.265571	0.375944	0.155685	0
MIMAT0004604	hsa-miR-127-5p	1895.16818	924.304827	2411.585572	2612.783902	1963.91936	3299.714386	1901.968723	1948.954599	2390.838108	1138.489694	2255.697705	1205.351028	1595.068123	2431.139384	2314.703421	2475.604801	1414.373972	1800.747781	1927.032098	1514.536593	901.407204	655.549968	2019.734551	722.082609	1865.202604	732.473208	876.787034	1334.132356	1253.059597	864.101266	2697.906355	2632.225179	1347.617714	3658.163136	3261.843569	2120.297177	2660.97817	2787.724947	1088.713565	915.88983	1339.033081	4039.701274	1525.58294	924.431401	673.754588	1036.103273	1325.188327	1339.107102
MIMAT0000447	hsa-miR-134-5p	313.775351	317.699022	378.090972	362.042728	284.118603	149.107909	101.773931	370.075821	282.339701	368.485717	375.918086	138.566088	540.120618	310.891271	332.8489	404.099889	115.130662	341.292356	111.704781	215.143324	202.690725	451.803418	395.643834	373.681382	807.109478	496.418053	360.601566	303.101555	596.044501	485.112334	378.140114	984.157803	458.529497	421.541362	1396.194421	493.165217	500.407415	475.95304	835.259784	338.281254	727.696959	638.624314	194.325508	1824.921804	386.406357	553.390427	679.875167	198.438257
MIMAT0000448	hsa-miR-136-5p	6538.635847	6524.642165	10987.33977	5263.20675	5422.895057	3224.848489	1894.308322	7600.338166	5231.017552	4432.084206	6784.120103	4481.366413	13313.31244	5856.447571	6688.257735	6636.755735	2050.532767	5077.919915	1782.538974	3667.392043	2595.70024	4542.313824	3983.207824	4991.087292	5757.87264	7256.535374	7530.040382	3605.313225	7620.565559	4883.139122	4018.958071	13690.07372	13687.75097	9128.682162	28020.90216	15867.90745	14711.8885	7216.968484	13865.53361	2633.133319	9348.747822	15254.1512	1980.866481	21943.08221	4337.577337	6514.743701	8593.640777	1573.661525
MIMAT0000449	hsa-miR-146a-5p	469.498738	47.494898	0.200898	16.878449	62.613815	1.871647	47.056763	7.518471	300.932002	68.330847	8.135117	62.615639	147.073096	54.092804	85.818873	74.799231	2270.580883	45.420591	20.321294	66.84441	71.508282	282.149515	21.5517	525.943472	10.325945	241.051747	124.68781	349.572501	178.863948	173.730346	91.235625	197.127587	1793.476689	123.742786	75.774057	4.494464	112.10825	23.608782	154.853309	134.113868	143.36867	49.257638	104.011741	171.757345	324.528224	240.228591	403.067736	83.067176
MIMAT0000450	hsa-miR-149-5p	149.901953	27.438761	0.401797	13.671543	25.718793	0.623882	28.452927	7.518471	119.451414	35.775313	1.513511	28.988722	89.806954	29.229094	68.173871	50.216705	620.065264	14.927554	4.73748	23.143422	21.653915	91.857928	7.03266	160.688808	3.793204	71.70783	29.571976	118.604956	49.839035	60.943761	31.846398	144.38082	393.503416	74.245672	73.477874	3.404896	46.385766	12.040479	106.343141	37.956754	49.472288	34.88284	30.878485	49.117658	143.408545	101.505038	173.432778	20.265182
MIMAT0000451	hsa-miR-150-5p	26.487531	1.59957	0.401796	0.506353	2.962374	0	1.094343	0	17.6051	0.715506	0.189189	1.739323	8.810177	1.518394	4.812274	2.497689	25.223523	1.148274	1.122036	1.8101	2.014319	8.497869	0.22686	12.64008	0	4.861548	0.220686	31.21183	16.950331	4.712984	7.74642	29.46822	18.647182	14.685958	17.450995	0.272392	9.388927	1.416526	18.013548	5.593627	6.815061	6.70824	7.19724	2.934703	22.573566	16.353588	25.065241	3.009679
MIMAT0000452	hsa-miR-154-5p	173.478766	27.561804	35.559033	74.940311	158.756321	31.194123	123.660796	49.28775	33.564862	38.875839	67.918768	25.510075	61.529132	108.185604	117.900695	44.432582	71.80192	20.41375	133.896134	31.676751	97.442622	258.578039	14.7459	345.640751	30.556364	674.134636	203.69354	166.116298	238.316603	299.35575	33.137469	63.915087	30.122374	36.986855	80.251615	42.493111	53.092143	93.25469	518.916597	70.98579	203.694571	25.299642	193.164663	32.590646	340.993649	256.394205	133.733175	121.591085
MIMAT0000454	hsa-miR-184	4.948221	5.044796	15.268284	49.960209	8.483162	15.597061	7.660403	12.530785	21.882972	4.054535	17.405366	9.421336	9.520673	18.790132	11.228637	33.127251	26.770974	10.462046	15.085132	16.420194	12.085907	7.587383	38.11248	11.041907	16.858684	9.993182	16.772166	14.218723	11.89053	16.73922	16.210103	15.070504	47.574228	27.740141	21.010079	17.569267	13.300979	43.912334	19.593684	14.916339	25.493372	79.732208	39.70091	20.54292	31.071852	31.391372	64.764842	30.096803
MIMAT0000455	hsa-miR-185-5p	286.414605	45.772283	42.590479	55.530096	1349.226739	159.09003	499.020564	318.281913	102.668983	135.826936	77.378207	70.297649	345.017853	693.336887	1313.750589	92.151601	236.915379	46.951621	62.95861	94.254498	501.061547	2752.298218	35.1633	2598.04451	86.611489	9029.514862	1436.447725	2570.120844	6655.91459	2043.322401	34.428537	408.11466	189.10158	174.32775	439.948772	88.799702	223.322318	380.809651	8705.284133	130.651143	2055.371607	149.689553	262.118878	208.827277	7612.338021	3676.17412	1833.654617	268.664131
MIMAT0000456	hsa-miR-186-5p	3.783933	0	0	0.168784	0.134653	0	1.094343	0	2.468004	0.119251	0	0.289887	0.426299	0.189799	0.802046	0.262914	5.880331	0.255172	0	0.646464	0.503579	1.213981	0	3.632206	0	1.620516	0.220686	1.040394	2.5299	1.46265	0.573809	4.440416	6.932927	3.535508	4.592367	0.272392	2.570778	0.708264	4.266367	0.399545	0.757229	0.574992	0.464338	0.463374	1.859	3.195529	3.269379	0.200645
MIMAT0000457	hsa-miR-188-5p	1.455359	0	0	0	0.269306	0	0	0	0.822668	0	0	0	0.2842	0	0	0.262915	1.547456	0	0	0	0	0.60699	0.22686	1.74346	0	0.810258	0.220686	1.040394	1.01196	0.650066	0	0.269116	0.956265	0	0.574046	0	0.111773	0.236088	0.632055	0.399545	0.50482	0.191664	0.232169	0.463374	2.124571	0.375945	0.934108	0.401291
MIMAT0000458	hsa-miR-190a-5p	0.873215	0.123044	0.200898	0.168784	2.42376	3.119412	0	0	0.329067	0.119251	0.567567	0.144944	0.1421	1.328596	0.802046	0.394372	16.24828	0.127586	0	0.90505	0	1.719808	0	1.162306	0.210734	3.105989	0.220686	0.693596	1.51794	2.600267	6.024994	1.076465	0.239066	0.543924	0	10.895669	0.111773	0.236088	0.474041	1.198635	0.504819	0	0.232169	0	1.327857	1.127834	0	1.203871
MIMAT0004614	hsa-miR-193a-5p	68.110791	63.859719	98.440263	35.782311	75.540539	116.666022	71.132317	112.777055	160.091219	137.257949	145.296976	55.948232	254.358302	92.242465	86.620919	97.146981	66.850061	148.127261	66.200043	92.185811	76.544076	79.313453	124.772999	71.045955	134.026535	80.620669	123.805066	123.113331	130.795844	77.19543	56.376731	76.294432	44.466363	135.709122	137.196969	100.784938	86.847568	141.416602	104.60499	80.841229	116.613249	60.565811	92.171119	92.056995	75.422271	99.249371	80.644683	121.189792
MIMAT0000460	hsa-miR-194-5p	300.677122	242.519277	354.384948	239.505187	322.494813	231.460394	288.90664	421.034342	313.93016	221.449182	365.701894	284.089466	427.151427	238.198134	344.077538	261.994496	172.541247	485.209284	450.43456	277.462483	203.949676	360.35015	326.678395	371.066194	300.927504	476.296647	334.56057	401.939017	612.488852	282.616531	231.675373	597.034205	202.250235	587.710247	763.481036	409.813351	558.529338	573.693396	563.950469	155.289742	442.726489	369.528115	175.519814	216.241261	342.055936	411.471348	276.340375	219.506018
MIMAT0000461	hsa-miR-195-5p	0.873216	0.123044	1.406288	0.506353	1.077227	1.247765	3.28303	1.670772	1.645337	0.954008	2.270266	1.159549	0.568399	0.759197	1.604091	1.577488	1.702201	4.975851	0.249342	1.551514	1.007159	2.427963	1.58802	1.017017	1.685869	1.620516	2.206864	2.080788	1.01196	1.787684	2.151783	0.538232	0.239066	0.271962	1.836946	0.408588	1.117729	1.888703	1.580136	1.065454	1.514458	2.491632	1.625183	3.08916	4.780285	3.007556	5.448966	2.809034
MIMAT0000462	hsa-miR-206	1.746431	5.290883	9.442228	11.64613	5.655442	0.623882	4.377373	14.201555	5.758677	11.209597	28.945883	11.595488	42.771983	5.50418	4.812274	12.225533	3.249656	9.186186	16.456509	4.783836	2.517896	15.377099	23.36658	9.007871	19.808953	7.157279	3.310295	3.467981	13.914451	5.688084	10.041656	12.917576	3.346929	19.581277	19.976796	5.175443	17.771897	4.24958	10.902937	6.525899	11.106025	12.074829	4.179043	7.259527	5.84257	28.75976	8.874029	3.00968
MIMAT0000510	hsa-miR-320a	3.783934	1.59957	8.035938	1.350275	7.809895	1.247764	6.56606	0.835386	4.93601	5.485548	1.891888	3.768534	4.973487	3.795986	7.21841	5.91558	4.487622	7.910327	1.246706	2.327272	8.309061	12.240978	3.85662	10.89662	4.636138	5.131634	4.413728	7.28276	12.902491	5.688085	5.16428	7.131577	4.781329	6.799054	41.675732	3.949681	10.506656	8.971337	11.851019	6.126353	12.115663	8.433214	6.036394	12.974475	10.357283	34.774874	23.508391	21.268407
MIMAT0004657	hsa-miR-200c-5p	266.330655	228.738373	635.843746	502.97778	316.166106	408.643017	200.26483	393.466616	323.637642	414.158866	230.431922	527.594727	451.59256	371.437254	281.517985	431.311562	241.402998	648.136513	530.722369	77.963597	264.630996	337.588001	338.248256	379.202336	492.695028	368.802422	438.062489	265.994155	473.091348	186.081614	759.723084	344.065013	93.953124	342.400371	387.595787	283.287393	523.544409	632.479262	358.532814	226.27553	345.801193	452.710272	320.85765	359.114955	246.71581	338.350124	271.047096	404.501035
MIMAT0031892	hsa-miR-1-5p	22.121454	58.814925	25.514108	14.853034	45.647491	18.092591	12.037777	24.226182	45.740349	73.577893	7.378363	52.469588	84.549269	37.959861	56.945234	36.019314	26.770974	82.165338	6.856879	29.090895	31.473716	110.472311	26.76948	98.069569	27.816828	93.449753	38.399433	27.397052	54.645846	76.057813	13.054154	45.615189	55.702487	15.773805	111.364901	10.350886	22.913451	27.150099	57.990985	52.340367	78.499396	13.799805	13.697976	31.818356	44.61599	70.865554	58.070401	9.831621
MIMAT0000646	hsa-miR-155-5p	0.291072	0.246088	0.200898	0.168784	0	0	0	0.835386	0	0.596255	0.567566	0	0	0	0	0.394372	0.154746	0.127586	0.249341	0	0.50358	0.505826	0.45372	92.548617	0	1.215387	0	0.693596	0.50598	0.162517	4.303567	0.941907	1.434398	2.44766	14.580765	0	1.005956	0.236088	9.322802	0	1.262048	0	0	0	0.265571	0.187972	0.311369	0
MIMAT0031095	hsa-miR-128-2-5p	453.780864	270.450213	1031.814682	1155.498611	734.264807	366.842891	441.020364	669.143866	362.632112	550.462807	275.45885	536.1464	738.775874	430.275038	371.347086	677.268259	509.267477	513.150599	1317.767312	344.565478	381.461427	457.367498	1028.129506	519.986652	534.631005	1041.856713	568.046773	279.866078	586.430879	430.506723	326.497305	897.636955	489.608135	934.733974	2018.689784	623.777046	1203.123833	488.465695	632.370346	232.401888	461.152393	864.021131	334.323456	651.504031	353.741074	368.425692	515.31642	241.978299
MIMAT0000680	hsa-miR-106b-5p	10306.85075	17112.31276	27964.87008	31143.27018	19013.05545	22359.32386	17802.77744	29707.98261	20096.95967	24072.61148	37905.86194	18128.3867	13010.35608	16488.81522	13677.28255	25718.0529	10830.01933	23187.59406	32392.51564	25664.5039	13031.88061	9488.883467	20633.37043	9152.14281	22636.36515	7528.511966	22673.09923	6343.284356	9007.203888	7067.68853	24750.96332	12547.94472	8861.716061	22843.73435	13647.25224	24492.91898	26705.34755	22592.89583	7950.453266	8264.317523	12247.16759	23267.04635	14480.38473	13300.07337	4761.429262	5116.041874	8461.931505	13537.94344
MIMAT0004673	hsa-miR-29c-5p	351.032537	93.636312	64.488416	92.15633	822.328114	98.573428	282.34058	269.829548	123.071154	163.612429	50.135024	37.540395	105.437912	258.696459	409.845272	87.682052	265.85279	48.737825	163.318372	73.179761	361.066461	850.798649	43.55712	1238.727628	72.703074	2980.939088	1269.167438	414.423749	790.08785	1467.525751	78.181471	127.56106	119.533236	44.057872	79.218332	118.490401	48.621224	454.941223	1396.682031	157.95337	531.574679	107.715146	87.527738	157.392747	1867.232369	742.30258	371.463738	129.416252
MIMAT0001620	hsa-miR-200a-5p	211.900236	114.184622	119.936401	118.486709	182.589963	140.997438	133.509886	116.118598	150.548267	91.584799	124.107833	136.391935	361.927709	174.235768	102.661829	91.362856	127.974542	261.423565	326.26273	96.193889	104.240945	289.231072	213.475258	309.899841	220.005822	278.323614	120.936143	127.968503	220.354312	278.391097	283.748538	112.221439	105.906447	157.466095	1041.319249	177.871797	156.593879	173.052372	280.158078	182.858332	263.768062	121.131623	211.50602	179.016874	239.810954	274.627519	262.173066	259.434445
MIMAT0000683	hsa-miR-302a-5p	7263.404514	3461.590475	4576.467789	4688.326779	4934.237985	2795.617349	1680.911368	5265.435421	3850.909506	2887.783219	5138.366991	5010.555517	3727.414867	4074.042229	4781.795492	3143.539589	3850.532551	2258.143335	5563.670919	3574.818356	7564.518601	13999.22912	10357.74687	13169.9441	4925.896607	13925.22859	10835.03979	2935.299261	6815.551294	16958.29204	2843.797287	2904.436175	4074.409915	4166.460427	5825.188099	4185.162635	4241.223869	2834.470335	6016.999104	4198.816151	8331.53702	3574.532846	5867.608838	3131.173494	12783.01278	18155.11586	9914.7813	7877.336664
MIMAT0000099	hsa-miR-101-3p	333.568232	146.176003	149.669377	299.2549	16.83167	370.586186	71.132316	268.158776	450.164001	89.199778	387.836979	120.738027	91.796349	362.896283	106.672057	449.058305	216.798463	120.696289	566.128794	59.086839	171.217012	113.709593	556.714433	197.73731	494.170166	109.519869	160.218319	285.761646	312.69567	59.643628	983.508582	231.574456	155.632271	853.689246	332.48738	269.667806	435.243794	251.197438	352.054254	218.018273	286.98975	415.144136	547.918996	159.091784	167.044395	329.891371	25.999348	656.310958
MIMAT0000685	hsa-miR-34b-5p	0	0	0	0	0	0	0	0	0	0	0	0.144944	0	0.379599	0	0	0	0	0	0	0	0	0	0	0	0	0	0	0	0	0	0	0	0	0	0.136196	0	0	0	0	0	0	0	0	0	0	0	0
MIMAT0000686	hsa-miR-34c-5p	0	0	0	0	0	0	0	0.835386	0	0	0	0	0	0	0	0	0	0	0	0	0	0	0	0	0	0	0	0	0	0	0	0	0	0	0	0	0	0	0	0	0	0	0	0	0	0	0	0
MIMAT0002890	hsa-miR-299-5p	1.45536	0.369132	0	1.012706	0.538613	0	1.094343	0	0	0	0	0.434831	0	0.189799	0	0	0.773728	0.255172	0	0.129293	0	0.20233	0	0.435865	0	0	0	2.080788	0.25299	0.48755	0.286904	2.287487	0	0.815886	2.181374	0.544784	0.894184	0.708263	2.528217	0.399546	1.009639	0.191664	0	0.617832	1.593428	0.563916	1.401163	0
MIMAT0022696	hsa-miR-301a-5p	6.985724	6.398277	0.602695	12.658835	7.136628	0	1.094343	2.506157	2.468005	0.477004	1.135133	6.522463	3.552491	2.277591	2.406137	0.394372	7.427785	3.317235	1.371376	2.456565	1.007159	3.136118	1.36116	3.196341	0.632201	8.237623	1.544804	3.467981	6.07176	6.988218	2.151783	8.477159	1.434398	2.44766	9.414353	1.089567	2.906096	1.416527	8.058695	2.264088	4.038554	1.91664	3.018197	4.324825	1.858999	2.255668	4.826226	1.404517
MIMAT0000689	hsa-miR-99b-5p	0.873216	0	0	0	0	0	0	0	0.329067	0	0	0.144944	0.1421	0	0	0	0.773729	0	0	0	0	0.20233	0	0.145288	0	0.135043	0	0	0	0	0	0.403674	0	0.271962	0	0	0.335319	0	0.158014	0.266363	0.25241	0	0	0	0.531142	0	0.467054	0
MIMAT0000690	hsa-miR-296-5p	30.562535	3.445227	16.674574	15.865741	6.059402	11.229884	6.56606	6.683086	7.897616	3.935284	9.27025	3.913477	12.362667	8.35117	8.020455	14.723224	1.856948	13.524109	4.61281	1.422221	2.517898	6.575732	12.25044	5.230378	5.26834	5.806849	5.296472	7.282761	8.85465	4.550467	16.210102	16.146968	2.390664	20.941086	53.501077	11.031866	17.995443	12.748743	15.801359	3.729085	11.358434	33.732858	7.661578	6.178321	6.108141	8.270781	10.89793	5.216779
MIMAT0004680	hsa-miR-130b-5p	41068.76891	35233.95359	87866.17267	89362.4419	43947.08877	67228.32726	58572.53855	58856.25687	56441.4503	52859.93214	90569.39387	47182.18759	46178.67861	58574.34524	55549.67389	76962.23099	40718.49579	63741.54664	49831.42677	42546.91941	34483.35771	26441.02124	57120.17114	27625.25337	52504.26262	27294.21507	48294.56866	26335.84901	26599.62431	37462.86087	48757.9833	61584.40795	80851.56434	75411.57395	81945.3956	72460.96525	64299.61405	70157.98052	40703.19204	26700.9121	39927.41709	104260.019	48337.832	48832.21995	23812.72331	34055.69206	49975.10601	37606.55773
MIMAT0000692	hsa-miR-30e-5p	6.403579	4.921752	8.638634	9.451932	6.732667	6.862707	3.28303	6.683085	6.581345	1.431012	2.081077	5.507858	9.946974	11.957356	0.802046	4.338092	4.487622	7.017227	7.604901	2.585858	3.021477	8.497869	19.96368	8.572007	5.479074	4.321376	4.193041	5.548769	8.601661	6.175635	8.750586	13.590365	3.825063	19.309313	40.412831	11.440453	17.660124	12.512655	8.690747	4.261811	12.872892	10.733182	17.412679	8.031818	7.435998	11.842254	12.143408	15.850983
MIMAT0000703	hsa-miR-361-5p	7.858938	11.196983	31.340165	15.86574	3.63564	1.871647	1.094343	20.88464	5.923211	31.124522	28.567505	8.261787	19.041348	4.175584	4.812274	6.835782	4.178129	4.593094	7.604902	11.248479	2.769687	10.622337	12.02358	15.981708	24.445092	14.989773	16.330793	5.548769	7.083721	14.301468	4.303567	7.400694	2.868797	19.853238	33.294661	6.401205	10.841975	10.387865	15.169305	4.528176	18.425903	25.491307	5.804226	20.079545	12.216284	13.909948	10.275191	5.618069
MIMAT0000705	hsa-miR-362-5p	6733.07178	12605.21935	12546.31212	13156.58221	8467.00373	8945.226863	5299.904793	15153.05935	10209.96959	10117.37761	11479.97456	18873.2519	12585.76245	11090.92279	10290.24424	6983.934597	4530.639071	15098.64625	10677.90464	12123.40383	10393.62791	19191.73117	18730.69563	18828.04976	16616.97219	24367.56327	14831.22897	9195.698871	15999.84821	13137.52455	13376.49142	24804.03297	10777.59479	20637.57723	27994.26643	20796.69948	20666.14432	31494.35089	24054.56525	6367.145701	13090.46816	20212.30617	11347.95967	11793.48959	20801.40944	23622.10201	14564.4611	9940.7735
MIMAT0003385	hsa-miR-363-5p	5048.93062	24071.79161	20461.51206	16046.51025	12421.09986	15962.03301	8599.349958	20218.00223	16303.966	24338.42205	22880.30065	28539.10615	19243.12917	15587.83789	13077.35248	12194.24664	9045.339356	24817.12153	16120.14647	25526.9363	13026.59302	16466.14054	13479.79415	17445.92262	19266.94651	20752.73236	20667.28062	5215.496881	9284.733948	12508.0974	5255.803322	13993.63675	18853.02121	9625.55705	16137.57813	14665.0256	17023.91158	15981.49261	10918.89637	5640.506918	9167.517708	10957.81189	9024.179477	12803.79967	10014.43115	14566.16089	10189.8762	5850.015991
MIMAT0009199	hsa-miR-365a-5p	346.95753	186.165229	416.060787	231.065965	317.10868	492.86715	245.132907	345.014252	414.953803	257.582249	371.945123	237.707515	241.285139	390.227384	247.832073	315.497637	312.121696	554.616029	267.168907	252.638254	293.838605	232.173944	351.632995	257.74136	369.415905	332.205769	406.945707	234.08873	311.17773	226.710789	376.849045	280.41904	367.684236	347.023728	261.764927	268.169653	354.767284	443.845096	277.945889	266.230009	247.361437	285.579299	321.089822	215.623431	314.967655	317.297229	291.597477	415.536531
MIMAT0022833	hsa-miR-365b-5p	10.769656	2.706964	4.419765	0.675137	5.251482	6.238824	3.28303	13.36617	17.440565	5.485548	10.972949	6.667406	9.662775	9.300166	3.208183	4.075177	5.106603	24.368912	0.748024	6.464643	2.266107	3.844274	3.4029	3.632207	3.161003	5.806849	17.213537	7.28276	9.36063	3.412851	16.497006	24.758686	13.865855	23.388746	21.354506	10.350886	16.318848	90.185547	21.173821	4.394994	12.115663	13.03315	6.036396	9.113025	12.747425	19.549117	14.945735	9.229684
MIMAT0000716	hsa-miR-302c-5p	3.783934	4.18349	2.812578	2.70055	8.752467	3.743295	0	8.353858	1.480803	3.816033	2.081078	1.59438	37.230098	2.65719	1.604092	7.230154	0.464237	13.396524	1.122036	1.680807	0.503579	7.385053	2.04174	5.230378	9.272276	8.912838	2.206863	3.121182	12.902491	5.36305	1.434522	6.593345	4.303195	4.351395	30.998478	2.860114	8.271197	4.957845	17.855535	2.397269	8.58193	4.024944	1.625183	6.023864	10.357282	17.481422	8.406975	3.41097
MIMAT0004685	hsa-miR-302d-5p	15.135732	26.700499	47.010248	15.696957	48.071252	15.597062	29.54727	14.201555	22.376574	36.371568	11.918892	33.77186	42.914083	22.396317	60.153417	39.568662	34.198759	35.851646	18.326566	168.727184	18.12886	45.827799	19.05624	51.722616	13.06548	51.451381	33.544332	16.646309	43.008305	38.028907	30.555328	49.113698	63.591681	31.819573	78.988715	35.955708	109.313926	31.871856	22.91197	14.516795	41.899999	12.266494	16.251835	49.889948	26.557137	50.376574	34.406323	20.064535
MIMAT0022861	hsa-miR-376c-5p	0	0	0	0	0	0	0	3.341543	0	0	0	0.144944	0	0	0	0	0	0	0	0	0	0	0	0	0	0	0	0.346798	0	0	0	0	0	0	0	0	0	0	0	0	0	0	0	0	0	0	0	0
MIMAT0001621	hsa-miR-369-5p	0	0	0	0	0	0	0	0	0	0	0	0	0	0	0	0	0	0.255172	0	0	0	0	0	0	0	0	0	0	0	0	0	0	0	0	0	0	0	0	0	0	0	0	0	0	0	0	0	0
MIMAT0026483	hsa-miR-370-5p	0	0	0	0	0	0	0	0	0	0	0	0	0	0	0	0	0	0.127586	0	0	0	0	0	0	0	0	0	0	0	0	0	0	0	0	0	0	0	0	0	0	0	0	0	0	0	0	0	0
MIMAT0004687	hsa-miR-371a-5p	0	0	0	0	0	0	0	0	0	0	0	0	0	0	0	0	0	0	0	0	0	0	0	0	0	0	0	0	0	0	0	0	0	0	0	0	0	0	0	0	0	0	0	0	0	0	0	0
MIMAT0000725	hsa-miR-373-5p	0	0	0	0	0	0	0	0	0	0	0	0	0	0	0	0	0	0	0	0	0	0	0	0	0	0	0	0	0	0	0	0	0	0	0	0	0	0	0	0	0	0	0	0	0	0	0	0
MIMAT0000727	hsa-miR-374a-5p	5.821436	0	0	0.337568	1.077227	0	2.188687	0	2.632539	1.073259	0.567567	0.434831	0.852598	0.759197	2.406137	0.657287	17.795736	0.255172	0	0.775757	0.755369	2.832622	0.22686	6.68326	0	1.755559	0.882746	1.73399	0.75897	2.600268	0.430356	1.211023	14.82212	1.087849	6.544124	0.136196	0.782411	0.472176	1.422123	1.065453	2.776506	1.149984	1.625183	1.853496	3.98357	1.879722	4.981912	0.401291
MIMAT0000728	hsa-miR-375	6.112508	0.123044	0	0.168784	1.21188	0	0	0.835386	1.645337	0.238502	0	0.434831	1.705196	0.759197	0.802046	0.131457	7.892022	0	0.374012	0.387879	0.25179	1.517476	0	2.469901	0.210734	0.810258	1.103432	3.467981	1.26495	1.137617	0.71726	0.941906	5.498528	2.991584	1.836946	0	0.670638	0.236088	2.212191	2.264089	0.50482	0.383328	0.464338	2.471329	1.327857	1.503778	3.269379	0.40129
MIMAT0003386	hsa-miR-376a-5p	2.910719	0.123044	0	0.337568	0.538613	0	0	0	2.797072	0.715506	0	0.579774	0.426299	0	2.406137	1.577488	12.689133	0.510344	0.623354	0.517171	0.25179	1.416311	0.45372	1.598171	0	0.810258	0.882745	2.774384	2.02392	0.650067	0.573808	1.34558	3.825063	1.087849	0.229618	0	0.782411	0.472176	1.422123	0.799089	1.262049	1.341648	0.464338	0.463374	2.655714	2.443639	2.490956	0.401291
MIMAT0004689	hsa-miR-377-5p	0	0	0	0	0	0	0	0	0	0	0	0	0	0	0	0	0	0	0	0	0	0	0	0	0	0	0	0	0.25299	0	0	0	0	0	0	0	0	0	0	0	0	0	0	0	0	0	0	0
MIMAT0000731	hsa-miR-378a-5p	0	0	0.401796	0.337569	0	0.623882	0	0	0.164534	0.119251	0.189189	0.434831	0.1421	0.189799	0	0	0	0	0.249342	0.387879	0.25179	0.20233	0	1.017018	0.210734	1.080344	0.441373	0.346798	0.75897	0.325033	0.143452	0.269116	0	0.543924	1.033282	0.817175	0	0	0.158014	0.133182	0	0.574992	0	0.308916	0	0.187972	0.467054	0
MIMAT0000733	hsa-miR-379-5p	0	0	0	0	0	0	0	0	0	0	0	0	0	0	0	0	0	0	0	0	0	0	0	0	0	0	0	0	0	0	0	0	0	0	0	0	0	0	0	0	0	0	0	0	0	0	0	0
MIMAT0000734	hsa-miR-380-5p	0	0	0	0	0	0	0	0	0	0	0	0	0.1421	0	0	0	0	0	0	0	0	0	0	0.145288	0	0.135043	0	0	0.25299	0.162517	0	0	0	0.543924	0.344427	0	0	0	0.158014	0	0	0	0	0	0	0	0.155685	0
MIMAT0022862	hsa-miR-381-5p	16.300019	37.651395	32.143758	23.629826	57.362335	52.406127	19.698179	65.160075	46.398484	56.882746	46.918814	36.235902	54.13995	41.37625	36.894096	41.409066	37.912651	63.537793	123.423808	59.991889	35.75414	70.714419	52.85838	72.644127	52.683386	79.405281	40.606296	39.188188	51.609965	62.893961	53.364234	57.456301	32.034906	47.59338	88.977114	65.237819	57.004195	38.010139	56.094821	40.220841	57.296986	24.916315	31.574993	39.386801	46.47499	43.045655	36.27454	37.52068
MIMAT0000737	hsa-miR-382-5p	1718.778698	83.546723	4880.829017	23334.62453	15949.28739	39799.33444	880.946388	6968.786655	16619.87057	55.093981	2156.562787	115.664997	538.983819	14161.49606	16948.82629	5149.184373	5542.519968	41.210254	43.38534	1030.076235	8951.376383	449.47662	763.15703	761.7463	102.20577	268.600519	770.857567	4140.07592	390.869589	3008.346533	6775.823305	803.984533	37.055301	7484.39889	936.613278	2016.243536	1611.430347	984.014021	245.869131	6230.634564	3652.619735	12522.36479	9114.028906	541.220989	408.18321	264.477015	1760.327113	8148.40854
MIMAT0000738	hsa-miR-383-5p	0.873216	0.123044	0	0	0	0	0	0	0.329067	0.119251	0	0	0	0	0	0	2.321183	0	0	0	0	0.40466	0	0.87173	0	0.135043	0	0	0	0.812583	0.143452	0	0.956265	0	0.459236	0	0.111773	0	0.948082	0.133182	0	0	0	0.154458	0.265571	0	0.467054	0
MIMAT0004692	hsa-miR-340-5p	0.873216	0.123044	0	0	0	0	0	0	0.164534	0	0	0.144944	0	0	0	0	0.464238	0.127586	0	0	0	0.708155	0	0.435865	0.210734	0.675215	0	1.387192	0	0	0.573809	0.67279	0.478132	0.271962	0.803665	0	0.111773	0.236088	1.264109	0.399545	0	0	0	0.617832	0.531142	1.127834	1.401162	0.401291
MIMAT0004693	hsa-miR-330-5p	46.280411	15.257428	15.067385	7.595301	21.948498	12.477649	13.132119	15.872327	24.186445	7.870568	7.945929	13.914587	24.299033	20.688124	24.061367	14.854679	25.997247	14.799968	4.862151	9.309086	17.87707	32.474002	37.65876	50.560313	17.70162	55.232585	65.764544	48.551737	58.440696	66.144295	44.90055	31.755706	43.510097	36.170969	30.539241	23.970473	32.973016	19.359203	65.891663	21.708601	42.404818	43.699384	23.681244	44.638374	77.0157	65.790302	54.178282	34.711644
MIMAT0026486	hsa-miR-328-5p	209.862734	150.482534	154.089147	66.669872	200.902823	124.776493	132.415544	142.850937	261.114864	183.527352	81.161981	146.537987	192.687071	253.382082	252.644345	182.594258	196.836292	159.354823	79.165775	101.236311	234.66802	277.29359	306.941576	500.227449	192.610461	537.201036	675.962419	385.639505	411.108792	594.648585	312.152083	147.879331	401.39261	221.105243	154.992391	149.40686	119.373491	123.946105	297.381559	220.815085	191.3265	211.597011	145.802174	327.759973	331.698652	228.76228	237.730565	217.700211
MIMAT0004694	hsa-miR-342-5p	459.020154	62.137106	3.013477	37.807725	119.437535	6.862707	54.717167	11.695398	336.635799	121.39756	12.29727	87.980769	261.463282	69.656347	129.129332	111.475832	2437.087053	39.424053	40.767258	70.076732	85.860295	566.322334	26.54262	780.488485	14.329882	466.303465	99.529563	358.242454	221.113282	283.754149	73.017192	273.825694	1665.097991	136.796971	131.800938	6.265009	142.17517	34.232734	291.851082	180.194698	192.840957	56.732532	113.762842	246.206123	480.684195	351.132241	481.37715	60.394252
MIMAT0004695	hsa-miR-337-5p	0.873216	0.246088	0	0	0	0	0	0	0.493601	0.119251	0	0	0.284199	0	0	0	2.475929	0	0	0	0	0.303495	0	0.290577	0	0.270086	0.662059	0.693596	0	0.325033	0.286904	0	4.303196	0	0	0	0.223546	0	0.158014	0	0	0	0	0.308916	0	0.375944	0.155685	0
MIMAT0004696	hsa-miR-323a-5p	0	0.123044	0	0	0	0	0	0	0	0	0	0	0	0	0	0	0.154746	0	0	0	0	0	0	0	0	0.135043	0	0	0	0	0	0	0	0	0	0	0	0	0	0	0	0	0	0	0.531143	0	0	0
MIMAT0000756	hsa-miR-326	26.778602	2.830007	0	1.350276	5.655441	0	5.471717	0	17.605099	3.45828	0.945944	5.507857	11.225869	3.226588	5.614319	7.098697	81.550887	3.827578	3.740116	4.008079	2.266108	22.55982	2.2686	47.509257	1.053669	13.234214	3.972355	24.275868	26.057973	14.789019	6.742256	16.012411	52.355556	13.598108	10.562444	0.544784	10.618429	1.416527	20.067725	13.451342	12.872892	5.558255	13.465806	11.275437	22.839139	15.977645	19.616274	4.012907
MIMAT0004697	hsa-miR-151a-5p	16.300019	1.353482	0	0.843922	0.942573	0	0	0	8.062148	0.715506	0.378378	1.739324	3.268291	1.138796	1.604091	2.760603	39.924344	0.63793	0.249342	0.775758	1.762528	4.046604	0.68058	7.554991	0	4.591462	1.544804	10.403943	4.80681	3.250335	3.729757	6.458787	12.670522	7.886903	2.525801	0.136196	2.235459	0.708264	6.320544	2.397271	5.048193	2.874959	1.625183	2.625787	8.498284	3.571473	8.251289	0.40129
MIMAT0000758	hsa-miR-135b-5p	0	0	0	0	0	0	0	0	0	0	0.189189	0	0	0	0	0	0.309492	0	0	0.129293	0	0	0	0	0	0	0	0	0	0	0	1.345581	0.239066	0	0.114809	0	0.111773	0	0.158014	0	0	0	0	0.154458	0	0	0	0
MIMAT0004699	hsa-miR-148b-5p	3.492862	4.675664	5.826055	4.725965	7.001975	3.743294	10.943433	5.847699	6.087744	3.100526	7.189174	8.986505	6.820781	4.744982	11.228639	3.154975	4.17813	6.634469	5.984185	5.688887	4.280425	6.373401	6.8058	7.119123	6.53274	7.697451	9.268828	6.935962	5.81877	7.313251	7.316064	6.32423	3.825062	7.614942	10.562444	9.125123	8.047651	11.804391	10.744924	4.394993	7.572289	9.774862	4.87555	7.259528	5.842569	3.383501	6.538759	4.213553
MIMAT0004700	hsa-miR-331-5p	2.037503	3.445227	7.433241	4.388394	4.84752	1.871646	1.094343	7.518471	3.455206	4.412288	6.243231	3.043817	2.984093	3.036788	0	4.601006	3.094913	5.35861	5.859517	1.939393	4.784005	8.497869	7.03266	9.153163	7.586408	8.777795	9.710199	3.121182	4.55382	5.038018	2.438687	2.287487	5.976659	4.079432	4.821986	2.860114	3.800281	1.416527	4.424383	3.595905	2.524098	2.87496	2.32169	4.015908	6.904855	6.57903	8.56266	5.618068
MIMAT0000761	hsa-miR-324-5p	97.800109	68.658425	243.087183	226.171215	95.469235	182.797563	98.4909	208.011016	193.985145	110.426464	200.35091	131.463852	151.336086	184.864529	167.627517	187.721094	65.457352	174.409962	100.609103	62.965624	66.220697	87.912487	225.498837	75.114026	136.976805	56.853102	123.58438	107.507416	116.375412	52.330375	109.740966	281.630063	85.34673	383.194695	283.234243	101.193526	290.833168	432.985057	147.742699	69.520793	120.651803	440.635443	135.818904	145.036104	72.766557	154.701196	195.540008	160.716929
MIMAT0004701	hsa-miR-338-5p	88.485815	47.61794	48.818333	44.221533	187.033526	46.1673	62.377569	81.867791	48.866489	51.993453	45.783684	53.049361	67.497314	68.897149	146.774335	78.085663	57.101097	71.44812	84.401939	53.785831	49.098996	162.774676	37.4319	194.250391	55.422925	455.905155	177.87323	115.483771	354.186035	155.528476	127.242141	157.971187	56.419688	151.210966	273.819891	89.20829	140.386802	139.527901	1338.058995	36.758123	249.633124	166.364317	54.7919	51.125612	267.430382	148.122164	155.68472	45.74714
MIMAT0000764	hsa-miR-339-5p	22.703598	5.044796	0.401797	1.181491	4.174254	0.623882	5.471716	0.835386	22.870175	2.623523	0.756756	2.753929	10.373273	3.416386	6.416365	5.652666	72.266154	2.041375	0.498683	3.361615	2.266108	19.120205	0.68058	26.297174	0.210734	13.5043	3.530982	15.605914	19.986212	10.076036	2.295235	28.795428	35.859972	17.949502	20.321223	0.272392	14.306936	4.013494	17.855535	5.859991	8.581927	8.241551	7.893748	9.42194	20.980138	12.970088	19.927644	2.407743
MIMAT0000765	hsa-miR-335-5p	2.619646	0.246088	0	0.337568	0.134653	0	0	0	0.822669	0	0	0.579775	0.426299	0	0	0	3.713893	0.127586	0.124671	0	0.25179	0.60699	0	0.726441	0	0.270086	0.441373	1.73399	0.25299	0.325033	0.143452	0.941906	10.997057	0	1.607328	0.136196	0.447092	0.236088	0.790068	0.399545	1.514458	0.383328	0.232169	0.926748	0.531143	0.939861	0.467054	0
MIMAT0000770	hsa-miR-133b	2.619646	8.49002	1.808085	2.194198	2.154453	2.49553	3.28303	6.683085	4.113341	0.834757	4.162152	3.623591	7.389181	7.022574	3.208183	2.234775	4.951856	1.27586	2.992093	2.327271	4.532215	13.0503	5.6715	18.306319	3.582471	12.018827	6.399905	2.427586	6.071761	7.963318	1.29107	7.938926	5.498529	1.903735	5.396031	2.587722	4.582691	3.30523	4.424381	3.862265	5.805421	3.258288	7.661578	14.827972	14.075283	22.93262	12.299093	7.825169
MIMAT0000772	hsa-miR-345-5p	1876.539588	2707.455187	3836.759518	2492.778128	2730.635631	2857.381714	2252.158592	2851.171045	3841.202018	4205.98423	2967.425856	2365.189763	3204.062002	3380.325745	2286.631828	3212.686163	3056.99757	3078.39326	3938.341457	3158.495339	3430.634952	2608.340251	5109.794567	2771.809258	5738.063686	3386.473204	4091.746394	2393.947401	2366.97468	3552.77746	1810.080415	1557.509785	3993.366383	1857.229652	1381.613656	2393.506073	2198.350009	1620.978953	1468.420196	3081.822111	1929.419203	1772.891627	3468.373696	4168.20481	2483.35797	2885.186708	2686.184133	3602.186071
MIMAT0000773	hsa-miR-346	693.623987	155.158198	197.483221	131.820684	399.381887	209.000626	295.472701	173.760206	413.802066	109.233953	194.10768	288.872607	114.532285	250.914689	286.330256	138.030216	251.461457	362.088862	317.785137	177.777687	195.137036	172.284197	180.353698	190.618187	62.166398	124.104514	121.377515	138.719245	142.180393	258.076512	584.280988	180.442385	52.83369	234.703353	1134.544302	175.556466	255.84824	340.674721	231.647908	138.242498	150.940958	257.404697	179.466688	58.076224	88.169698	122.181989	196.162743	218.101501
MIMAT0001080	hsa-miR-196b-5p	190.94307	276.602403	644.884179	437.826966	216.522613	265.150049	152.113723	446.09591	289.743714	361.330655	512.133999	432.946552	378.127062	251.294289	295.152758	356.512331	145.615528	632.443444	420.638307	193.163537	227.869699	358.52918	464.155554	400.704999	457.71326	293.583473	344.270771	285.761649	402.760121	233.699007	194.664696	338.817247	186.471849	531.142116	554.183905	370.861332	509.349248	513.018828	314.130997	159.951097	311.473483	359.753253	322.018495	351.083136	233.17167	561.473237	274.160789	290.935766
MIMAT0004748	hsa-miR-423-5p	19.501808	49.832727	74.332442	67.851365	17.100976	31.194122	36.11333	49.287751	42.614211	47.819666	91.756554	57.687555	58.971339	49.158023	29.675685	36.676601	28.008938	59.710214	24.061409	28.961602	22.157496	29.337885	92.785739	38.356099	93.77643	33.760749	54.509538	50.979322	39.972424	37.37884	44.039839	74.545177	37.294368	63.91111	75.31482	54.478344	65.051847	79.797681	36.659151	37.557211	51.491566	74.173953	112.601998	129.744757	48.333992	88.346977	86.093648	76.245233
MIMAT0001341	hsa-miR-424-5p	59.087567	9.228284	42.389582	46.584518	21.275232	21.212004	26.26424	27.567725	21.71844	9.659334	42.378285	21.161767	30.551416	25.812707	26.467504	38.122631	17.022007	31.513725	20.071953	7.757572	17.87707	13.556125	27.45006	13.802385	26.973895	14.85473	21.627265	24.275868	29.346842	14.789019	48.343405	43.327702	15.300253	107.153096	98.391465	30.099287	35.990885	26.205749	62.731392	15.049522	30.793976	103.881867	32.03933	34.135228	20.980138	44.173489	79.866261	32.303901
MIMAT0003393	hsa-miR-425-5p	27.651817	17.718304	37.568017	36.11988	12.926723	20.588121	14.226463	32.580037	22.70564	19.43792	39.540453	21.306711	17.194053	22.586118	15.238867	27.474586	16.093535	32.27924	14.711122	11.119186	7.301903	14.163115	23.8203	16.272285	37.932041	12.288913	23.392757	19.420694	17.456311	10.563585	29.40771	21.798408	14.82212	39.434515	19.976798	21.11036	21.34863	21.247904	19.277656	15.04952	15.649397	41.016088	32.735838	26.566784	18.324424	37.594459	30.514204	46.148431
MIMAT0001412	hsa-miR-18b-5p	324.545006	164.632568	474.522251	928.821046	342.692819	572.100223	89.736153	797.793246	180.328854	239.933093	1050.186862	95.372894	316.455831	353.21652	473.206868	809.908728	206.585259	176.068582	880.921836	148.945377	124.887701	410.730382	870.688668	326.172124	836.822906	253.610747	226.865611	185.536991	480.681048	228.010922	590.449436	756.754647	234.763274	1218.390517	764.743939	1493.796211	804.429786	295.109772	1001.806096	179.26243	520.973473	1808.541122	130.479015	325.134183	337.275651	619.180731	739.658099	315.414498
MIMAT0001413	hsa-miR-20b-5p	37.839327	10.089589	26.5186	9.451932	26.257405	21.212003	20.792523	42.604665	25.831781	8.586074	13.621592	10.435939	20.178145	22.586118	38.498187	19.981517	22.747591	54.479191	22.440693	37.494929	9.064431	17.703896	31.07982	24.117849	14.962082	28.088943	29.35129	23.235473	31.370762	30.553139	24.817238	43.731377	26.058246	72.88586	134.097121	36.364296	64.04589	173.288458	147.110644	13.451344	59.821082	69.19069	17.644849	24.558828	36.117707	57.519521	80.489001	28.090349
MIMAT0001532	hsa-miR-448	6.985722	14.150035	11.250314	19.916569	20.06335	17.468709	7.660402	25.061569	23.692844	12.64061	13.999971	26.669624	25.009532	21.63712	28.873641	19.061315	14.855571	40.317153	33.910384	19.006052	12.337696	22.863316	18.37566	18.306319	22.127025	23.092353	16.992851	10.057146	11.637541	18.526904	15.636294	17.761667	6.215725	32.363498	51.893749	9.53371	18.554307	36.593612	29.232514	14.516796	18.425903	19.741387	11.840621	14.982429	3.98357	16.165616	22.262914	13.041947
MIMAT0001536	hsa-miR-429	0.582144	0.61522	10.848518	0.675137	1.21188	1.247764	1.094343	1.670772	0.329068	0.954008	0	3.333703	0.852598	2.087792	1.604092	1.183116	0	1.020688	0.748024	0	10.575169	2.832622	1.81488	4.939801	1.896603	1.080344	0.441372	0.693596	2.27691	1.300133	0.286904	2.422045	20.559717	1.35981	5.74046	0.544784	1.341275	0	3.792326	6.126354	1.514459	0.383328	1.160845	1.853496	3.186857	6.767002	1.245478	0.401291
MIMAT0001541	hsa-miR-449a	15.717875	234.644476	284.67317	83.885889	17.639591	41.800125	12.037777	91.892417	39.488071	52.589708	262.783202	218.719904	92.933145	37.390464	68.975917	102.799645	13.927097	81.399822	24.809434	83.264604	20.394968	44.411485	105.943618	48.09041	126.65086	37.001781	163.087245	44.390158	71.343187	24.052471	31.98985	138.594823	42.792899	327.986376	516.641303	34.321358	115.237892	441.012043	217.426687	18.379061	70.674697	363.01154	90.313767	492.875622	33.727565	145.302583	491.029604	54.776181
MIMAT0001545	hsa-miR-450a-5p	0.291072	0	1.406289	0.168784	1.61584	0.623882	2.188687	0.835386	1.974404	1.431012	0.378378	1.59438	0.994698	0.759197	0.802046	2.760604	0.618983	1.913789	1.371376	4.525251	0.50358	0.40466	1.36116	0.871729	1.475135	0.945301	0	0	1.01196	0.325033	2.58214	4.709533	19.842516	3.535508	5.051604	0.68098	2.235459	3.069142	3.160272	0.665908	3.028916	1.91664	1.160845	1.54458	0.531143	1.315806	0.778424	3.009679
MIMAT0001625	hsa-miR-431-5p	36.092897	4.798708	14.464691	4.050827	13.196029	2.495529	12.037777	10.860013	16.453363	8.586075	6.05404	2.898873	63.944824	5.50418	15.238866	7.361611	22.283354	9.058601	3157.031362	27.022208	5.539374	5.058256	1.81488	8.862584	9.272276	22.282095	5.075787	15.952714	29.599833	13.976436	16.210104	10.764646	3.107864	4.079433	29.620768	4.766855	5.141555	3.777405	31.286689	3.196359	13.125301	11.883165	2.089521	23.786539	18.855568	17.669395	9.029713	7.223232
MIMAT0026554	hsa-miR-433-5p	131.273363	70.873214	155.495433	82.198042	99.643492	142.869083	122.566454	112.777057	142.650657	107.087435	115.972716	72.326858	91.65425	120.142963	96.245467	110.292714	63.290919	103.472189	121.678423	112.226206	59.170583	46.434789	129.763919	56.807708	112.742449	64.280467	86.288377	122.419735	119.158301	46.479775	180.032564	151.916072	48.530494	215.666	236.047667	164.933189	140.833896	193.119834	149.006806	74.182152	121.409032	166.172654	128.157324	85.878672	102.776123	102.256926	95.27905	160.114995
MIMAT0026555	hsa-miR-329-5p	85.575096	235.874917	836.340446	1651.556231	803.880602	578.339051	303.133104	520.445229	66.636121	256.270487	2744.372297	477.589185	214.570412	81.993303	629.605746	446.954987	561.726206	442.595585	36.029777	178.682738	780.044557	424.286507	426.269934	511.414646	162.054097	344.089553	630.059647	135.598064	178.104978	427.093873	248.459286	156.087373	136.985088	556.70656	1240.972411	340.353459	266.131352	312.816358	245.079063	35.026762	155.989152	756.305986	30.181978	334.710584	112.336693	192.671598	381.73893	242.981525
MIMAT0001631	hsa-miR-451a	13.098231	4.060445	6.629648	4.894748	6.463361	9.358236	9.84909	3.341543	6.581346	2.38502	7.378364	2.75393	4.973489	6.642977	3.208183	4.732465	3.249657	5.103438	6.981551	2.585858	4.532215	5.260586	10.66242	5.375666	9.272277	5.266677	5.075787	6.589164	6.57774	5.038016	5.020827	6.593345	4.064129	12.238297	9.64397	6.26501	7.824106	8.026985	13.11513	5.593629	9.843977	9.391535	12.537129	5.406031	11.153996	15.037784	15.412787	20.26518
MIMAT0001635	hsa-miR-452-5p	0.291072	0	0.200898	0	0	0	0	0	0.164534	0.119251	0	0.144944	1.989395	0	0	0	0.154746	0.127586	0	0	0	0.708156	0	0.290576	0.421467	0.405129	0	0.346798	0.25299	0.812583	0.143452	0.269116	0.478133	0.271962	2.410992	0.136196	0.558865	0.472176	1.422122	1.065453	0.25241	0.191664	0.232169	0.617832	1.062286	1.879721	1.868217	0.200645
MIMAT0001638	hsa-miR-409-5p	6.112508	3.445226	7.232345	2.869336	9.56039	6.862707	3.28303	9.189243	3.126139	4.889292	3.027021	2.464041	49.166466	3.036789	7.21841	13.014277	0.618982	26.793045	1.745387	2.715151	0	5.462917	2.04174	6.247395	14.329883	8.372666	2.206864	7.976356	30.105813	3.737884	8.463682	41.040213	5.259462	23.116785	71.296499	7.763165	25.148911	22.192255	64.46954	3.462723	16.406626	19.166397	2.55386	7.10507	9.029426	14.849812	6.538759	1.605162
MIMAT0026557	hsa-miR-412-5p	0	0	0	0	0	0	0	0	0	0	0	0	0	0	0	0	0	0	0	0	0	0	0	0	0	0	0	0	0	0	0	0	0	0	0	0	0	0	0	0	0	0	0	0	0	0	0	0
MIMAT0026558	hsa-miR-410-5p	133.019793	72.718872	85.783655	184.650228	10.906923	160.337793	36.113329	153.710951	232.156947	43.049625	295.891238	68.703269	66.360518	226.050982	60.153416	234.256995	154.745514	66.72744	209.695805	32.323216	135.462871	53.617512	205.535157	92.258041	165.847302	72.923218	98.205443	74.561595	76.655977	45.342158	206.427776	64.049644	142.722681	317.37985	133.523073	93.430363	122.279587	63.979799	130.519218	99.886197	86.828913	155.631135	147.195187	73.985404	67.455129	85.33942	11.676354	200.645355
MIMAT0022923	hsa-miR-376b-5p	0	0	0.200898	0.675137	0.538613	0	0	0	0.164534	0.119251	1.324322	0.289888	0.284199	0	0.802046	0.262915	0	0.127586	0	0.258586	0.25179	0.101165	0.45372	0.145288	0.421467	0	0.220686	0	0.50598	0.162517	0	0.269116	0	0.271962	1.033282	0.544784	0.223546	0.944351	0.158014	0.266363	0.504819	0.574992	0.696507	0	0	0.187972	0.622738	0.40129
MIMAT0004761	hsa-miR-483-5p	5.821436	18.210479	105.069911	55.023742	51.706892	36.809066	18.603837	37.592353	4.442409	13.475366	191.459035	39.279718	18.188751	5.31438	55.341143	42.855096	33.425032	48.992997	0.997366	13.317165	31.977296	21.244674	40.8348	27.459478	26.341695	21.471837	29.130604	13.525128	13.66146	24.052471	46.765432	25.431477	13.387722	66.902693	105.509635	45.217027	41.13244	58.313692	27.020324	2.796815	14.892168	76.47392	3.018197	33.362938	15.66871	27.819899	42.813298	20.465826
MIMAT0002174	hsa-miR-484	0.291072	1.59957	5.625156	2.194197	0.942572	0	1.094343	2.506158	3.784274	1.908016	2.648644	1.449436	2.557793	4.555183	0	1.314573	0.928474	1.658618	0.498683	1.680808	1.51074	1.416311	1.1343	0.581152	1.264401	1.35043	1.544804	1.040394	1.77093	0.48755	1.434521	2.960277	2.62973	1.087849	1.607328	2.31533	1.90014	2.596966	1.106096	1.198636	1.766869	1.724976	2.553859	2.625786	3.718	3.383501	3.892117	3.009681
MIMAT0002175	hsa-miR-485-5p	418.270111	395.708776	428.114698	840.546758	23.160379	1162.916923	178.377965	630.716126	1131.168676	264.856563	938.3763	221.038999	281.783528	912.555091	222.96866	1002.888117	538.823872	374.464698	1006.963722	147.523157	410.417248	173.295847	608.438512	363.365918	600.590604	160.701165	395.249327	340.555749	272.217266	155.690994	807.205776	332.089342	413.824064	739.7371	272.556989	410.630523	545.116585	326.74554	267.516991	297.12814	253.924088	430.860582	885.028483	196.934008	276.194236	331.959066	19.460589	989.783538
MIMAT0002177	hsa-miR-486-5p	3.783934	0.123044	0	0.168784	0.40396	0	1.094343	0	2.138937	0.596255	0	0.289887	0.710499	0.379598	3.208182	0.131457	11.451169	0.127586	0	0.258586	0.50358	3.136118	0.22686	4.213361	0	2.565817	0.662059	0.693596	0.75897	1.625167	0.573808	1.749255	12.909589	1.903735	2.066564	0	1.229503	0	2.844244	1.065453	0.757229	0.191664	0	0.926748	1.327856	1.879724	2.802325	0.200645
MIMAT0026559	hsa-miR-487a-5p	1.746431	0.123044	0	0	0	0	0	0	0.164534	0.357753	0	0.144944	0.284199	0.569398	0	0	3.868639	0.127586	0	0	0.25179	0	0	1.888748	0	0	0.662059	0.346798	0	0	0.430356	0.134558	1.434399	0.543924	0.229618	0	0	0	0	0.399546	0	0.191664	0.464338	1.390122	0	0.187972	1.245478	0.200645
MIMAT0002804	hsa-miR-488-5p	1.455359	0.246088	0	0	0	0	0	0	0.822668	0.238502	0	0.144944	0.1421	0.948997	0	0.262914	3.404403	0.127586	0	0.129293	0	0.40466	0	0.726441	0	0	0	0.693596	0.25299	0	0.286904	0.538232	5.737595	0.271962	0.344427	0	0.558865	1.180439	0	0.532727	0.50482	0.191664	0	0.617832	1.593428	0.563917	1.245478	0.200645
MIMAT0026605	hsa-miR-489-5p	1.455359	0	0	0	0	0	0	0	0	0	0	0.144944	0.2842	0.379598	0.802046	0.262914	1.08322	0	0	0.129293	0	0.505825	0	1.162305	0	0.135043	0	2.080788	0.50598	0	0.143452	0.403674	1.195331	0.271962	0.459236	0	0.111773	0.236088	0	0.133182	0.75723	0.191664	0.232169	0.154458	0.531142	0.187972	0.62274	0.200645
MIMAT0004764	hsa-miR-490-5p	0	0	0	0	0	0	0	0	0	0	0	0	0	0	0	0	0	0	0	0	0	0	0	0	0	0	0	0	0	0	0	0	0.239066	0	0	0	0	0	0	0	0	0	0	0	0	0	0	0
MIMAT0002807	hsa-miR-491-5p	1159.629864	294.812883	322.843881	115.279804	425.369985	330.033826	129.132512	1329.933872	369.377991	261.398281	283.215591	509.186889	18236.49553	249.586095	374.555269	546.073829	471.354828	3152.903442	34.783076	196.52515	241.718135	2723.16266	467.331594	1730.237785	198.721734	860.08884	339.857042	289.576428	1882.751771	1598.35169	190.361127	1342.082294	1281.3963	1948.065015	11391.71112	351.793915	2095.966009	443.609009	3696.095643	327.227181	1747.684271	500.4346	244.241858	1223.925549	1128.94393	4238.963159	2297.750765	478.739817
MIMAT0002808	hsa-miR-511-5p	36.966115	55.000567	53.639895	43.883968	103.817747	87.343544	48.151107	42.604666	78.976141	83.356477	53.162045	58.122388	46.608673	80.095308	44.112506	54.423341	69.635484	44.399903	29.920924	68.525218	61.184901	67.881796	66.46998	57.098283	106.42044	42.403501	54.068167	37.800993	35.165613	80.933312	184.336133	51.939418	150.372811	63.367186	56.371307	84.169042	57.674833	30.691416	43.611748	63.927167	50.229518	34.499513	44.112122	97.463025	30.009566	62.594773	38.142757	60.594898
MIMAT0002809	hsa-miR-146b-5p	1.746431	1.599569	2.611678	3.038119	3.904948	3.743295	3.28303	2.506158	3.948807	1.311761	2.270266	2.319098	1.705196	4.555183	2.406137	1.577487	1.547456	1.403446	1.246707	1.939394	1.762528	2.832623	2.04174	0.87173	2.107337	1.755559	1.324118	1.040394	1.51794	3.575368	4.590471	3.633067	2.151598	3.535508	9.75878	5.720226	3.241416	3.777405	3.318286	1.331817	2.776506	3.066624	3.018197	4.479282	0.796714	3.007556	1.245478	1.605162
MIMAT0002810	hsa-miR-202-5p	9.314295	0.615219	0	1.012706	0.538613	0	2.188686	0	4.277874	0.715506	0.189189	2.608986	4.120889	0.759198	1.604091	1.577488	17.95048	0.127586	0.374012	0.775758	0.755369	3.540779	0.22686	4.649225	0.210734	6.211978	1.103432	6.935962	2.5299	2.437751	1.29107	8.073484	25.819179	4.351394	9.299543	0.136196	2.68255	0.708264	3.95034	1.864542	4.795782	1.341648	2.786028	6.950611	4.780285	3.759446	5.760335	0.401291
MIMAT0002812	hsa-miR-492	10.478585	1.59957	0	0.675137	1.346532	0	2.188686	1.670771	3.784275	2.38502	0.567567	1.15955	2.984092	1.897993	4.812274	2.103316	43.792984	1.27586	0.498684	1.034343	2.266108	3.338447	1.36116	5.666243	0.210734	2.430774	2.206865	13.871924	3.54186	2.600268	3.155947	8.342599	24.862909	10.062599	2.75542	0.136196	2.123687	3.069143	5.214449	3.595903	2.271688	6.133248	2.32169	6.17832	8.498282	2.631611	7.472867	1.805806
MIMAT0002813	hsa-miR-493-5p	0	0	0	0	0	0	0	0	0	0	0	0	0	0	0	0	0	0	0	0	0	0	0	0	0	0	0	0	0	0	0	0	0	0	0	0	0	0	0.158014	0	0	0	0	0	0	0	0	0
MIMAT0002814	hsa-miR-432-5p	9.314297	1.107394	0	0.506353	2.289107	0.623882	2.188687	0	1.974404	3.45828	0.945944	1.304493	2.841992	0.948997	2.406137	2.234775	34.662995	0.63793	0.623353	0.387879	0.755369	4.14777	0.22686	14.383536	0	2.70086	3.310296	3.814779	1.26495	4.225434	2.295236	2.691162	34.42557	4.895319	1.262901	0	1.676594	0.708263	2.686231	3.32954	3.786144	1.341648	0.928676	4.942657	8.232713	3.571474	7.784236	1.605163
MIMAT0026607	hsa-miR-494-5p	2.328575	0	0	0	0.942573	0	0	0	0.822669	0	0	0.144944	0.426299	0	0	0.131457	4.642366	0.127586	0	0	0	0.303495	0	1.162306	0	0	0.441372	0	0	0.48755	0	0	0.717198	0.543924	0.344427	0	0.223546	0.236088	0	0.665908	0	0.191664	0.232169	0	1.062284	0.375944	0.467054	0
MIMAT0022924	hsa-miR-495-5p	0.873216	0	0.200898	0.843921	0.134653	0	1.094343	0	0.329068	0	0	0	0.1421	0.189799	0	0.262915	6.808803	0	0.623354	0.129293	0	0.505825	0.45372	0.435864	0.210734	0.675215	0	0	1.01196	0.162517	4.877375	0.134558	486.02214	0.543924	0.459236	0	1.11773	0.236088	0.158014	0.133182	0.504819	0.191664	0.928676	0.617832	1.062284	0.375945	0.311369	0
MIMAT0002818	hsa-miR-496	64.326858	60.045363	54.041693	56.205232	32.586114	10.606002	35.018986	45.946208	20.40217	35.53681	29.513449	39.569604	106.290509	23.345315	30.477731	37.859716	27.389956	62.899863	26.305478	43.959574	18.632439	39.252065	49.22862	60.004047	64.695199	53.747113	46.344142	37.800995	64.765446	56.393293	36.006512	69.970202	51.399291	56.840093	134.09712	46.715181	71.199357	57.133252	74.898437	20.243605	56.034939	93.148683	29.949809	71.205158	64.799415	99.24937	75.974143	26.485186
MIMAT0004767	hsa-miR-193b-5p	0.291072	0	0	0	0.134653	0	0	0	0.329067	0	0	0.289887	0	0	0	0	1.08322	0	0	0	0	0.505826	0	0.290577	0	0.270086	0	1.040394	0.75897	0	0.143452	0	0.717199	0	0	0	0	0	0	0.133182	0.25241	0	0	0.308916	0	0	0	0
MIMAT0002820	hsa-miR-497-5p	3.783933	0.123044	0	0	0.134653	0	0	0	1.316269	0.596255	0	0.434831	0.426299	0	0	0.525829	7.737277	0.127586	0.249341	0.258586	1.007159	0.708156	0.22686	1.162306	0	0.540172	0.882745	2.427587	1.51794	0.48755	0	2.422045	5.259461	2.175697	1.607328	0	1.341275	0.236088	1.580136	0.665909	1.514458	1.533312	0.232169	1.699038	2.655713	0.939861	2.958009	0.200645
MIMAT0002821	hsa-miR-181d-5p	145.826949	78.009754	111.900462	55.698881	79.849446	115.418257	27.358583	538.823713	67.787854	81.209959	84.378192	98.706596	5652.722482	59.786782	87.422963	179.044907	55.089403	936.991054	17.329202	58.052495	28.704029	362.069958	90.97086	229.846015	68.699137	138.148985	83.198767	63.464055	390.869589	220.697673	62.688633	384.83611	359.316906	521.623438	1323.520207	71.77522	496.83068	151.804467	1011.760953	42.884474	286.232521	124.006582	48.058997	261.188553	182.71311	851.890429	373.643327	96.510416
MIMAT0002822	hsa-miR-512-5p	0.291072	0	0	0	0	0	0	0	0.987202	0	0	0.289887	0	0.189799	0	0	1.702201	0	0	0	0	0.101165	0	0.290577	0	0.270086	0.882746	0	0.25299	0.162517	0	0	0.478133	0	0.114809	0.136196	0	0	0.316027	0.133182	0	0	0	0	0.796714	0	0	0
MIMAT0002824	hsa-miR-498	0	0	0	0	0	0	0	0	0	0	0	0.144944	0	0	0	0	0.154746	0.382758	0	3.103029	0	0.20233	0	0	0	0	0.220686	0	0	0.48755	0	0.134558	1.912532	0.271962	0	0	0.111773	0	0	0.133182	0	0	0	0.154458	0	0	0	0
MIMAT0002825	hsa-miR-520e	0.291072	0.246088	0.200898	0	0.269307	0	0	0.835386	0	0.119251	0	0.579775	0	0.379599	0	0	0.154746	0	0.872695	0	0.25179	0.101165	0	0.145288	0	0.135043	0.220686	0	0.75897	0.325033	0.717261	0	0.956265	0.271962	0.459237	0	0	0.472176	0.948081	0.133182	0.50482	0	0	0.154458	0.265571	0.375944	0.31137	0.200645
MIMAT0002826	hsa-miR-515-5p	0	0	0	0	0	0	0	0	0	0	0	0	0	0	0	0	0	0.510344	0	0	0	0	0	0	0	0	0	0	0	0	0	0.134558	0	0	0	0	0.335319	0	0.158014	0	0.25241	0	0.232169	0	0	0.375945	0	0
MIMAT0002828	hsa-miR-519e-5p	2.037503	5.660014	8.638634	4.725964	6.867321	4.991059	8.754747	16.707713	11.352822	4.65079	10.027006	3.043816	7.95758	9.300166	6.416366	6.309952	3.86864	3.189649	3.241435	5.947473	4.028635	5.260585	8.84754	3.486917	6.743475	4.456419	4.413728	2.774385	6.07176	3.250335	4.447019	11.16832	1.673465	13.598108	20.89527	11.985237	9.724246	11.568303	6.478558	1.731363	7.572289	8.241551	7.893747	6.487237	3.717998	10.338476	12.921832	8.025814
MIMAT0026609	hsa-miR-520f-5p	29.107175	2.706964	1.808085	1.350274	3.904948	4.367176	21.886866	8.353856	14.972561	2.981275	0.945944	4.493253	6.536582	11.00836	4.010229	2.892062	23.211828	3.827579	0.997365	2.456565	13.848434	14.668942	4.5372	36.031486	4.846871	14.044472	13.020497	23.582272	6.57774	41.27924	3.586305	11.841111	8.128258	5.167281	8.036642	5.856422	9.5007	3.30523	8.690747	14.117249	11.610843	4.216608	6.500734	10.503146	22.573566	8.270781	24.286816	27.488413
MIMAT0002833	hsa-miR-520a-5p	51361.64821	115.538104	4077.435918	6140.548527	60971.98725	52879.03043	10635.92291	2293.133468	51599.39024	222.880195	10080.92361	146.827875	359.369915	26907.65865	15956.69596	11633.31813	26940.11024	258.106332	634.946918	407.660396	18734.16243	1182.620235	5585.06626	4170.208674	161.632629	2094.111734	584.818938	11127.36438	1437.489326	17955.33196	121768.8637	494.23183	207.031564	3750.086349	744.307903	2715.200699	333.865746	1120.000606	2025.576081	24862.20699	590.133713	20298.93828	19502.43383	117.542572	3219.256263	402.448676	1514.656628	18688.10843
MIMAT0002835	hsa-miR-526b-5p	0	0.123044	0	0	0.807919	1.871647	0	0	0.164534	0	0	0.289887	0	0.379598	0	0.131457	1.702201	0	0	0	0.50358	0.303495	0.22686	0.145288	0	0.135043	0	0.346798	0.25299	0.48755	0	0.941906	0	0	0.229618	0.136196	0	0	0	0.79909	0.757229	0	0	0	0	0.563916	0.778424	0
MIMAT0002838	hsa-miR-525-5p	0	0	0	0	0	0	0	0	0	0	0	0	0	0	0	0	0	0	0	0.129293	0	0	0	0	0	0	0	0	0.25299	0	0	0	0	0	0	0	0	0	0	0.133182	0	0	0	0	0	0	0.155685	0
MIMAT0002841	hsa-miR-518f-5p	0.291072	0	0	0	0	0	0	0	0	0	0	0	0	0	0	0	0	0	0	0	0	0	0	0	0	0	0	0	0	0	0	0	0	0	0	0	0	0	0	0	0	0	0	0	0	0	0	0
MIMAT0002843	hsa-miR-520b	9.314297	0.615219	0.200898	0.168784	1.077227	0	3.28303	0	5.42961	1.311761	0.567567	0.869662	1.989395	0.759197	1.604091	1.314573	25.53301	0.63793	0.124671	0.517172	0.503579	2.630292	0	5.230377	0.210734	1.215387	1.103431	11.09754	4.04784	1.462651	0.860713	2.556603	9.084525	2.175697	2.870229	0.136196	1.453048	0.236088	2.844245	1.464997	2.271687	1.341648	2.089522	0.926748	3.983571	1.503778	2.179586	0.401291
MIMAT0002844	hsa-miR-518b	3.783934	0.861307	0	0.843921	0.673266	0	0	0	0.987202	1.311761	0.189189	1.159549	2.841992	0.379598	2.406137	1.314574	12.224897	0.127586	0.249342	0.646465	0.50358	1.922137	0	1.162306	0.210734	0.540172	0.220686	2.427586	1.26495	0.812584	2.438687	2.960277	9.323592	3.263546	0.459236	0.272392	0.894184	0.472176	0.948083	0.932272	0.50482	1.91664	1.625183	1.081206	2.655713	2.819584	2.95801	0.601935
MIMAT0002847	hsa-miR-518c-5p	0	0	0	0	0	0	0	0	0	0	0	0	0	0	0	0	0	0	0	0	0	0	0	0	0	0	0	0	0	0	0	0	0.239066	0	0	0	0	0	0	0	0	0	0	0	0	0	0.467054	0
MIMAT0002849	hsa-miR-524-5p	2.328575	0	0	0.168784	0	0	0	0	0.658136	0	0	0.144944	0.852598	0	0	0.788744	4.642366	0.127586	0.124671	0.129293	0.50358	0.505825	0	0.581153	0	0.405129	0.220686	0.346798	1.01196	0.812583	0.143452	0.538232	4.303195	0.815886	0.688855	0	0.335319	0	0.474041	0.532727	0.25241	0.574992	0	0.308916	0.265571	0.187972	0.467055	0
MIMAT0002851	hsa-miR-517-5p	7.276795	0.61522	0	0.337569	1.481186	0	0	0	1.974404	1.550263	0.189189	1.014606	2.131494	0.948996	0	0.657287	6.96355	1.020688	0.249342	1.292929	0.50358	2.630292	0.22686	5.811531	0	2.565817	0.441372	2.774384	4.55382	1.625168	1.434521	3.363952	9.323592	4.351395	3.099848	0	2.570777	0.472176	2.844244	0.932272	1.514458	1.91664	0.928676	2.471328	2.390142	1.503778	3.425065	0.200645
MIMAT0026610	hsa-miR-519d-5p	0.582144	0	0	0.506353	0.134653	0	0	0	0.493601	0.357753	0	0	0.1421	0	0	0.394372	6.344567	0.127586	0	0.129293	0.25179	0.40466	0	1.017018	0	0.270086	0.220686	1.387192	0.25299	0.162517	0.430356	0.269116	4.303197	0.815886	0.229618	0	0.335319	0	0.316027	0	0.504819	0	0.232169	0.308916	1.062285	0.751889	0.778424	0
MIMAT0002854	hsa-miR-521	35.510755	6.52132	25.915905	13.333973	16.158404	21.212004	12.037776	3.341543	7.897615	5.247046	6.621607	10.580884	8.668078	7.971571	19.249094	19.455686	21.200137	2.296547	26.679492	221.478673	5.287584	39.656725	31.30668	42.860034	5.479074	26.063299	17.875597	22.541878	54.139865	20.964654	79.615994	60.416577	6.215727	35.627044	283.349051	58.700416	131.668515	28.802715	37.291206	11.320436	54.268072	17.633084	8.590255	31.354982	38.242277	59.963162	35.496119	9.229686
MIMAT0002855	hsa-miR-520d-5p	13.971445	15.62656	10.044923	3.375687	14.407909	2.495529	5.471717	8.353856	13.327225	17.768404	3.594587	16.088741	27.283126	9.679764	12.832729	12.35699	10.05846	33.5551	2.618082	10.472722	6.294743	21.143508	15.42648	23.100832	15.383551	28.629116	14.123928	25.316262	34.406643	14.789019	16.927362	39.021843	17.451851	13.054183	54.763978	7.218381	22.019269	29.983152	33.340866	21.974964	63.354817	21.849691	15.090989	36.452098	34.258707	69.73772	50.908904	6.420651
MIMAT0026611	hsa-miR-520g-5p	22.703596	15.626559	79.354904	155.450513	84.023698	71.1226	56.905853	50.958521	43.436878	10.017088	31.216148	11.015716	29.414619	45.931433	56.14319	73.87903	47.506874	16.075827	311.551611	14.610094	43.811413	29.337884	88.929119	28.33121	113.374648	21.201751	20.965207	37.107398	37.948504	22.264788	279.588421	46.018863	11.236124	56.568132	37.427791	69.051303	33.420107	21.72008	21.64786	37.557212	37.861446	75.132272	51.7737	16.835926	29.478422	25.376258	44.681515	62.400703
MIMAT0002859	hsa-miR-516b-5p	0	0	0	0	0	0	0	0	0	0	0	0	0	0	0	0	0	0	0	0	0	0	0	0	0	0	0	0	0.25299	0	0	0	0	0	0.114809	0	0	0	0.158014	0	0	0	0	0	0	0	0	0
MIMAT0005457	hsa-miR-518a-5p	0	0	0	0	0	0	0	0.835386	0	0	0.189189	0.144944	0	0	0	0	0	0	0	0	0	0	0	0	0	0.135043	0	0.346798	0	0	0	0	0	0	0.459236	0	0	0	0	0	0	0	0.232169	0	0.265571	0	0	0
MIMAT0002867	hsa-miR-520h	0	0	0	0	0	0	0	0	0	0	0	0	0	0	0	0	0	0	0	0	0	0	0	0	0	0	0	0	0	0	0	0	0	0	0	0	0	0	0	0	0	0	0	0	0	0	0	0
MIMAT0005452	hsa-miR-519a-5p	0	0	0	0	0	0	0	0	0	0	0	0	0	0	0	0	0	0	0	0	0	0	0	0	0	0	0	0	0	0	0	0	0	0	0	0	0	0	0	0	0	0	0	0	0	0	0	0
MIMAT0002862	hsa-miR-527	0	0	0	0	0	0	0	0	0	0	0	0	0	0	0	0	0	0	0	0	0	0	0	0	0	0	0	0.346798	0	0	0	0	0	0	0	0	0	0	0	0	0	0	0	0	0	0	0	0
MIMAT0004770	hsa-miR-516a-5p	0	0	0	0	0	0	0	0	0	0	0	0	0	0	0	0	0	0	0	0	0	0	0	0	0	0	0	0.346798	0	0	0	0	0	0	0	0	0	0	0	0	0	0	0	0	0	0	0	0
MIMAT0002869	hsa-miR-519a-3p	0	0	0	0	0	0	0	0	0	0	0	0	0	0	0	0	0	0	0	0	0	0	0	0	0	0	0	0	0	0	0	0	0	0	0	0	0	0	0	0	0	0	0	0	0.265571	0	0	0
MIMAT0002870	hsa-miR-499a-5p	0	0	0	0	0	0	0	0	0	0	0	0	0	0	0	0	0	0	0	0	0	0	0	0	0	0	0	0	0	0	0	0	0	0	0	0	0	0	0	0	0	0	0	0	0	0	0	0
MIMAT0004773	hsa-miR-500a-5p	0	0	0	0	0	0	0	0	0	0	0	0	0	0	0	0	0	0	0	0	0	0	0	0.145288	0	0	0	0	0	0	0	0	0	0	0	0	0	0	0	0	0	0	0	0	0	0	0	0
MIMAT0002872	hsa-miR-501-5p	0	0	0	0	0	0	0	0	0	0	0	0	0	0	0	0	0	0	0	0	0	0	0	0	0	0	0	0	0	0	0	0	0	0	0.229618	0	0	0	0	0	0	0	0	0.154458	0	0	0	0
MIMAT0002873	hsa-miR-502-5p	0	0	0	0	0.269307	0	0	0	0	0	0	0	0	0.379599	0	0	0	0	0	0	0	0	0	0	0	0	0	0	0	0	0	0	0	0	0	0	0	0	0	0	0	0	0	0	0	0	0	0
MIMAT0002874	hsa-miR-503-5p	0	0	0	0	0	0	0	0	0	0	0	0	0.1421	0.189799	0	0	0	0	0	0	0	0	0	0	0	0.135043	0	1.040394	0	0	0.286904	0.134558	0.239066	0	0	0	0.223546	0	0.158014	0	0.25241	0	0	0	0	0	0	0
MIMAT0002875	hsa-miR-504-5p	0.291072	0	0	0	0	0	0	0	0	0	0.189189	0	0	0	0	0	0	0.127586	0	0	0	0	0	0	0	0	0	0.346798	0.50598	0	0.717261	0.269116	0.239066	0	1.722137	0.272392	1.564821	0	1.422122	0	0	0	0	0	0	0.187972	0	0
MIMAT0004776	hsa-miR-505-5p	0	0	0	0	0	0	0	0	0	0	0	0	0	0	0	0	0	0	0	0	0	0	0	0	0	0	0	0	0	0	0	0	0	0	0	0	0	0	0	0	0	0	0	0	0	0	0	0
MIMAT0002877	hsa-miR-513a-5p	0	0	0	1.012706	0	0	0	0	0	0	0	0	0	0	0	0	0	0	0	0	0	0	0	0	0	0	0	0.346798	0	0	0	0	0	0	0	0.136196	0	0	0	0	0	0	0	0	0	0	0	0
MIMAT0022701	hsa-miR-506-5p	0.291072	0	0	0	0	0	0	0	0	0.119251	0	0	0	0	0	0	0	0	0	0	0	0	0	0	0	0	0	0.346798	0	0	0	0	0	0	0.229618	0	0.111773	0	0	0	0	0	0	0	0	0	0	0
MIMAT0002879	hsa-miR-507	0	0	0	0	0	0	0	0	0	0	0	0.144944	0	0	0	0	0	0	0	0	0	0	0	0	0	0	0	0	0	0	0	0	0	0	0	0	0	0	0	0	0	0	0	0	0	0	0	0
MIMAT0004778	hsa-miR-508-5p	0	0	0	0	0	0	0	0	0	0	0	0	0	0	0	0	0	0	0	0	0	0	0	0	0	0	0	0	0	0	0	0	0	0	0	0	0.223546	0	0	0	0	0	0	0	0	0	0	0
MIMAT0004779	hsa-miR-509-5p	0	0	0	0	0	0	0	0	0	0	0	0	0	0	0	0	0	0	0	0	0	0	0	0	0	0	0	0	0	0	0	0	0	0	0	0	0	0	0.158014	0	0	0	0	0	0	0	0	0
MIMAT0002882	hsa-miR-510-5p	0.291072	0	0	0	0	0	0	0	0	0	0	0	0	0	0	0	0	0	0	0	0	0	0	0.145288	0	0	0	0	0	0	0	0	0	0	0	0	0	0	0	0	0	0	0	0	0	0	0	0
MIMAT0022702	hsa-miR-514a-5p	0	0	0	0	0	0	0	0	0	0	0	0	0	0	0	0	0	0	0	0	0	0	0	0	0	0	0	0	0	0	0	0	0	0	0	0	0	0	0	0	0	0	0	0	0	0	0	0
MIMAT0002888	hsa-miR-532-5p	0	0	0	0	0.134653	0	0	0	0	0	0	0	0	0	0	0	0	0	0	0	0	0	0	0	0	0	0	0	0	0	0.286904	0	0	0	0.114809	0	0.111773	0	0	0	0	0	0	0	0.265571	0	0	0
MIMAT0003150	hsa-miR-455-5p	0	0	0	0	0	0	0	0	0	0	0	0	0	0	0	0	0	0	0	0	0	0	0	0	0	0	0	0	0	0	0	0	0	0	0	0	0	0	0	0	0	0	0	0	0	0	0	0
MIMAT0003163	hsa-miR-539-5p	0	0	0	0	0	0	0	0	0	0	0	0	0	0	0	0	0	0	0	0	0	0	0	0.145288	0	0	0	0.346798	0	0	0.143452	0	0	0	0.344427	0	0.111773	0	0	0	0	0	0	0	0	0	0	0
MIMAT0003164	hsa-miR-544a	0	0	0	0	0	0	0	0	0	0	0	0	0.284199	0	0	0	0	0	0	0	0	0	0	0	0	0	0	0	0	0	0	0	0	0	0.114809	0	0	0	0	0	0	0	0	0	0	0	0	0
MIMAT0004785	hsa-miR-545-5p	0	0	0	0	0	0	0	0	0	0	0	0	0	0	0	0	0	0	0	0	0	0	0	0	0	0	0	0	0	0	0	0	0	0	0	0	0	0	0	0	0	0	0	0	0	0	0	0
MIMAT0022928	hsa-miR-376a-2-5p	0	0	0	0	0	0	0	0	0	0	0	0	0	0	0	0	0	0	0	0	0	0	0	0	0	0	0	0	0	0	0	0	0	0	0	0	0	0	0	0	0	0	0	0	0	0	0	0
MIMAT0026614	hsa-miR-487b-5p	0	0	0	52.154403	0	0	0	0	0	0	0	0	0	0	0	0	0	0	0	0	0	0	0	0	0	0	0	0	0	0	0	0	0	0	0	0	0.670638	0	0	0	0	0	0	0	0	0	0	0
MIMAT0003214	hsa-miR-551a	0	0	0	0	0	0	0	0	0	0	0.189189	0	0	0	0.802046	0	0	0	0	0	0	0	0	0	0	0	0	0	0	0	0	0.134558	0	0	0.229618	0	0.223546	0	0.790068	0	0	0	0	0	0.265571	0.187972	0	0
MIMAT0026615	hsa-miR-552-5p	0	0	0	0	0	0	0	0	0	0	0	0	0	0	0	0	0	0	0	0	0	0	0	0	0	0	0	0.346798	0	0	0	0	0.478133	0	0.114809	0	0	0	0	0	0	0	0	0	0	0	0	0
MIMAT0004792	hsa-miR-92b-5p	0	0	0	3.375686	0	0	0	0	0	0	0	0	0	0	0	0	0	0	0	0	0	0	0	0	0	0	0	0	0	0	0	0	0	0	0	0	0	0	0	0	0	0	0	0	0	0	0	0
MIMAT0003219	hsa-miR-555	0	0	0	0	0	0	0	0	0	0	0	0	0	0	0	0	0	0	0	0	0	0	0	0	0	0	0	0	0	0	0	0	0	0	0	0	0	0	0	0	0	0	0	0	0	0	0	0
MIMAT0003220	hsa-miR-556-5p	0	0	0	0	0	0	0	0	0	0	0	0	0	0	0	0	0	0	0	0	0	0	0	0	0	0	0	0	0	0	0	0	0	0	0	0	0	0	0	0.133182	0	0	0	0	0	0	0	0
MIMAT0003223	hsa-miR-559	0	0	0	0	0	0	0	0	0	0	0.189189	0	0	0	0.802046	0	0	0	0	0	0	0	0	0	0	0	0	0	0	0	0	0.134558	0	0	0.229618	0	0.223546	0	0.790068	0	0	0	0	0	0.265571	0.187972	0	0
MIMAT0022706	hsa-miR-561-5p	0	0	0	7.088947	0	0	0	0	0	0	0	0.144944	0	0	0	0	0	0	0	0	0	0	0	0	0	0.135043	0	0	0	0	0	0	0	0	0	0	0	0	0.158014	0	0	0	0	0	0	0	0	0
MIMAT0003228	hsa-miR-564	0	0	0	98.401356	0	0	0	0	0	0	0	0	0	0	0	0	0	0	0	0	0	0	0	0	0	0	0	0.346798	0.25299	0	0.430356	0	0	0	0.229618	0	0.111773	0	0.316028	0	0	0	0	0	0	0	0	0
MIMAT0003232	hsa-miR-568	0	0	0	0	0	0	0	0	0	0	0	0	0	0	0	0	0	0	0	0	0	0	0	0	0	0	0	0	0	0	0	0	0	0	0.114809	0	0	0	0	0	0	0	0	0	0	0	0	0
MIMAT0004794	hsa-miR-551b-5p	0	0	0	25.824027	0	0	0	0	0	0	0	0	0	0	0	0	0	0	0	0	0	0	0	0	0	0	0	0	0	0	0	0	0	0	0.114809	0	0	0	0	0	0	0	0	0	0	0	0	0
MIMAT0022707	hsa-miR-570-5p	0	0	0	35.951091	0	0	0	0	0	0	0	0	0	0	0	0	0	0	0	0	0	0	0	0	0	0.135043	0	0.346798	0	0	0	0	0	0	0	0	0	0	0.158014	0	0	0	0	0	0.265571	0	0	0
MIMAT0003237	hsa-miR-572	0	0	0	6.41381	0	0	0	0	0	0	0	0	0	0	0	0	0	0	0	0	0	0	0	0	0	0	0	0	0	0	0	0	0	0	0	0	0	0	0	0	0	0	0	0	0	0	0	0
MIMAT0003238	hsa-miR-573	0	0	0	17.384801	0	0	0	0	0	0	0	0	0	0	0	0	0	0	0	0	0	0	0	0	0	0	0	0	0	0	0	0	0	0	0	0	0	0	0	0	0	0	0	0	0	0	0	0
MIMAT0004795	hsa-miR-574-5p	0	0	0	8.439223	0	0	0	0	0	0	0	0.144944	0	0	0	0	0	0	0	0	0	0	0	0	0	0.135043	0	0	0	0	0	0	0	0	0	0	0	0	0	0	0	0	0	0	0	0	0	0
MIMAT0003240	hsa-miR-575	0.291072	0	0	24.811319	0	0	0	0	0	0	0	0	0	0	0	0	0	0	0	0	0	0	0	0	0	0	0	0	0	0	0	0	0	0	0	0	0.111773	0	0	0	0	0	0	0	0	0	0	0
MIMAT0003241	hsa-miR-576-5p	0	0	0	30.54999	0	0	0	0	0	0	0	0	0	0	0	0	0	0	0	0	0	0	0	0	0	0	0	0	0	0	0	0	0	0	0	0	0	0	0	0	0	0	0	0	0	0	0	0
MIMAT0003242	hsa-miR-577	0	0.123044	1.004492	0.843922	0.942573	1.247765	0	0	1.151736	0.715506	0.378378	1.594379	0.1421	1.708193	2.406137	0.394372	0.464237	0.127586	1.122037	0.517172	0.503579	2.630293	0.90744	2.034036	1.053668	1.080344	1.324118	0.346798	0.50598	0.812584	0.286904	0.403674	0.239066	1.087849	2.181374	0.272392	0.782411	0.708263	0.474041	0.932271	0.50482	0.191664	0.232169	0.308916	0	1.503778	0.622739	1.203872
MIMAT0003243	hsa-miR-578	170.859121	248.79451	385.122418	70.551914	207.231531	199.642388	210.113921	324.129613	248.610309	386.134872	293.999351	235.243475	257.342394	147.663864	129.931379	399.235969	141.282653	446.167991	47.624136	237.898867	77.047654	119.374839	187.613217	141.801334	216.844818	175.420851	275.416618	157.793141	223.390191	123.350172	275.57176	411.47861	143.918015	368.508739	265.898058	252.915713	394.781992	380.809648	299.909775	79.109868	226.663846	424.535671	114.459349	160.32745	124.818549	163.159949	183.707968	131.021416
MIMAT0026616	hsa-miR-579-5p	2.619646	1.722614	2.611679	1.181491	1.481187	0.623882	1.094343	0	0.987203	2.027267	2.270266	1.739324	3.126191	0.759197	0.802046	3.286433	1.856947	3.44482	0.124671	1.551514	1.258949	0.910485	3.62976	1.307595	5.268339	1.080344	2.648236	1.387192	2.5299	1.137616	5.307732	3.094835	2.151598	3.535508	4.936794	1.63435	3.576734	1.416528	3.792327	1.59818	3.786145	5.366592	1.857352	2.780244	2.12457	2.631612	4.670543	2.407743
MIMAT0026617	hsa-miR-580-5p	0.873215	0.369132	0.602695	0	0.673266	0	0	0	1.480803	1.311761	0.378378	0	1.278896	0	0	0.788744	0.309492	0.893102	0.124671	0.387879	0.25179	0.505825	0.68058	0.145288	0.210734	0.810258	0.882744	1.040394	1.01196	0	2.151783	2.018371	0.478132	2.175697	1.607328	0.953372	1.341276	0.708264	1.422123	1.065454	1.262048	2.108304	0.232169	0.308916	0.265571	0.751888	0.778424	0.601935
MIMAT0003246	hsa-miR-581	6.403579	5.906102	22.902428	19.747784	13.599991	15.597061	12.037777	5.8477	1.151736	2.862025	26.864806	15.798854	2.557793	1.138796	8.822501	9.596387	5.88033	7.52757	1.620718	3.361615	6.798322	2.427963	12.93102	4.358647	8.007875	3.105989	7.944711	30.518234	34.912624	6.33815	25.964855	13.455808	7.650124	44.057871	25.372828	48.758118	10.171337	14.637445	12.32506	2.130906	8.329518	37.374473	1.625183	15.136888	5.311427	2.44364	9.029715	4.012907
MIMAT0003247	hsa-miR-582-5p	0	0	0	0.337569	0.942573	0	2.188686	0.835386	0.493602	0.357753	0	0	1.278897	0.759197	0	0.262915	0.928474	0.127586	0.124671	0.258586	0.50358	1.315145	0.22686	0.87173	0.421467	0.945301	0.441372	0.346798	1.77093	1.46265	0.143452	1.614696	3.107863	0	1.492519	0	1.453049	0	1.422123	1.464999	0.25241	0	0.696507	0.463374	1.062285	1.315806	0.622739	0.40129
MIMAT0003249	hsa-miR-584-5p	25.032174	11.68916	16.473672	9.283145	38.645514	10.606	22.981209	21.720027	31.919525	17.410651	14.756725	17.973008	25.862128	27.331102	19.249096	14.723224	24.914029	31.258552	30.045595	19.135344	22.157495	34.598469	25.18146	35.740913	20.441154	55.502673	40.826982	28.090645	35.671591	30.878171	30.555326	47.902674	32.752105	41.066289	59.356345	19.067421	42.809033	48.870177	45.981951	22.241326	37.356627	29.899579	26.002933	46.955245	49.130703	72.369333	51.687325	30.498093
MIMAT0026618	hsa-miR-585-5p	0	0	0.200898	0	0	0	0	0	0	0	0.567567	0	0	0	0	0	0	0.255172	0	0	0	0	0	0.145288	0.210734	0	0	0	0	0.48755	0	0	0	0	0	0.136196	0	0	0	0.399546	0	0	0.232169	0.154458	0	0	0	1.404517
MIMAT0003251	hsa-miR-548a-3p	0	0.246088	1.205391	0	0.673266	0	2.188687	1.670771	0.822668	0	3.027021	0	0.426299	0.569398	1.604091	1.708946	0.773728	3.955164	0	0.129293	0	0.303495	0	0.435864	0.421468	0.675215	1.103432	0.346798	0	5.363051	0.286904	0	0	0.271962	0.459236	1.089567	0.223546	0.236088	0.158014	1.331816	0.50482	0	0.928676	0	0.265571	0	0.155685	6.420653
MIMAT0003252	hsa-miR-586	0	0	0.200898	0	0	0	1.094343	0	0	0.119251	0.378378	0	0	0	0	0.131457	0.618982	0.255172	0	0	0	0.101165	0	0.145288	0.210734	0	0	0.346798	0	0.325033	0	0	0	0	0.114809	0.544783	0	0	0	0	0	0	0.928676	0	0.531143	0	0.31137	1.404517
MIMAT0003253	hsa-miR-587	29.68932	8.613065	30.134774	20.422923	45.782145	44.295654	7.660403	93.563187	22.541107	11.925103	157.594246	10.001109	13.215266	72.882936	30.477731	85.18436	76.289537	114.444578	8.477595	11.765652	19.387809	12.443309	31.07982	32.39928	9.272278	11.073526	13.461869	20.807887	15.685382	237.599406	24.673785	22.740315	3.107863	43.241984	20.780461	54.750737	25.819548	6.61046	14.853277	56.202635	18.930722	23.766331	35.057529	14.055681	34.78985	9.774561	16.191211	269.466713
MIMAT0004798	hsa-miR-548b-5p	13.098231	1.353483	7.23234	6.751375	8.483161	7.486588	0	18.378484	2.961607	0.954008	2.459456	0.724719	1.563099	16.51254	16.040914	14.065933	13.153374	18.244786	3.116766	1.810101	3.776847	3.136117	6.57894	4.939803	1.05367	2.295731	2.427549	4.855172	1.51794	44.69209	10.615465	3.902182	0.478133	7.614942	3.329467	6.537403	5.588649	0.708264	1.896165	11.986345	2.524097	2.108304	9.28676	2.471328	10.091711	3.3835	4.047804	77.047813
MIMAT0003255	hsa-miR-588	0	0	0	0	0	0	0	0	0	0	0	0	0	0	0	0	0	0.127586	0	0	0	0	0	0	0	0	0	0	0	0	0	0	0	0	0	0	0	0	0	0.133182	0	0	0	0	0	0	0	0.40129
MIMAT0004799	hsa-miR-589-5p	15.717878	2.58392	18.281758	10.127067	20.46731	24.955295	4.377373	30.909268	22.047508	5.127794	8.135119	3.623592	5.257687	40.427255	16.040914	33.127248	60.969738	72.341221	4.737482	3.361614	15.610964	11.431657	10.88928	24.553714	2.950274	6.347021	15.889419	13.178327	4.80681	147.077607	8.607132	9.68818	0.956266	13.87007	6.888551	17.296876	10.730204	1.652615	2.370204	23.839506	2.776507	6.133248	39.004402	7.7229	15.934283	4.511335	11.676356	185.797597
MIMAT0004800	hsa-miR-550a-5p	590.293515	457.599792	903.641443	197.646638	638.930227	513.455273	585.473684	863.78871	673.765198	900.106859	793.079323	481.792548	842.082289	517.772522	396.210496	1203.754947	334.714541	1183.104306	118.436986	660.427943	330.599905	533.140174	1139.744624	517.516751	1103.822305	628.625146	1003.681711	862.833713	1252.553618	395.403119	1473.111093	1229.457186	636.394951	1545.561006	715.031563	815.813214	1597.123413	1138.179368	1352.122204	539.518642	1027.5596	1212.466208	967.912839	960.265665	895.77226	1067.306674	1271.63278	1484.775632
MIMAT0003258	hsa-miR-590-5p	3.783934	0.246088	0	0	0.942573	0	0	0	0.822668	0.596255	0	0.434831	0.994698	0	0	0.131457	16.248281	0.255172	0.124671	0.517172	0.25179	1.112815	0	1.74346	0	2.025645	0.662059	2.080788	1.26495	0.812584	0.430356	1.211022	4.781329	0.543924	0.688855	0.136196	1.341276	0.472176	0.632055	0.799089	0.25241	0.191664	0.464338	0.617832	1.327856	0.751888	1.868216	0.200645
MIMAT0003260	hsa-miR-592	0.582144	0.246088	0	0.337568	0.134653	1.247765	0	0	0.164534	0.238502	0	0.434831	1.136797	0.379598	0	0.131457	0	0.63793	0.748023	0	0	0.20233	0.68058	0	0	0.675215	0.882745	0.346798	0.75897	0.812584	1.864878	0.403674	0	0.543924	1.148092	0.272392	1.341276	0.944352	0.632055	0.399545	0.757229	0.766656	0.928676	0.463374	0.531142	1.503779	0.467055	0
MIMAT0003261	hsa-miR-593-5p	8.15001	6.398276	12.254805	5.738671	15.350482	1.247765	1.094343	1.670772	3.784274	9.30158	5.108098	6.81235	14.352062	5.693979	7.218411	7.624525	22.438102	14.672383	25.682129	2.068686	8.560851	24.987784	5.44464	23.246121	25.288027	26.063298	3.310296	15.605914	49.586044	11.213653	26.25176	28.391754	20.798781	13.054183	31.342905	9.806103	26.713731	3.30523	43.769765	13.318159	30.289158	9.583198	19.270032	16.990384	26.557137	43.421598	27.711879	6.821941
MIMAT0003264	hsa-miR-596	4.075005	0.98435	0	0	0.80792	0	0	0	0.987202	0.477004	0	0.289887	0.852597	0.569397	0.802046	0.262914	10.832186	0.127586	0	0.258586	0	1.820972	0	2.324612	0	0.810258	0.882745	1.040394	1.77093	1.462651	0.860713	1.211022	1.673464	2.44766	0.229618	0	0.335319	0.236088	1.264109	1.464998	1.009639	0.574992	0.696507	0.77229	4.249141	0.75189	3.26938	0.601936
MIMAT0003265	hsa-miR-597-5p	6.112507	1.107394	0.200898	0.506353	0.538613	0	0	0	5.100542	0.834757	0.189189	0.434831	1.420996	0.379599	0.802046	1.183116	11.296423	1.020688	0.124671	0.387879	0	0.809321	0	2.034036	0.421468	0.135043	0.882745	6.242366	5.0598	0.812584	1.434523	3.902184	23.189448	4.351394	2.525802	0.408588	1.11773	1.416527	2.21219	0	3.028916	0.766656	0.464338	1.390122	3.983571	0.939861	1.556847	0.40129
MIMAT0026620	hsa-miR-598-5p	0.291072	0	0	0	0	0	0	0	0	0	0	0	0	0	0	0	0	0	0	0	0	0	0	0	0	0	0	0	0	0	0	0	0.478132	0	0	0	0	0	0	0	0	0.191664	0	0	0	0	0	0
MIMAT0003267	hsa-miR-599	0.291072	0.123044	0	0.168784	0	0	0	0	0	0	0	0	0	0	0	0	0	0	0.124671	0.129293	0	0.20233	0	0	0	0	0	0	0	0	0.286904	0.134558	0	0	0.688856	0	0	0	0	0	0	0	0	0	0	0.375944	0.467054	0.40129
MIMAT0004803	hsa-miR-548a-5p	3.201791	0.61522	0	0.675137	0.80792	0.623882	1.094343	0	1.31627	1.073259	0.378378	0.724719	1.563096	0	0	0.52583	12.070154	0.765516	0.124671	0.646465	0.25179	1.820972	0.22686	2.034036	0	1.620516	0.220686	2.774384	1.26495	0.48755	0.860713	2.556603	16.973718	1.087848	2.870228	0.136196	1.676595	0.944351	1.422123	1.198634	1.514458	1.533312	1.393014	2.31687	1.858998	2.067695	5.916019	0.802581
MIMAT0003268	hsa-miR-600	0	0	0	0	0	0	0	0	0.164534	0	0	0.289887	0.568399	0	0	0	0.154746	0	0.124671	0.258586	0.503579	0.101165	0.45372	0.290577	0	0.135043	0	0.346798	0	0.325033	0.143452	0.403674	0.478133	0	0.344427	0	0.223546	0	0.474041	0	0.25241	0.191664	0	0.308916	0.531143	0.563917	0.778424	0
MIMAT0003269	hsa-miR-601	0	0	0.200898	0	0	0	0	0	0	0	3.594588	0.144944	0	0	0	0.394371	0.309491	0	1.496047	0.129293	0	0	2.2686	0	0	0	0	0	0	0.325033	0.286904	0	0	0.271962	0	0.68098	0	0	0.474041	0.133182	0	1.341648	0	1.081206	0	0.187972	0.155685	0
MIMAT0003270	hsa-miR-602	186.868066	18.21048	134.802888	67.513795	54.669265	110.427196	123.660797	41.769281	92.796966	31.363024	38.026943	27.684229	35.240703	88.826076	48.924778	48.639217	76.599029	142.003138	148.856593	69.55956	68.990384	47.64877	118.647779	82.087864	108.73851	55.637715	104.384662	94.675885	75.391027	69.557144	283.031277	68.086388	20.320649	66.63073	53.730696	119.988555	74.552548	86.408141	55.778794	104.947098	108.536142	45.807687	202.915764	40.931382	117.382546	106.58029	102.59623	155.700794
MIMAT0003271	hsa-miR-603	0	0	0	0	0	0	0	0	0	0	0	0	0	0	0	0	0	0	0	0	0	0	0	0	0	0	0	0	0	0	0	0	0	0	0	0	0	0	0	0	0	0	0	0	0	0	0	0
MIMAT0003272	hsa-miR-604	0.291072	0.492175	0.401797	0	0.134653	0	0	0	0.164534	0	0.189189	0.434831	0	0	0	0.131457	0	0	0.748023	1.034343	0	0	0	0	0	0	0	0.346798	0	0.325033	0	0	0.239066	0	0.114809	0	0	0.236088	0.316027	0	0	0.383328	0	0.154458	0	0	0	0.601936
MIMAT0003273	hsa-miR-605-5p	0	0	0	0	0	0	0	0	0.164534	0	0	0	0	0	0	0	0	0	0	0	0	0	0	0	0	0	0	0	0	0	0	0	0	0	0	0	0	0	0	0	0	0	0	0	0	0	0	0
MIMAT0003274	hsa-miR-606	0	0	0	0	0	0	0	0	0	0	0	0	0	0	0	0	0	0	0	0	0	0	0	0	0.210734	0	0	0	0	0	0	0	0	0	0	0	0.111773	0	0	0	0	0	0	0	0	0	0	0
MIMAT0003275	hsa-miR-607	0	0	0	0	0.134653	0	0	0	0	0	0	0	0	0	0	0	0	0.127586	0	0	0	0	0	0	0	0	0	0	0	0	0	0	0	0	0	0	0	0	0	0	0	0	0	0	0.265571	0	0	0
MIMAT0003277	hsa-miR-609	0	0	0	0	0	0	0	0	0	0	0	0	0	0	0	0	0	0	0	0	0	0	0	0	0	0	0	0	0	0	0	0	0	0	0	0	0	0	0	0	0	0	0	0	0	0	0	0
MIMAT0003278	hsa-miR-610	41.623261	35.928783	1.004492	20.085354	17.639591	56.149421	12.037776	2.506157	64.826248	0	118.242981	27.539286	0.1421	65.860361	31.279777	3.812262	9.439477	0.510344	3.989457	0.129293	12.337697	0.40466	2.49546	1.162305	0	1.485473	1.544805	35.720205	0.50598	13.813919	48.343407	3.767626	0.478133	11.422411	3.099847	262.449426	0.335319	0.472176	1.580136	13.051797	0.504819	10.924846	94.492811	2.162413	15.668711	3.759446	5.29328	90.892347
MIMAT0003279	hsa-miR-611	0.582144	0.246088	0	0.337569	0.538613	0	0	0	0.164534	0	0.378378	0.869662	0.994698	0.948997	0	0.394372	0.154746	0.382758	0.249341	0.517171	1.007159	0.708156	0	1.017018	0	0.405129	0.882745	0.346798	0.50598	0.162517	0	0.403674	0	0	0.574046	1.361959	0.782411	0.944351	0.474041	0.133182	1.514458	0.191664	0.232169	0.308916	1.062285	0.563916	0.467054	0
MIMAT0003280	hsa-miR-612	0	0.123044	0	0	0	0	1.094343	0	0	0	0	0	0	0.189799	0	0	0	0	0	0	0	0	0	0	0	0	0	0	0	0	0	0	0	0	0	0	0	0	0	0	0	0.191664	0	0	0	0	0	0
MIMAT0003282	hsa-miR-614	0.291072	0	0	0	0	0	0	0	0	0	0	0.144944	0	0	0	0	0	0	0	0	0	0	0	0	0	0	0	0	0	0	0	0	0	0	0.114809	0	0	0	0	0	0	0	0	0	0	0	0	0
MIMAT0004804	hsa-miR-615-5p	111.480483	63.2445	106.476203	80.678985	106.376158	58.644952	56.905854	86.880103	120.603148	106.848932	73.216055	87.111108	92.933145	105.528417	98.651601	84.527076	106.774404	67.492956	85.274632	98.521162	59.422375	80.6286	54.21954	78.89152	51.418986	70.627487	68.192094	97.103473	79.691858	45.829707	59.102324	196.185682	81.043535	206.419285	206.197284	44.672243	210.356656	112.613889	130.519217	62.46217	126.709634	116.14836	99.368361	113.990038	89.497554	142.670971	100.883699	102.931067
MIMAT0003284	hsa-miR-616-5p	0	0	0	0	0	0	0	0	0	0	0	0	0	0	0	0	0	0	0	0	0	0	0	0	0	0	0	0	0	0	0	0	0	0	0	0	0	0	0	0	0	0	0	0	0	0	0	0
MIMAT0003287	hsa-miR-618	11.060727	3.076095	7.232344	5.063534	12.118802	9.358236	5.471717	13.36617	14.808027	5.485548	10.027005	6.377519	29.556718	8.730768	8.020455	3.812263	4.487621	9.313773	19.32393	12.541408	5.791163	8.194374	8.84754	10.89662	7.164941	15.124816	6.399904	10.403944	20.239202	11.376167	10.328561	21.125618	3.585996	16.861655	26.980158	11.84904	21.01331	18.887026	23.227998	5.194083	13.630121	11.691502	7.893747	5.714947	14.340853	9.586586	7.628551	5.016133
MIMAT0003290	hsa-miR-621	0.582144	15.995691	8.236838	6.245024	1.750494	6.238824	0	7.518471	1.80987	2.504272	6.054041	5.652801	47.88757	4.744983	3.208183	3.023518	0.773729	9.568946	32.040322	0.129293	0.25179	1.820972	4.5372	2.034036	9.904477	3.241032	1.544804	1.387192	10.878571	11.701202	1.291069	11.302878	0.478133	38.618628	49.827183	13.347193	21.125084	24.553134	38.239287	0.665908	7.319879	16.866428	0.696507	4.170367	6.108141	8.458753	1.712532	3.410971
MIMAT0003291	hsa-miR-622	0	0	0	0.168784	0	0.623882	0	0	0	0	0	0	0	0.189799	0	0	0	0.382758	0	0	0	0.20233	0	0	0.421468	0	0	0.346798	0	0	0.286904	0	0	0.271962	0.229618	0	0	0.236088	0.316027	0	0	0	0.232169	0.154458	0	0	0.155685	0.200645
MIMAT0003293	hsa-miR-624-5p	0	0	0.401797	0.168784	0	0	0	0	0	0	0	0	0	0	0	0	0	0	0	0.258586	0	0.101165	0	0	0	0.405129	0	0	0.25299	0.162517	0	0	0	0.271962	0.344427	0.136196	0	0	0.316028	0	0	0	0	0	0.531142	0.563916	0.155685	0
MIMAT0003294	hsa-miR-625-5p	1.164287	0	0	0	0.134653	0.623882	0	0	0	0.119251	0.378378	0.144944	0.852598	0.379598	0	0	0	0.510344	0	0.646465	0.25179	0.910485	0.22686	0.435865	0.421467	0.945301	0	0.346798	0.25299	0	0.143452	0.403674	0.239066	0	0.459237	0.68098	0.670638	0.236088	1.896164	0	0.50482	0.191664	0	0.154458	1.327857	0.375945	0.622739	0.200645
MIMAT0003296	hsa-miR-627-5p	0	1.353482	1.004491	0	0.134653	1.247765	0	0.835386	0.987204	0.238502	0.945944	0.289888	0.568399	0.189799	0.802046	0.131457	0	0.765516	0.374012	0.646464	0.503579	0.505825	0	0.145288	0.632201	0.270086	0.882745	0.346798	0.50598	0.650067	0.286904	1.076464	0.478133	1.903735	1.148092	0.408588	0.782411	0.944352	0.632054	0.399545	0	0.766656	0.464338	0.926748	0	0.375944	0.467054	0.40129
MIMAT0004809	hsa-miR-628-5p	6.112508	1.107396	2.209882	0.843922	2.558414	0.623882	1.094343	2.506158	1.645337	1.431012	3.783777	0.289888	2.131494	2.277592	7.218412	2.234774	1.856946	1.403446	29.297574	1.163637	3.776845	9.408353	3.17604	8.572006	4.63614	17.150461	10.813631	4.161576	10.62558	5.525568	1.721426	3.363951	1.912529	3.807471	5.166412	2.587722	2.235459	3.541317	11.693004	3.462723	5.048193	3.258288	2.786028	5.40603	11.68514	9.962531	4.047802	3.611613
MIMAT0004810	hsa-miR-629-5p	63.453643	75.918008	63.483923	23.967396	45.916798	47.415067	409.284409	87.715488	62.029178	100.409378	62.621483	38.410057	222.385891	63.962368	41.706369	82.949585	44.257218	85.482572	19.074589	95.418134	23.920023	64.138685	43.330259	51.286753	139.505607	49.020608	63.336994	54.447304	83.233718	35.591157	35.576155	99.842096	129.095895	66.35877	100.228414	84.169043	112.890661	44.38451	87.539525	75.247602	52.248793	97.748621	37.611389	142.719234	62.409273	93.046284	61.339779	101.727195
MIMAT0003299	hsa-miR-630	0	0.615219	6.428751	0.337569	3.366333	3.743294	0	3.341543	3.290673	1.19251	2.270265	6.81235	0.852598	0.189799	0	1.051659	0.618983	14.927555	1.122036	5.688885	0.25179	0.303495	0.90744	0.87173	4.214671	0.810258	1.765491	0	1.51794	1.137616	3.729758	4.84409	0.239066	5.439243	4.592367	1.498155	2.235459	6.138283	2.370204	1.864542	2.524097	1.533312	0.696507	1.390122	0	1.127833	3.425064	0.601936
MIMAT0003300	hsa-miR-631	0	0	0	0	0	0	0	0	0	0	0	0	0	0	0	0	0	0	0	0	0	0	0	0	0	0	0	0	0	0	0	0	0	0	0	0	0	0	0	0	0	0	0	0	0	0	0	0
MIMAT0003301	hsa-miR-33b-5p	0	0	0	0	0	0	0	0	0	0	0	0	0	0	0	0	0	0	0	0	0	0	0.22686	0	0	0	0	0	0	0	0.143452	0	0	0	0	0	0	0	0	0	0	0	0	0	0	0	0	0
MIMAT0003302	hsa-miR-632	0	0	0	0	0	0	0	0	0	0	0	0	0	0	0	0	0	0	0	0	0	0	0	0	0	0	0	0	0	0	0	0	0	0	0	0	0	0	0	0	0	0	0	0	0	0	0	0
MIMAT0003305	hsa-miR-635	1.164287	0.861307	0.401797	1.181491	0.942574	1.871647	0	1.670772	0.493601	0.715506	4.162153	0.724718	0.710498	1.518394	0.802046	1.840403	0.309491	0.893102	0.249341	3.490907	1.007158	3.136119	3.4029	2.324612	0.632201	3.781204	1.324118	1.387192	1.26495	2.437751	4.877376	1.883813	1.434398	3.535509	3.444275	2.042938	4.694463	2.596966	4.898421	1.464998	2.776506	3.066624	1.393014	6.796154	4.514713	7.518891	4.826227	1.003227
MIMAT0003306	hsa-miR-636	0	0	0	0	0	0	0	0	0	0	0	0	0	0	0	0	0	0	0	0	0	0	0	0	0	0	0	0	0	0	0	0	0	0	0	0	0	0	0	0	0	0	0	0	0	0	0	0
MIMAT0003309	hsa-miR-639	1.746431	1.230438	1.205389	0.168784	0.40396	1.871646	1.094343	0.835386	3.126138	0.477004	1.135133	0.869661	1.278898	0.759196	2.406137	0.394371	0.309491	1.913789	1.371376	1.422222	0.25179	0.60699	0.68058	0.581153	0.632202	1.215387	1.986177	1.73399	2.78289	0.48755	2.869044	5.113207	1.195332	5.983167	4.247939	2.860113	2.794324	5.902196	3.476298	0.133182	1.514458	2.874959	1.857352	1.54458	2.390141	1.69175	0.622739	0.601936
MIMAT0003310	hsa-miR-640	0.873216	0.615219	0.803593	0	1.077227	0	1.094343	0.835386	1.480803	0.357753	0.567567	1.014606	7.673381	0.379598	0	0.525828	0.464238	2.679306	1.87006	0.646465	0.50358	0.40466	0.90744	1.307594	0.210734	1.215387	0.220686	0.346798	2.02392	0.325034	3.442853	1.076464	0.956264	1.35981	6.199692	0.817176	1.676595	2.360878	1.738152	0.799092	0.757229	1.341648	0.928676	1.235664	3.186855	2.631613	1.245478	0.40129
MIMAT0003311	hsa-miR-641	16.882162	8.366977	7.83504	6.245026	8.617814	8.734354	8.754747	10.024627	16.124297	3.816033	10.027005	6.81235	14.067861	11.957356	15.238866	5.126837	4.797111	10.462046	7.854243	10.989894	3.776845	9.408356	11.343	11.623061	7.375674	10.80344	4.193041	14.218723	16.444351	15.276569	16.927364	18.434457	3.585997	18.221465	45.579243	20.429379	14.977573	28.094451	30.022581	8.523623	14.38735	14.374797	9.518931	9.421941	18.058853	17.10548	17.592373	19.261953
MIMAT0003312	hsa-miR-642a-5p	12.807158	4.183489	1.20539	10.127068	1.750493	6.862707	3.28303	7.518471	3.61974	0.715506	0.945944	12.175264	2.841992	9.679765	4.812274	0.657287	5.570839	2.296547	10.347652	0.90505	6.042953	4.350099	4.31034	2.760477	9.061543	4.05129	3.972355	5.548769	1.26495	5.525568	3.442853	1.345581	1.912531	3.263545	16.991758	3.404896	7.26524	8.026986	1.738149	3.595904	2.776506	2.299968	3.250367	8.186276	4.514714	2.44364	1.868217	0.401291
MIMAT0003313	hsa-miR-643	0	0	0	0	0	0	0	0	0	0	0	0	0	0	0	0	0	0	0	0	0	0	0	0	0	0	0	0	0	0	0	0	0	0	0	0	0	0	0	0	0	0	0	0	0	0	0	0
MIMAT0003317	hsa-miR-647	0	0	0	0	0	0	0	0	0	0	0	0	0	0	0	0	0	0	0	0	0	0	0	0	0	0	0	0	0	0	0	0	0	0	0	0	0	0	0	0	0	0	0	0	0	0	0	0
MIMAT0003320	hsa-miR-650	0	0	0.200898	0	0	0	0	0	0	0	0	0	0	0	0	0	0	0	0	0	0	0	0.22686	0	0	0	0	0	0	0	0.143452	0.134558	0.239066	0	0.114809	0	0	0	0.474041	0	0	0	0	0	0	0	0	0
MIMAT0003321	hsa-miR-651-5p	61.998284	70.996257	330.879824	299.086115	148.118703	78.609191	54.717166	166.241734	108.92126	223.476451	230.431921	161.032348	56.697745	79.525912	121.910923	159.589221	60.814987	170.582385	118.686329	180.751422	107.766	86.293846	148.820158	83.395457	153.203287	97.230957	165.294107	65.198045	80.450828	75.895298	88.223131	88.673773	48.769561	158.825907	93.110243	194.623888	136.810069	114.266504	67.629813	73.116697	87.838552	200.288837	77.312299	157.23829	54.17656	84.399559	154.750609	91.09299
MIMAT0022709	hsa-miR-652-5p	0	0	0	0	0	0	0	0	0	0	0	0	0	0	0	0	0	0	0	0	0	0	0	0	0	0	0	0	0	0	0	0	0	0	0	0	0	0	0	0	0	0	0	0	0	0	0	0
MIMAT0004812	hsa-miR-548d-5p	0	0	0.200898	0	0	0	0	0	0	0	0	0	0	0	0	0	0	0	0	0	0	0	0	0	0	0	0	0	0	0	0	0	0	0	0.344428	0	0	0	0	0	0	0	0	0	0	0	0	0
MIMAT0003324	hsa-miR-661	0	0	0	0	0	0	0	0	0	0	0	0	0	0	0	0	0	0	0	0	0	0	0	0	0	0	0	0	0	0	0	0	0	0	0	0	0	0	0	0	0	0	0	0	0	0	0	0
MIMAT0003327	hsa-miR-449b-5p	0	0	0	0	0	0	0	0	0	0	0	0	0	0	0	0	0	0	0	0	0	0	0	0	0	0	0	0	0	0	0	0	0	0	0	0	0	0	0	0	0	0	0	0	0	0	0	0
MIMAT0003328	hsa-miR-653-5p	0	0	0	0	0	0	0	0	0	0	0	0	0	0	0	0	0	0	0	0	0	0.101165	0	0	0	0	0	0	0	0	0	0	0	0	0.114809	0.136196	0	0	0	0	0	0	0	0	0	0	0	0
MIMAT0003329	hsa-miR-411-5p	0	0	0	0	0	0	0	0	0	0	0	0	0	0	0	0	0	0	0	0	0	0	0	0	0	0	0	0	0	0	0	0	0	0	0	0	0	0	0	0	0	0	0	0	0	0	0	0
MIMAT0003330	hsa-miR-654-5p	0	0.615219	1.004492	0.337569	0.40396	0	0	0.835386	0.329067	0.477004	0.378378	0.724719	0.710498	0	3.208182	1.051659	0.618982	0.765516	0	0.258586	0.25179	0.708155	1.1343	1.162306	0.842935	0.270086	0.220686	0	0	0.325034	0.430357	1.749255	1.195331	0.815886	1.607328	0.408588	1.788367	2.360879	0.474041	0.266363	0.757229	0.191664	0	0.463374	0	0.563917	1.556847	0
MIMAT0026626	hsa-miR-655-5p	0	0	0	0	0	0	0	0	0	0	0	0	0	0	0	0	0	0	0	0	0	0	0	0	0	0	0	0	0	0	0	0	0	0	0	0	0	0	0	0	0	0	0	0	0	0	0	0
MIMAT0026627	hsa-miR-656-5p	0	0.123044	0.200898	0	0	0	0	0	0.164534	0.119251	0.189189	0	1.563097	0	0.802046	0.262914	0	0.127586	0	0	0	0.20233	0	0.435865	0	0.135043	0	0.346798	0.50598	0	0.286904	0.134558	0	0	0.344427	0	0	0	0.474041	0	0	0.191664	0	0.308916	0	0	0	0
MIMAT0003333	hsa-miR-549a	0	0	0	0	0	0	0	0	0	0	0	0	0	0	0	0	0	0	0	0	0	0	0	0	0	0	0	0	0	0	0	0.134558	0	0	0	0	0	0	0	0	0	0.191664	0	0	0	0	0	0
MIMAT0003335	hsa-miR-657	0	0	0	0	0	0	0	0	0	0	0	0	0.2842	0	0	0	0	0	0	0	0	0	0	0	0	0	0	0	0	0	0	0	0	0	0	0	0	0	0	0	0	0	0	0	0	0	0	0
MIMAT0003336	hsa-miR-658	0	0	0	0	0	0	0	0	0	0	0	0	0	0	0	0	0	0	0	0	0	0	0	0	0	0	0	0	0	0	0	0	0	0	0	0	0	0	0	0	0	0	0	0.154458	0	0	0	0
MIMAT0022710	hsa-miR-659-5p	0.582144	0	0	0	0	0	0	0	0	0	0	0	0	0	0	0	0	0	0	0	0	0	0	0	0	0	0	0	0	0	0	0	0	0	0.114809	0	0.111773	0	0.158014	0	0.25241	0	0.232169	0	0.265571	0	0	0
MIMAT0003338	hsa-miR-660-5p	0	0	0	0	0	0	0	0	0	0	0	0	0	0	0	0	0	0	0	0	0	0.101165	0	0	0	0	0	0	0	0	0	0	0	0	0.114809	0.136196	0	0	0	0	0	0	0	0	0	0.375944	0.155685	0
MIMAT0003339	hsa-miR-421	0.873216	0.123044	0	0	0	0	0	0	0	0.119251	0.189189	0.144944	0.568399	0.379599	0	0	2.475929	0.127586	0.124671	0	0	0	0	0	0.421468	0	0.220686	0	0	0.325034	0.717261	0	0.956265	0.271962	0.229618	0	0.782411	0	0.158014	0	0.25241	0	0	0.617832	0.265571	0.563917	0.778423	0
MIMAT0003340	hsa-miR-542-5p	1.164288	1.9687	2.008985	1.350276	1.21188	1.871646	5.471716	2.506157	4.113342	0.596255	3.783776	2.174155	4.262989	1.708194	1.604092	0.920201	0.618983	1.531032	0.872694	1.810101	0.503579	0.60699	1.81488	0.871729	2.739537	0.810258	0.441373	5.548769	4.30083	1.137616	2.151783	4.978649	0.717199	10.606524	6.88855	4.63066	4.918009	13.220918	5.214448	2.130905	5.805421	5.366592	3.482536	1.853496	2.390142	3.571473	1.401162	3.611616
MIMAT0022929	hsa-miR-758-5p	0.582144	0.98435	0.200898	0	0.269306	0	0	2.506157	0	0.119251	0	1.159549	0.1421	0.189799	1.604091	0.394372	0.773728	0.893102	0.374012	1.034344	0.25179	0.40466	0.22686	1.017019	0.210734	0.540172	1.544805	0.346798	1.26495	0.9751	0.717261	0.807348	0.239066	1.087848	1.492519	0.817175	0.558865	0	0.632055	0.133182	0	0.574992	0.232169	0.154458	0.265571	0.375944	0.622739	0
MIMAT0005791	hsa-miR-1264	0	0	0	0	0	0	0	0	0	0	0	0	0	0	0	0	0	0	0	0.129293	0	0	0	0	0	0	0	0	0	0	0	0	0	0	0	0	0	0	0	0	0	0	0	0	0	0	0	0
MIMAT0003880	hsa-miR-671-5p	0	0	0	0	0	0	0	0	0	0	0	0	0	0	0	0	0	0	0	0	0	0	0	0	0	0	0	0	0	0	0	0	0	0	0	0.136196	0	0	0	0	0	0	0	0	0	0	0	0
MIMAT0026636	hsa-miR-668-5p	0.582144	1.107394	0.401797	0.168784	1.077227	0.623882	0	0	0.658136	0.596255	0.567567	1.304492	2.984093	1.138795	2.406137	0.657287	1.392711	1.531032	1.122035	1.422221	2.014318	2.326797	1.81488	1.74346	1.475136	2.025645	1.986177	1.73399	1.51794	1.46265	1.147617	0.807348	0.239066	0.271962	3.099848	1.225764	1.676595	0.472176	1.73815	1.331816	2.019277	0.574992	2.32169	1.853496	2.124571	2.819584	2.95801	2.207099
MIMAT0020925	hsa-miR-550a-3-5p	4.075005	0.861306	1.607187	1.856629	4.712868	8.734354	2.188686	1.670772	8.391215	0.834757	1.891888	0.869662	3.126191	4.365384	4.010229	0.394372	4.332875	2.551719	2.1194	0.905051	2.014319	2.933788	1.1343	3.341629	1.475136	5.40172	5.517159	4.855174	4.04784	2.112717	2.438687	0.941906	1.195331	1.903735	3.559085	1.498155	1.564822	2.596966	2.844245	3.063177	3.533735	0.766656	5.107719	2.471328	7.701569	8.646726	2.646641	5.417424
MIMAT0003882	hsa-miR-767-5p	1.164287	0.738263	0.401797	0.337568	1.481187	0.623882	3.28303	0.835386	6.087745	0.357753	3.783775	0.434832	2.984092	2.46739	1.604092	0.657286	1.237965	3.572407	0.498684	1.163636	1.007159	2.630292	2.04174	2.179324	0.632201	2.970946	3.751668	2.427586	2.02392	1.300134	1.004165	1.076464	1.673465	2.175697	3.673893	2.723918	1.788367	8.971337	3.160273	0.532726	3.786145	2.299968	0.928676	0.463374	0.796714	2.255667	1.245478	1.404516
MIMAT0005458	hsa-miR-1224-5p	3.20179	0.369132	1.406289	0.337568	1.211879	1.247764	1.094343	3.341543	2.303471	0.954008	0	1.59438	2.699894	1.518394	0	1.708945	1.702201	2.041376	0.997366	2.973736	1.007159	0.708155	4.76406	1.307595	1.475135	2.295731	0.882745	5.895568	2.78289	1.46265	2.869045	2.422045	1.912531	6.25513	11.251299	2.042939	2.906097	1.652615	7.110611	2.130906	7.572291	3.449952	0.232169	0.926748	3.186856	3.383501	4.047804	1.003226
MIMAT0010214	hsa-miR-151b	2.328574	1.476525	2.812578	1.51906	1.885147	3.743294	3.28303	3.341543	2.30347	0.357753	1.135133	2.608986	1.136797	3.036789	0.802046	0.657286	0.618983	2.168961	3.241434	4.395959	1.258948	1.517477	1.58802	3.632207	1.264402	4.726505	5.958533	8.669952	7.589701	3.087817	1.147618	2.287488	0.478133	5.167281	3.444276	5.992618	1.788367	7.790899	6.952597	0.932271	2.776506	2.87496	4.87555	1.853496	13.809711	7.142947	4.047803	2.407744
MIMAT0005792	hsa-miR-320b	0	0	0	0	0	0	0	0	0	0	0	0	0	0	0	0	0	0	0	0	0	0	0	0	0	0	0	0	0	0	0	0	0	0	0	0	0	0	0	0	0	0	0	0	0	0	0	0
MIMAT0005793	hsa-miR-320c	0	0	0	0	0	0	0	0	0	0	0	0	0	0	0	0	0	0	0	0	0	0	0	0	0	0	0	0	0	0	0	0	0	0	0	0	0	0	0	0	0	0	0	0	0	0	0	0
MIMAT0005794	hsa-miR-1296-5p	6.985723	0.615219	0.602694	1.687844	0.942573	1.871646	1.094343	0.835386	7.568548	0.357753	1.891887	1.304492	0.994698	3.226589	4.010229	0.131457	2.940165	0.382758	1.371377	3.361614	1.007159	1.517477	1.81488	2.4699	1.053668	1.890602	0.441372	2.080788	1.51794	2.275233	2.58214	1.480139	0	2.719622	3.673893	1.225764	0.558865	5.902196	1.422123	1.997724	0.757229	2.108304	9.286763	2.934703	8.232713	10.150504	4.826226	14.446465
MIMAT0006789	hsa-miR-1468-5p	0	0.492175	0	0.168784	0.134653	0.623882	0	0	0.987203	0.954008	0	0.289888	0	0.189799	0	0.525828	0	0.127586	0.249342	0.129293	0.50358	0.20233	0.68058	0.581152	0	0.675215	1.103431	0.346798	0.25299	0.325034	1.004165	0.269116	0.717198	0	0.229618	0.68098	0.223546	1.18044	0.632055	0.665909	0.25241	1.149984	0.928676	0.617832	0	0.375944	2.023903	1.805807
MIMAT0005795	hsa-miR-1323	0	0	0	0	0	0	0	0	0	0	0	0	0	0	0	0	0	0	0	0	0	0	0	0	0	0	0	0	0	0	0	0	0	0	0	0	0	0	0	0	0	0	0	0	0	0	0	0
MIMAT0005796	hsa-miR-1271-5p	0	0.369132	0	0.337569	0.134653	0	0	0	0	0.357753	0	0.144944	0.2842	0.189799	0	0.131457	0.309492	0	0	0.129293	0.25179	0	0.45372	0.145288	0	0.135043	0	0.346798	0.50598	0	0.430356	0.67279	0.239066	0.543924	0.918474	0.272392	0.335319	0.236088	0.316027	0.266364	0.25241	0.191664	0.232169	0	0.531142	0.563917	0	0.200645
MIMAT0026639	hsa-miR-1301-5p	0	0.369132	0.803593	1.687842	0.673266	3.119411	0	0.835386	0.987203	0.834757	0.756756	1.014607	0.1421	0.948996	0.802046	0.394372	0.773729	0.127586	0.498684	0.129293	2.517899	0.708155	0.68058	1.452882	1.896604	2.295731	2.427548	1.73399	2.02392	0.162517	1.721426	0.403674	0	1.903735	0	0.817176	0.223546	2.124792	0.632055	0.665908	0	0.95832	3.482535	2.934702	3.983568	2.255666	0.778423	3.00968
MIMAT0003884	hsa-miR-454-5p	0	0	0	0	0	0	0	0	0	0	0	0	0	0	0	0	0	0	0	0	0	0	0	0	0	0	0	0	0	0	0	0	0	0	0	0	0	0	0	0	0	0	0	0	0	0	0	0
MIMAT0005798	hsa-miR-1185-5p	0	0	0	0	0	0	0	0	0.329067	0	0	0.144944	0.1421	0.379599	0	0	0	0	0.249341	0	0	0.40466	0	0	0	0.270086	0.220686	0	0	0.325034	0.143452	0.134558	0.239066	0	0	0	0.111773	0	0.158014	0	0	0	0	0	0.265571	0	0.155685	0.40129
MIMAT0010251	hsa-miR-449c-5p	0.291072	6.152188	0.401797	3.206905	1.615841	2.49553	1.094343	0.835386	0.658135	0.357753	12.108082	8.40673	1.989395	2.84699	2.406137	0.394372	0.154746	2.806891	2.36874	0.387879	0	1.416311	0	2.4699	0.421468	4.321376	3.751669	2.774385	5.31279	4.550468	0.143452	2.960278	0.478133	1.087849	8.266261	1.361959	2.011913	2.124791	8.690748	0.399545	3.028916	4.024943	3.714705	0.926748	2.655713	2.819584	0.778424	1.805808
MIMAT0005799	hsa-miR-1283	0.582144	0.123044	0.200898	0	0.538613	0	0	0	0.493602	0.119251	0.189189	0.289888	0.2842	0.379598	0	0	0.154746	0	0.249341	0.387879	0	0.505825	0	0.290576	0	0.540172	0.662059	0.346798	0.75897	0.487551	0.143452	0.134558	0.239066	0.271962	0.114809	0.272392	0.335319	0.236088	0.790068	0	0	0.191664	0.696507	0.308916	0.531143	0.375944	0.31137	0.601936
MIMAT0003886	hsa-miR-769-5p	0	0	0	0	0	0	0	0	0	0	0	0	0	0	0	0	0	0	0	0	0	0	0	0	0	0.135043	0	0	0	0	0	0	0	0	0	0	0	0	0	0	0	0	0	0	0	0	0	0
MIMAT0022714	hsa-miR-766-5p	0	0	0	0	0	0	0	0	0	0	0	0	0	0	0	0	0	0	0	0	0	0	0	0	0	0	0	0	0.25299	0.325034	0	0	0	0	0	0	0	0	0.158014	0	0	0	0	0	0	0	0	0
MIMAT0018926	hsa-miR-378d	3.20179	3.56827	2.61168	1.350275	2.693067	1.247765	3.28303	0	1.80987	2.027268	3.405398	5.073026	1.420996	3.985786	0.802046	1.314573	2.940166	5.358609	3.116764	6.593936	1.258949	3.439613	2.2686	6.102106	6.954207	2.835903	3.089609	4.161577	5.56578	1.787684	1.721427	2.422045	1.434398	8.974751	7.921832	4.085876	7.60056	8.263074	5.214449	2.530451	3.281325	3.258287	3.482536	7.10507	3.186857	5.451196	3.113694	3.210326
MIMAT0010313	hsa-miR-762	14.84466	23.009187	61.876736	33.588113	22.352458	10.606001	25.169896	30.073882	19.908569	36.610069	29.702638	47.396559	80.996778	20.688124	18.447048	36.545143	10.36795	47.717138	68.693454	33.486851	14.100224	45.726633	52.177799	49.107428	59.216126	56.042844	36.63394	21.848281	50.345015	23.239887	19.222599	41.713003	23.189445	47.593379	135.819256	40.313977	68.405035	43.912335	57.042904	16.381336	39.375903	25.10798	26.467274	53.442482	40.632421	111.091624	45.615624	34.109709
MIMAT0004185	hsa-miR-802	0	0	0	0	0.134653	0	0	0	0	0	0.189189	0	0	0.189799	0	0	0	0.127586	0	0	0	0	0	0.145288	0	0.135043	0	1.040394	0.50598	0.325034	0	0	0.239066	0	0.114809	0	0.111773	0	0.158014	0	0.25241	0	0	0	0	0.187972	0.155685	0.200645
MIMAT0010357	hsa-miR-670-5p	0	0	0	0	0	0	0	0	0	0	0	0	0	0	0	0	0	0	0	0	0	0	0	0	0	0	0	0	0	0	0	0	0	0	0	0	0	0	0	0	0	0	0	0	0	0	0	0
MIMAT0005800	hsa-miR-1298-5p	0	0	0	0	0	0	0	0	0	0	0.189189	0	0	0	0	0	0	0	0	0	0	0	0.22686	0	0	0	0	0	0.25299	0	0	0	0	0	0.114809	0	0.111773	0	0	0	0	0	0	0	0	0	0	0
MIMAT0009206	hsa-miR-2113	9.314296	10.212633	4.419766	1.51906	6.328708	7.48659	25.169896	7.51847	5.758677	2.742774	1.702699	26.814568	5.826084	7.212374	20.051139	4.338092	17.176751	2.168961	14.58645	11.248479	3.273266	9.813016	3.62976	6.247395	0.842935	8.777795	11.917065	8.669953	34.659633	19.339487	53.364234	27.718965	12.909589	22.57286	9.988398	6.537401	7.377013	12.276567	23.702037	12.652252	23.221686	7.091567	4.179043	9.267483	16.730996	17.293452	14.322994	3.210326
MIMAT0003945	hsa-miR-765	6.985723	0.492176	0.200898	0	0.80792	0	2.188687	0	2.303471	1.19251	0	1.304493	2.841993	0.379599	0.802046	0.525829	23.676065	0.382758	0.374012	0.646465	1.25895	7.992043	0	6.828548	0	5.536763	0.220686	6.242366	6.57774	3.737884	0.573809	3.094836	18.408118	1.631773	4.018321	0.136196	1.117729	0	4.582395	2.796814	2.019278	0.191664	1.393014	2.007954	4.514713	2.255666	5.760336	1.203873
MIMAT0003948	hsa-miR-770-5p	1.45536	0.246088	0	0	0.269307	0	0	0	0.822669	0.238502	0	0.289887	0.2842	0.189799	0	0.131457	3.713894	0.63793	0	0	0	0.505825	0	0.581153	0	0.540172	0	1.040394	0.50598	0	0.143452	0.269116	2.390664	0.271962	1.033282	0	0.447092	0	0.158014	0.266364	0	0.191664	0	0.154458	0.531142	0.751888	0.31137	0.200645
MIMAT0004284	hsa-miR-675-5p	3.492861	0	0	0	0.538613	0	0	0	0.822668	0	0	0.144944	0.4263	0.189799	0.802046	0.262915	4.951857	0.255172	0.124671	0.129293	0	1.416311	0	2.469901	0	1.080344	0.441372	1.733991	1.26495	1.137617	0.430357	2.152929	1.912532	0.815886	1.951756	0	0.670638	0	1.106096	0.266364	0.25241	0.191664	0.696507	0.154458	0	0.563917	1.401162	0
MIMAT0004902	hsa-miR-891a-5p	1.455359	0.369131	0	0.168784	0	0	0	0	0.164534	0	0	0	0	0	0	0	1.702201	0.127586	0	0	0	0.101165	0	0.726441	0	0	0	1.040394	0	0.48755	0	0.134558	1.673465	0	0.114809	0	0	0	0	0	0	0	0	0.154458	0	0	0.155685	0
MIMAT0004907	hsa-miR-892a	0	0	0	0	0	0	0	0	0	0	0	0	0	0	0	0	0	0	0	0	0	0	0	0	0	0	0	0	0	0.162517	0	0	0	0	0	0	0	0	0	0	0	0	0	0	0	0	0	0
MIMAT0004909	hsa-miR-450b-5p	0	0	0	0	0	0	0	0	0	0	0	0	0	0	0	0	0	0	0	0	0	0	0	0	0	0	0	0	0	0	0	0	0	0	0	0	0	0	0	0	0	0	0	0	0	0	0	0
MIMAT0026718	hsa-miR-874-5p	0	0.123044	0.602695	0.337568	0	0	0	0	0.329068	0.119251	0	0.144944	0	0.948996	0.802046	0.262914	0.464237	0	0.374013	0.258586	1.510739	0.505825	0.90744	0.145288	0.842936	0.540172	0.441372	0.346798	0	0.162517	0.286904	0.134558	0.717199	1.087848	0	0.544784	0.111773	1.18044	0	0.266364	0	0.191664	0	0.463374	0.265571	0.563916	0.31137	0.80258
MIMAT0004912	hsa-miR-890	0	0	0	0	0	0	0	0	0.164534	0.119251	0	0	0	0	0	0	0.154746	0	0	0.129293	0.503579	0	0	0	0	0	0	0	0	0	0.143452	0	0	0	0.229618	0	0	0	0	0	0	0	0	0	0	0	0	0
MIMAT0004913	hsa-miR-891b	49.191127	25.347018	34.353642	6.245026	34.201955	28.698593	17.509493	46.781594	31.590456	31.959278	27.621561	25.944905	39.077393	20.877924	18.447047	49.427963	22.747591	57.03091	7.23089	22.238373	16.618122	38.442744	57.62244	36.176774	40.250107	28.359029	41.047669	56.528093	103.72591	21.289687	139.005223	90.692146	27.014511	100.626001	76.233293	57.066066	100.707411	89.005107	135.733665	35.293124	111.312646	80.882191	36.218374	42.321504	47.537277	66.166247	88.273234	74.23878
MIMAT0004916	hsa-miR-888-5p	1.45536	1.230438	3.616171	2.362982	2.019801	1.247764	2.188687	2.506157	1.480803	3.935284	1.891889	2.319098	2.131496	2.277591	0	4.338092	1.547456	4.465508	6.108857	5.947472	1.510738	2.630292	2.72232	3.632206	3.161004	2.025645	3.310295	2.427586	2.78289	3.087818	2.438687	1.480138	1.673465	1.087849	1.492519	2.587721	2.347232	1.888702	1.73815	1.198634	3.786145	1.724976	2.32169	2.007954	1.327857	2.631612	1.868217	1.404518
MIMAT0004918	hsa-miR-892b	2.037504	4.306532	43.193173	19.410217	11.310882	9.358236	3.28303	12.530784	1.151737	5.127794	60.918785	13.334812	6.394482	1.138796	8.822502	13.540107	7.118296	20.541335	0.124671	3.878787	5.287584	6.778063	16.33392	6.247395	11.379612	6.211978	10.813632	5.201971	6.07176	3.900399	15.923199	9.284508	8.84546	17.133617	30.309623	14.028174	13.524524	13.220918	9.164788	1.464998	4.038555	23.766332	1.160845	11.275437	4.514712	8.082809	15.879841	9.430331
MIMAT0004919	hsa-miR-541-5p	0	0.123044	0	0	0	0	0	0	0.164534	0	0	0	0.568399	0	0	0.394372	0	0	0	0	0	0	0	0	0	0	0	0	0.25299	0	0	0	0	0	0	0	0	0	0	0	0	0	0	0	0.265571	0	0	0
MIMAT0026719	hsa-miR-889-5p	1.164288	0.246088	0	0	0	0	1.094343	0	0.329067	0.119251	0	0	0	0	0	0.131457	0.928475	0	0	0	0	0.20233	0	0	0	0.135043	0	0	0	0.325034	0	0.538232	1.19533	0.271962	0.688855	0	0.111773	0.708263	0.316028	0.133182	0.757229	0	0.232169	0.154458	0.265571	0	0.467055	0
MIMAT0004922	hsa-miR-875-5p	182.501989	885.915167	5260.728077	3201.67299	1829.535299	1271.472474	628.153076	1262.267639	114.844471	977.85854	7407.497097	1392.038392	528.326351	140.831089	1365.883552	2653.860966	868.741299	2176.360752	65.202678	437.527046	1211.863931	1049.486942	1497.275979	1145.161997	1369.13584	655.903829	1068.122136	457.773513	555.819085	669.243747	1184.628632	496.788435	551.048224	1142.24111	884.83434	1117.350848	886.806436	969.376577	603.611877	112.272085	297.843361	1765.608393	87.759908	896.937868	344.446079	735.159635	949.988155	806.995621
MIMAT0004924	hsa-miR-876-5p	470.08088	68.043206	92.413305	40.170707	118.629616	48.038948	79.887061	88.550873	84.89935	64.634061	78.702527	37.830283	181.745401	63.962368	40.102279	73.616114	56.172624	80.889478	75.300992	56.630274	46.077518	127.771543	60.34476	163.013418	77.339213	124.3746	79.888472	61.383265	140.662453	117.01202	83.77611	126.484594	76.740335	96.274608	544.999172	94.928517	164.082664	64.451975	514.334204	42.351749	204.451799	88.357087	57.345759	42.475959	155.624827	149.249998	109.134985	92.898798
MIMAT0004926	hsa-miR-708-5p	8.732154	0.492175	0	0.337569	0.673267	0.623882	2.188686	0	3.948807	1.19251	0.189189	0.579774	1.847295	0.948997	2.406137	1.314573	19.807426	0.510344	0	0.387879	0	2.731458	0.22686	5.375665	0.210734	1.35043	1.103431	7.976357	3.79485	3.250334	1.864879	3.363952	19.125317	3.807471	2.525801	0	1.564822	0.708264	3.318286	2.929995	1.766867	0.95832	1.393014	3.861451	6.373713	3.571474	7.317182	1.203872
MIMAT0004928	hsa-miR-147b	2.037503	2.953051	9.442229	3.206905	4.0396	3.743294	4.377373	5.847699	4.113341	7.393564	4.72972	3.478646	2.557792	3.795986	6.416365	7.098695	3.249656	10.334461	5.984186	7.369694	2.517898	1.922137	3.17604	2.4699	4.846872	1.620516	3.310295	3.467981	2.78289	2.925301	8.320229	9.419066	1.434397	9.518675	10.906872	5.447835	4.806236	10.860041	4.266367	1.331816	4.543375	10.349854	2.32169	3.552534	2.655714	3.571474	3.736433	3.210325
MIMAT0004929	hsa-miR-190b	0	0	0	0	0	0	0	0	0	0	0	0	0	0	0	0	0	0	0	0	0.25179	0.101165	0	0.145288	0	0	0	0.693596	0	0	0	0	0	0	0	0	0	0	0	0.133182	0	0	0	0	0	0	0	0
MIMAT0004945	hsa-miR-744-5p	0.582144	0	0	0	0.134653	0	0	0	0	0	0	0	0	0	0	0	0.309491	0	0	0	0	0.20233	0	0.435864	0.210734	0	0	0	0	0	0.286904	0.134558	0	0	0	0.680979	0	0	0	0	0.25241	0	0	0.154458	0.265571	0	0.31137	0
MIMAT0004947	hsa-miR-885-5p	0	0	0	0	0	0	0	0	0	0	0	0	0	0	0	0	0.154746	0	0	0	0	0	0	0	0	0	0	0	0	0	0	0	0	0	0	0	0	0	0	0	0	0	0	0	0	0	0	0
MIMAT0004949	hsa-miR-877-5p	1.164287	0.123044	1.004491	0	0.269307	0	0	0	0.987202	0.477004	0.378378	0.434831	0.852598	0	0	0.131457	0.154746	0.765516	0	0.258586	0	0.60699	0.68058	0.581152	0.842935	0.135043	0.662059	0.346798	0	0.48755	0.286904	0	0	1.631773	1.492519	0.136196	0.447092	0.236088	1.106095	0.665909	1.262048	1.341648	0.232169	0.77229	0.531143	1.879723	0.467054	0.601935
MIMAT0026720	hsa-miR-887-5p	10.478584	3.445225	8.638633	6.582592	7.944547	9.358236	6.56606	6.683085	8.062147	5.485547	8.513496	6.377519	11.936368	5.50418	8.822502	6.309953	2.475929	22.455124	7.604903	4.525252	2.517897	5.36175	9.0744	6.973836	4.425405	6.887193	5.737845	7.28276	7.84269	5.363052	11.906537	11.302878	1.912531	14.685957	45.694051	5.720228	14.083389	15.109621	11.37698	3.196359	7.824699	10.541518	4.87555	4.942657	10.091711	6.579029	4.047802	5.016132
MIMAT0004952	hsa-miR-665	22.703599	13.04264	13.861995	11.477344	8.887122	4.367177	9.84909	10.024627	14.972562	13.356116	14.567537	15.65391	18.04665	8.161371	8.822502	15.774882	12.689134	11.099976	14.835793	12.541407	11.078748	13.960785	16.56078	20.049778	36.878372	19.581235	13.461869	11.444338	18.721262	17.551803	12.623797	13.052134	21.037848	16.317731	17.336185	13.074802	10.841975	23.608783	18.329575	13.451343	16.659036	22.233019	18.573525	21.624126	13.80971	17.105479	19.149221	17.456146
MIMAT0004953	hsa-miR-873-5p	1.746432	0.861307	1.406287	1.687845	1.885147	0.623882	2.188686	0.835386	0.658135	1.073259	1.702699	1.739324	1.563096	0.569398	0.802046	1.840402	1.08322	1.403446	1.745388	1.163637	1.007159	1.416311	0.90744	1.452882	2.739537	1.35043	0.882745	1.73399	1.51794	0.812584	1.004164	1.749254	1.673464	1.35981	2.870229	0.544784	2.347232	1.18044	1.580137	1.065453	0.75723	3.83328	1.160845	2.007954	1.062285	2.255667	1.556847	1.003226
MIMAT0004954	hsa-miR-543	5.530363	3.076095	3.214374	1.687844	5.251481	3.743294	5.471717	4.176928	5.42961	2.742774	6.054041	2.608985	5.399786	3.226588	9.624547	3.023518	5.570839	2.806891	1.745389	3.490907	4.028635	9.003695	3.17604	13.075943	2.528803	19.851321	11.255007	6.589164	16.950332	9.425968	2.295234	5.113207	10.757991	4.351395	8.266261	3.677288	6.259285	8.73525	21.17382	2.796815	9.339156	4.408272	6.268565	7.877359	22.839139	12.406172	10.897928	4.213552
MIMAT0004955	hsa-miR-374b-5p	1.164288	0.61522	0.602695	0.675137	0	0.623882	0	0.835386	1.151737	0.715506	1.513512	0.724718	0.284199	0.379599	0	0.788743	0	1.913789	0.498684	0.129293	0.503579	0.303495	0	0	0.210734	0	0.662059	0	0.25299	0.162517	0.143452	0.269116	0.478133	0.543924	0	0	0.111773	0	0.474042	0	0.25241	0.191664	0.232169	0.77229	0.265571	0	0.467054	0.40129
MIMAT0004957	hsa-miR-760	0	0	0	0	0	0	0	0	0	0	0	0	0	0	0	0.131457	0.464237	0	0	0	0	0.20233	0	0.145288	0	0.135043	0	0	0	0	0	0	0	0	0	0	0	0	0.158014	0	0	0	0	0	0	0	0	0
MIMAT0032026	hsa-miR-301b-5p	0	0	0	0	0	0	0	0	0	0	0	0	0	0	0	0	0	0	0	0.129293	0	0	0	0	0	0	0	0	0	0	0	0	0	0	0	0	0	0	0	0	0	0	0	0	0	0	0	0
MIMAT0004959	hsa-miR-216b-5p	0.291072	0	0	0	0	0	0	0	0	0	0	0	0.2842	0	0	0	0	0	0	0	0	0	0	0	0	0	0	0	0	0	0	0	0	0.271962	0	0	0	0.236088	0	0	0	0	0	0	0	0	0	0
MIMAT0026722	hsa-miR-208b-5p	28.525034	14.27308	30.134771	26.161591	58.843517	17.468708	33.924643	20.049256	49.031021	18.722414	32.351281	34.786467	46.040275	42.515045	44.112506	29.183532	67.004812	27.813733	44.507374	26.375746	39.782775	59.181592	62.61336	43.005323	31.188568	63.200123	44.578651	29.47784	33.647673	43.554476	29.407707	33.370403	71.959004	48.681228	83.121844	29.009721	42.026622	32.344031	45.191888	39.954481	45.181323	38.71612	38.075726	31.663899	39.570134	75.188914	58.381769	30.899382
MIMAT0004971	hsa-miR-921	18.919664	27.930938	35.358135	11.983698	23.429684	15.597061	19.69818	27.567725	36.197398	13.475368	15.324291	18.552782	43.056183	23.155516	30.477731	18.40403	28.937412	13.77928	50.740899	15.515144	24.927181	33.687984	50.13606	38.791963	38.353507	33.35562	29.792662	15.605915	35.165614	23.239888	16.927364	38.079936	57.854085	22.844822	41.560923	13.210998	46.273994	15.10962	35.237029	26.103595	36.599397	13.799806	23.449076	33.208479	30.009566	34.398929	29.268728	22.070989
MIMAT0004972	hsa-miR-922	404.880807	402.230096	797.366136	801.726324	482.193709	1049.370312	854.682148	825.360971	1133.307614	578.486801	804.809028	593.109238	654.226606	949.565955	594.315743	530.430402	792.142272	1019.411562	640.681761	841.05007	828.891763	448.161476	925.815647	407.09768	691.206029	578.38915	994.412879	605.856311	506.739021	331.85909	829.440875	715.983549	695.683437	1109.333687	515.263594	378.352104	740.607443	1183.508229	409.571201	497.166894	434.901791	875.137639	1117.19755	702.166274	468.999055	714.670654	806.291157	867.189224
MIMAT0004975	hsa-miR-509-3-5p	35.510756	13.780903	27.322191	47.259656	30.835621	28.07471	16.41515	27.567726	41.297941	15.741138	31.783714	22.901092	18.04665	36.631266	24.061367	24.845439	32.032323	34.575787	18.700577	26.892916	33.236242	20.738847	66.9237	18.161031	37.299839	17.690633	32.661585	20.114291	22.010132	18.20187	30.985682	37.272587	71.002741	43.513946	33.753898	44.399852	49.738957	54.06411	16.591426	18.37906	26.503013	66.699059	36.682713	30.582692	11.95071	20.676954	58.0704	38.32326
MIMAT0004976	hsa-miR-933	3.20179	2.214788	8.638634	7.088947	2.558414	2.495529	0	6.683085	4.606941	4.531539	0.567566	3.768535	3.552491	4.175585	3.208183	3.417891	5.570839	5.103438	5.859515	2.973737	1.762528	5.462915	7.25952	5.81153	6.322007	4.591462	3.530982	5.895567	3.54186	3.412851	2.725592	4.84409	2.390664	9.518675	12.169771	1.906742	6.259284	2.833054	7.742667	3.462723	1.766868	4.408271	6.965072	5.560489	6.108141	6.954975	6.850128	5.216778
MIMAT0004977	hsa-miR-934	0.873215	0.123044	1.607188	1.856628	1.481187	1.247764	1.094343	0	1.80987	0.477004	2.081076	0.579774	1.705195	1.138795	1.604091	0.788744	2.321183	1.786203	2.49341	0.387879	0.755369	1.719807	1.36116	2.034035	3.371736	2.970946	2.206864	1.387192	1.01196	0.650067	2.151783	1.34558	0.239066	1.087849	4.247939	1.225762	1.788367	0.708264	1.106095	0.399545	0.50482	1.533312	2.32169	1.235664	2.390143	5.451197	3.425064	2.006453
MIMAT0004978	hsa-miR-935	0.582144	0	0.401796	0	0.40396	0	0	0	0.329068	0.119251	0.189189	0.144944	0.2842	0.189799	0.802046	0.394372	0.309491	0	0	0	0	0	0.45372	0	0	0.405129	0.220686	0	0	0.162517	0.286904	0.67279	0	0	1.033283	0.136196	0	0	0.316027	0.133182	0.25241	0	0	0	0.796714	0.563917	0.622739	0.200645
MIMAT0004979	hsa-miR-936	9.89644	2.460875	5.022462	5.232319	5.655441	3.119412	3.28303	1.670772	5.594144	2.981276	3.783776	3.478648	4.405089	3.985786	4.812273	3.680806	1.39271	3.44482	1.745387	3.232323	2.014318	3.743109	4.5372	3.922782	1.264401	4.861548	3.751668	6.242365	5.0598	4.712984	6.742255	2.287487	1.912532	3.263546	2.066565	4.766856	1.788367	2.833054	7.268625	3.196358	2.019278	7.283231	5.339888	2.934703	7.967141	5.451195	6.383074	8.025814
MIMAT0022938	hsa-miR-937-5p	0	0	0	0	0	0	0	0	0	0	0.189189	0	0	0	0	0	0	0	0	0	0	0	0.22686	0.145288	0	0	0	0	0	0	0	0	0	0	0	0	0	0	0	0	0	0	0	0	0	0.187972	0	0.200645
MIMAT0004981	hsa-miR-938	4.075005	1.59957	3.415274	2.362982	3.231681	3.743295	6.56606	2.506157	5.594143	2.027267	2.648643	3.913477	2.841992	4.744984	2.406137	4.601007	3.094911	4.210335	8.228255	1.422222	2.769686	6.373402	5.6715	5.230377	4.214672	3.916247	1.986177	10.403943	13.661461	4.062917	19.509505	5.113207	1.195332	12.51026	11.366108	6.673598	11.736158	3.305229	8.532734	3.32954	10.348795	6.516575	6.036396	1.235664	6.373712	9.774559	6.850128	8.025815
MIMAT0004982	hsa-miR-939-5p	0	0	0	0	0	0	0	0	0	0	0	0	0	0	0	0	0	0	0	0	0	0	0	0	0	0	0	0	0	0	0	0	0	0	0	0	0	0	0	0	0	0	0	0	0	0	0	0
MIMAT0004983	hsa-miR-940	9.605369	2.830007	6.830547	10.633421	10.368309	9.358235	14.226463	12.530784	13.985358	3.577531	7.189173	7.392125	10.373272	12.526755	10.426592	6.572867	6.344566	6.889641	15.833156	4.266665	7.301901	9.610684	8.16696	9.298448	3.582471	7.427365	3.972355	8.669953	10.372591	5.525568	11.619631	12.513901	3.825062	20.941087	37.42779	9.669907	17.101258	8.499162	15.643344	3.196359	6.057832	12.266494	7.42941	2.625786	5.311427	8.082808	11.52067	7.825167
MIMAT0004985	hsa-miR-942-5p	1834.043116	190.34872	179.402356	203.554093	511.54814	435.469963	2600.159772	549.683723	1010.56553	159.438641	142.459145	228.141239	388.216136	798.865303	567.046196	214.012563	1586.450982	403.426704	272.405069	291.555406	819.071965	442.597392	186.932638	994.062217	230.121035	500.064214	499.854675	1804.390602	421.987361	1013.454106	730.602279	463.552586	61.440081	621.977481	820.541198	647.338932	182.189878	912.951589	1769.910111	908.698027	235.245775	625.591165	2241.128006	276.016526	2830.72533	1450.958123	2886.550369	2459.510769
MIMAT0004986	hsa-miR-943	46.571481	43.434453	26.116803	17.047233	10.099002	8.734354	31.735956	18.378483	13.985358	22.419196	38.405321	45.222406	25.57793	26.002507	27.269548	15.774881	32.806048	18.372375	5.734845	40.597959	11.330536	17.4004	19.2831	20.485643	24.866559	18.635934	21.847953	26.356656	22.010132	41.766791	10.90237	34.581426	19.125317	44.329833	94.258336	36.2281	21.460403	31.871856	40.767504	17.979515	37.104215	49.257638	22.520399	52.670192	26.822709	35.714734	43.903091	16.653564
MIMAT0004987	hsa-miR-944	3.783934	1.476526	1.004492	0.506352	1.21188	1.247765	2.188686	1.670771	3.948807	0.715506	1.324321	1.014606	3.97879	4.175584	0.802046	1.314573	1.856947	2.041374	1.371377	1.680807	1.258949	0.303495	0.45372	1.452882	0.210734	0.540172	3.08961	3.467981	2.27691	0.162517	2.151784	5.247765	1.195332	1.631773	1.836947	1.089568	1.229502	4.485669	5.688489	2.663633	1.00964	4.599935	0.696507	1.853496	4.780283	3.007557	6.383074	3.611617
MIMAT0022940	hsa-miR-1178-5p	46.280409	11.443071	9.241327	6.245023	15.754444	9.982118	14.226464	7.518472	26.160847	6.201054	8.135117	7.826955	16.767755	25.812705	17.645003	10.253672	20.735901	7.782742	10.222985	5.301008	7.301902	17.096906	7.9401	22.374391	6.322009	13.369257	14.344614	17.686704	14.926411	22.752337	10.758917	29.199102	18.647184	23.93267	77.381385	20.293184	16.095303	18.178764	39.819421	13.051798	37.609036	15.141453	13.930143	21.006293	18.324424	22.368702	39.076864	17.65679
MIMAT0005824	hsa-miR-1179	0	0	0.401796	0	0.134653	0	0	0	0.329067	0	0.189189	0.144944	0	0	0	0.131457	0	0.127586	0.124671	0	0	0.20233	0.45372	0.290577	0	1.215387	0.441372	0	0.25299	0	0.430356	0.269116	0.239066	0	0.344427	0.136196	0	0	0.316028	0.133182	0.25241	0	0.232169	0.154458	0	0	0	0.200645
MIMAT0026735	hsa-miR-1180-5p	0.873215	0.123044	0.602695	0.675137	0.403959	0	2.188687	0.835386	0.164534	0.238502	0.189189	0.434831	2.415693	1.708194	0.802046	1.051658	0.464237	0.893102	0.374012	0.646464	0	1.011651	1.1343	0.290577	0.210734	0.270086	0.441372	1.387192	1.26495	0.48755	1.577975	5.785997	0.478133	2.719622	4.362749	0.680979	3.017869	0.708263	3.160272	0.399545	1.009638	1.533312	0.928676	0.77229	0	0.939862	1.868217	0.601936
MIMAT0005826	hsa-miR-1181	59.960782	30.022681	95.828583	70.7207	35.413836	41.800124	29.547271	54.300065	71.407594	20.868932	53.351234	38.699944	58.260841	57.69899	56.945234	42.197808	19.34319	32.024068	36.403791	8.404037	30.466556	53.718677	74.183219	58.115302	50.576052	52.126597	35.751195	40.57538	63.500496	37.053807	60.393393	83.022337	31.556774	113.136262	184.268731	78.176425	122.726679	68.701554	82.799116	27.834953	74.71325	120.173303	54.095393	52.206819	71.173129	148.122167	109.134988	63.805221
MIMAT0005572	hsa-miR-1225-5p	31.144679	3.445226	3.415274	2.869336	14.138604	6.862707	6.56606	14.201555	7.23948	2.742774	2.081076	2.174154	11.652168	10.628762	6.416364	6.047038	6.963549	6.251711	10.472323	3.361614	7.301902	11.229329	6.57894	20.049779	4.214671	14.449601	9.268829	3.814779	8.601661	11.213652	4.303567	12.513901	5.498529	1.903735	24.109927	11.440452	9.388927	7.318723	39.503395	8.523623	7.824699	10.349854	3.946874	5.56049	16.730995	10.526448	28.490304	11.436785
MIMAT0005576	hsa-miR-1226-5p	655.202516	2395.662266	1676.698867	977.43098	1881.915459	899.014639	1637.137636	2183.697952	1947.255456	2616.844853	1270.024215	1696.419968	2722.770624	1371.489828	2070.881576	1591.817043	1728.507359	2206.598615	1245.458411	2178.196854	995.072977	2514.863683	1263.610182	2413.673717	1808.515279	4400.240972	2413.64707	1423.953069	2352.55425	2113.529615	843.355743	3440.784687	2231.924599	2043.251776	2294.80586	1489.710335	3184.410807	2024.92521	2931.309917	882.860796	2313.081839	1474.087512	873.42003	1216.820481	2431.30598	2322.397668	1624.414352	638.252876
MIMAT0022941	hsa-miR-1227-5p	26.48753	4.18349	14.062892	12.490052	15.350482	24.331414	15.320805	10.860014	21.882974	2.265769	6.999986	7.102238	8.810176	18.220734	12.030684	7.88744	10.05846	9.951704	6.108856	9.179794	9.56801	7.283886	7.71324	7.845566	5.26834	5.806849	6.179217	15.259116	14.167441	10.238552	33.567823	21.66385	5.498527	31.275648	42.020158	17.024484	18.218988	34.468821	31.918745	6.259535	15.396989	28.366266	18.109186	9.267481	11.685141	15.413728	17.592372	23.676151
MIMAT0005582	hsa-miR-1228-5p	50.937559	0.861307	6.830546	0.506353	46.051449	17.468708	83.170094	1.670771	36.1974	0	8.702685	1.884268	1.563097	21.447321	21.65523	2.366231	47.816365	9.441359	50.990242	29.478774	16.869912	5.665246	0.45372	9.589024	6.53274	8.777795	5.737845	26.009857	10.37259	22.914854	220.055741	6.458787	17.212783	1.087848	10.906871	48.894315	6.482831	0.708264	8.374722	25.970414	12.620483	6.133247	50.148516	0.926748	21.51128	16.729533	6.227389	30.698738
MIMAT0022942	hsa-miR-1229-5p	1.455359	1.476526	0.602695	3.713257	1.21188	1.871647	0	0	1.645336	0.834757	1.513511	1.15955	1.136797	2.657191	0	0.920201	1.083219	2.041375	0.872695	1.939393	0.755369	0.809321	1.81488	2.179324	1.053669	2.160688	2.648237	1.387192	0.50598	2.437752	1.004165	0.941906	0.717199	2.719621	5.281222	2.315331	1.788368	1.416527	0.474041	1.065453	3.028919	1.533312	2.32169	1.235664	1.859	2.067694	2.179586	2.608389
MIMAT0005586	hsa-miR-1231	0.873216	0.738263	2.008984	0.168784	2.558414	0	0	0	2.468004	0.834757	1.324322	1.304493	1.705195	1.518394	0	0.394372	1.083219	0.127586	0.498682	0.775757	1.510738	2.023303	1.36116	1.307594	1.475135	3.241032	1.544805	2.080788	2.27691	1.137617	1.147617	1.749255	0.478133	0.543924	4.707177	0.817175	1.564821	2.360878	2.686232	1.997725	3.533735	1.533312	1.857352	2.162412	4.249142	3.195528	2.179586	2.407744
MIMAT0005589	hsa-miR-1234-3p	1.746431	0.861307	2.61168	1.856629	5.116827	2.495529	5.471717	1.670771	1.645336	1.431012	0.756755	1.304492	3.83669	2.65719	0.802046	2.760604	2.321183	2.168961	3.989457	1.163636	0.755369	1.618641	1.1343	2.034036	1.685869	3.916247	0.882746	0.693596	2.5299	0.487551	4.160115	4.709532	0.478133	4.351394	12.054963	3.94968	4.135599	1.416527	2.528218	0.932271	3.281325	2.874959	1.160845	0.617832	1.593429	1.503778	2.179587	0.601935
MIMAT0022945	hsa-miR-1236-5p	0	0	0	0	0	0	0	0	0	0	0	0	0	0	0	0	0	0	0	0	0	0	0	0	0	0	0	0	0	0	0	0	0	0	0	0	0	0	0	0	0	0	0	0	0	0	0	0
MIMAT0022946	hsa-miR-1237-5p	12.516086	3.199139	9.643127	5.907455	5.251482	6.238824	3.28303	5.012314	5.758677	2.504271	5.297286	6.232577	7.957579	7.402173	4.010228	3.812264	3.404402	9.058601	7.355562	3.620201	2.517897	3.641943	11.343	6.392683	9.904477	6.75215	6.399904	8.323154	10.372591	5.038018	15.49284	13.455807	6.454794	17.405578	32.835424	19.476009	20.119128	18.414851	16.591427	4.394995	10.853614	20.31638	9.518931	10.19423	7.170425	9.022669	10.742245	6.420651
MIMAT0005863	hsa-miR-1200	0	0	0	0.168784	0	0	0	0	0	0	0	0	0.2842	0.189799	0	0	0.154746	0	0	0	0	0	0	0.145288	0	0	0	0	0	0	0.286904	0	0	0	0.229618	0	0	0.236088	0	0	0	0.191664	0	0.308916	0	0	0	0
MIMAT0005866	hsa-miR-1203	5.821436	1.845657	3.214374	1.350275	4.712867	6.238825	1.094343	3.341544	7.568548	2.862024	1.891888	2.753928	3.41039	4.934781	5.614319	3.023518	4.797112	5.486196	9.724301	2.71515	3.273266	7.486218	9.52812	5.666242	10.115212	2.70086	3.972354	5.54877	10.372591	3.087818	14.632128	14.66683	1.195331	8.158865	12.054963	7.218381	8.606517	10.151777	6.16253	3.595903	6.057831	4.216608	13.001466	1.235664	7.701571	6.767003	6.850129	5.417425
MIMAT0005868	hsa-miR-1204	0.582144	0	0.401797	0.168784	0.538613	0	2.188686	0.835386	0.329067	1.19251	0.189189	0.579774	1.420996	0	0.802046	1.183116	0.464237	0.893102	1.620718	0.775757	0.503579	2.023302	0.22686	1.743459	0	1.755559	0	0	0.50598	0.650067	0.286904	1.076464	0.239066	0	2.066566	0.272392	0.447092	0	0.948082	0.665908	0.504819	0.191664	0.232169	0	0.796714	0.187972	1.868216	0.200645
MIMAT0026736	hsa-miR-548e-5p	28.525033	2.583919	5.625156	12.152483	13.734643	20.588121	10.943433	11.695399	38.007268	2.027267	11.540516	6.522462	15.773057	29.418894	8.822502	6.178494	8.975241	13.14135	14.337109	5.430301	22.157495	19.626033	27.45006	18.015743	5.689807	16.070117	13.020495	11.444338	25.046012	8.288353	24.099977	33.235844	6.693861	40.250402	83.351462	17.841659	32.414149	63.507623	46.77202	16.248154	26.755421	20.124717	42.719108	11.120979	20.448995	36.654596	38.142755	49.559402
MIMAT0005875	hsa-miR-548j-5p	9.314299	2.337833	9.442228	5.063533	7.136627	6.862706	19.69818	6.683084	6.910414	2.265769	2.648643	3.913478	4.831387	4.744983	7.21841	4.601007	2.475929	6.762055	5.236162	6.076765	4.280425	2.933786	4.31034	4.939802	1.68587	4.996591	5.075786	5.201971	6.83073	3.087817	22.235098	17.761666	2.62973	17.405579	16.762139	12.257628	13.74807	13.693094	12.167047	1.464998	4.290964	15.908108	5.107719	3.706992	6.108142	7.894837	8.251289	7.624523
MIMAT0005876	hsa-miR-1285-3p	220.63239	103.110681	147.459496	93.67539	58.0356	53.653891	27.358582	98.575501	53.637963	66.303577	126.188909	132.478457	74.460196	53.143807	55.341143	101.747989	22.74759	50.524027	49.992878	52.622196	23.416445	37.633421	73.04892	38.937253	77.76068	33.355621	71.502391	26.703453	69.572257	38.516456	98.838595	191.610707	60.722884	273.593941	221.696523	151.313602	170.900813	90.89381	143.95037	21.841783	90.110241	311.6456	40.397417	30.428233	37.976705	89.850755	86.405019	54.976825
MIMAT0005877	hsa-miR-1286	0	0	0	0	0	0	0	0	0	0	0	0	0	0	0	0	0	0	0	0	0	0	0	0	0	0	0	0	0	0	0	0	0	0	0	0	0	0	0	0	0	0	0	0	0	0	0	0
MIMAT0005878	hsa-miR-1287-5p	0	0	0	0	0	0	0	0	0	0	0	0	0.2842	0	0	0.131457	0	0	0	0	0	0.101165	0	0.290576	0	0.135043	0	0	0	0.325034	0	0	0.239066	0	0	0	0	0	0.158014	0	0	0	0	0	0	0.187972	0	0
MIMAT0005879	hsa-miR-1289	12.516086	2.706963	3.616171	5.73867	5.386135	1.871646	5.471716	3.341543	7.897614	0.954008	5.297286	3.188761	38.082696	5.504181	8.822503	3.023519	7.27304	9.568946	3.116764	1.810099	6.042954	8.093208	7.71324	11.477774	2.318072	15.664988	9.04814	5.895568	8.34867	11.213651	6.885707	7.938925	4.542261	10.334562	35.590847	3.949681	8.382971	11.096127	16.591427	4.394993	10.601205	7.666559	7.893747	6.023863	10.357282	16.353588	9.652452	6.220006
MIMAT0005880	hsa-miR-1290	1.455359	2.460877	8.035938	3.544474	3.770294	0.623882	1.094343	4.176928	4.936009	3.100527	0.567567	2.608986	3.69459	2.657191	0.802046	2.49769	1.856947	6.251711	4.737481	0.387879	3.021477	4.350099	2.94918	4.794512	5.479074	4.726505	3.972355	3.121183	4.30083	1.46265	5.020827	4.1713	0.239066	2.991584	8.725499	1.498155	6.147511	8.026987	4.266367	1.198635	4.290965	4.216607	2.553859	2.780244	3.186856	4.511335	4.203487	4.414198
MIMAT0005881	hsa-miR-1291	0	0	0	0	0	0	0	0	0	0	0	0	0.1421	0.189799	0	0	0	0	0.249341	0	0.25179	0.101165	0	0.145288	0	0.135043	0	0	0.25299	0	0	0	2.62973	0	0	0	0.223546	0	0	0.133182	0.25241	0	0	0.154458	0.531143	0.187972	0	0
MIMAT0005882	hsa-miR-548k	22.121455	40.72749	97.636668	88.274286	39.58809	26.826945	17.509493	68.50162	12.504556	53.782219	82.107928	46.092067	50.729561	30.747488	34.487959	57.315404	26.61623	99.644612	132.026074	17.325244	81.57987	121.499308	89.382839	203.403552	39.617909	176.771281	223.334627	66.585238	82.474747	155.690993	6.024993	31.082915	131.008427	44.601795	34.213135	42.49311	65.387166	65.396325	62.415366	37.424029	44.171687	35.457833	37.14705	49.117658	225.20453	160.528336	91.542615	57.585215
MIMAT0005883	hsa-miR-1293	39.876831	465.228507	226.814403	211.99332	289.235431	240.194751	73.321003	277.348018	190.365407	463.051793	239.702172	455.992585	296.135588	168.16219	257.456618	485.07762	114.047443	424.22321	228.521048	653.834005	163.159739	211.536264	205.308297	181.610313	285.965421	216.068794	342.063907	65.891642	173.045177	76.057812	103.429068	210.987069	431.036852	222.737017	143.052237	306.849276	324.365046	205.160315	136.681748	133.314778	223.382521	207.955396	93.331965	244.198169	64.002703	224.250944	199.120755	125.804638
MIMAT0005884	hsa-miR-1294	10.478584	9.966545	18.482659	11.814912	14.677217	8.734353	3.28303	5.012315	15.630694	6.081803	19.864822	17.973008	13.073164	10.628763	11.228639	9.859299	6.499314	9.058601	9.474961	9.438379	9.31622	8.093209	13.38474	9.153159	11.590345	9.858139	6.620591	5.895567	10.87857	6.175635	8.607134	13.590365	4.064128	11.150449	16.302903	11.712845	15.759984	13.457006	9.322802	8.656805	11.106025	21.083037	15.323158	7.568442	6.108143	10.714421	14.167311	16.252274
MIMAT0005885	hsa-miR-1295a	16.882163	21.532661	29.532077	10.970991	40.396008	26.203064	4.377374	34.250809	28.793385	97.547351	28.567505	11.015714	47.319171	36.251668	38.498187	58.892892	20.735899	34.958545	6.233526	43.054524	11.582327	67.274804	24.50088	49.979159	112.320981	53.206941	59.143951	27.743848	69.825246	27.302805	10.90237	36.330681	72.198075	25.836405	24.454353	20.974164	38.226343	13.220918	35.711069	55.137181	82.537949	21.466363	9.286763	121.249565	31.602994	50.376573	45.926992	19.261953
MIMAT0005886	hsa-miR-1297	11.351799	9.720459	20.491646	24.304965	34.740567	19.340355	32.8303	27.567726	37.513666	30.766767	22.513465	14.639305	20.462343	25.812706	26.467504	12.751362	23.057083	36.617163	60.589869	29.34948	39.279196	23.976132	24.50088	28.476498	20.862622	58.608661	33.544331	12.831529	25.046012	32.178306	28.116639	22.605757	29.166109	39.978439	41.446112	19.339813	47.838816	55.244549	38.555313	13.184978	23.726505	32.966201	22.28823	27.802449	28.416137	23.308564	20.08333	20.867116
MIMAT0005889	hsa-miR-548l	0	0.369132	65.492908	23.123473	1.21188	0	0	13.366169	0	18.841662	3.594586	1.884267	11.652169	1.328595	8.020457	12.094075	0.154746	64.686065	5.610174	0.646465	1.00716	10.420007	13.15788	7.845566	2.318072	6.617107	4.634414	0.346798	3.79485	0.162517	0	15.205061	0.717199	22.300898	43.28306	2.451526	40.126484	35.177084	9.006773	0.266364	11.106024	17.058093	0.464338	9.421939	1.327856	17.481423	11.676353	0.802581
MIMAT0005891	hsa-miR-1303	0	0.123044	0.401796	0.168784	0.538613	0	0	0	0.164534	0	0	0.144944	1.278897	0.379599	0	0.262915	1.392711	0.63793	0.124671	0	0.25179	0.60699	0.45372	0.290577	0.842935	0.540172	2.648235	0	0.75897	0.812583	0.860713	0.807348	0.717199	0	0.459237	0.272392	0.335319	0	0.474041	1.065453	1.262048	0.383328	0.696507	2.31687	0.531143	0.375944	1.245478	0.40129
MIMAT0005892	hsa-miR-1304-5p	16.882163	7.259583	4.419765	14.515464	8.48316	14.349296	8.754746	6.683085	7.568548	8.228322	7.945929	12.755037	6.962881	12.336954	6.416366	5.258295	18.569464	7.399985	6.482868	1.810101	12.589485	8.194373	9.52812	7.4097	9.904478	7.697451	22.068639	3.46798	2.78289	5.688085	22.235096	9.149948	27.731709	8.974752	7.003359	3.813485	7.265241	0.944351	7.268626	8.656805	8.077109	2.683296	11.144114	26.566783	7.170427	5.827141	10.119508	7.825168
MIMAT0005893	hsa-miR-1305	2.328575	0.98435	1.406288	0.843921	0.942573	1.247764	2.188686	1.670772	1.151737	0.357753	1.513511	1.449438	0.1421	2.277592	1.604092	0.131457	1.08322	0.893102	0.623354	0.387879	0.25179	0.101165	0.22686	0.145288	1.68587	0	0.882745	2.427586	0	1.300134	0.430356	1.749254	0	2.719621	0.918472	1.361959	0.335319	0.944352	0.948082	0.932271	1.262049	3.066624	1.625183	1.54458	0.796714	0.563917	0.934109	2.608388
MIMAT0005894	hsa-miR-1243	2295.682912	1080.693463	5449.974462	7208.785564	4218.420687	6878.304236	3647.446351	5496.837231	5576.044565	1527.72509	6873.417201	2255.612399	1056.6527	6816.452486	2305.078874	3295.767204	3987.482331	2711.20096	4207.505094	2765.186452	7219.314891	2448.499366	5598.67786	2205.475653	2191.207398	1771.358975	7554.536572	5147.52445	1332.498464	2410.772646	3040.039957	1737.010267	839.123323	9460.476007	2608.923772	6683.811912	2636.276353	3060.170286	1758.059088	4000.641938	2011.95715	5856.100619	5599.453566	4059.466344	3715.343599	3865.462214	6710.322739	6111.456888
MIMAT0026739	hsa-miR-548f-5p	59.087568	23.255276	84.578267	320.521744	69.211829	134.134731	65.660601	106.093972	91.974297	10.136338	98.945727	21.741543	53.855752	113.120387	97.047511	134.086495	82.943595	26.665459	233.258529	25.082816	85.356714	82.955397	211.206658	88.480545	209.679878	58.203531	89.598675	116.177368	88.7995	70.044695	241.573577	59.743787	13.387721	107.697017	56.141689	130.748028	51.86264	54.06411	52.144482	103.881644	67.898191	149.114561	206.862638	76.147816	92.949981	128.948993	201.144656	227.130541
MIMAT0005895	hsa-miR-548f-3p	0.291072	0	1.004491	0.506353	0.269306	0	0	0	0.493602	0.834757	0.567567	0	0.852599	0.759196	0.802046	0.788744	0	0.510344	0.249341	0.387879	0.25179	0.101165	0	0	0.632202	0	0.662058	1.040394	0.25299	0	0.430356	0.269116	0.239066	0.271962	0	0.408588	0.111773	0	0.158014	0.665909	0	0.574992	0.464338	1.54458	0.265571	0.187972	0.622739	0.200645
MIMAT0005897	hsa-miR-1245a	0	0	0	0	0	0	0	0	0.164534	0	0	0.144944	0	0	0	0	0	0	0	0	0	0	0	0	0	0	0	0	0	0.325034	0	0	0	0	0.114809	0	0	0	0	0	0	0.191664	0	0	0.265571	0	0	0
MIMAT0005898	hsa-miR-1246	0	0	0	0	0	0	0	0	0	0	0	0	0	0	0	0	0	0	0	0	0	0	0	0	0	0	0	0	0	0	0	0	0	0	0	0	0	0	0	0	0	0	0	0	0	0	0	0
MIMAT0005899	hsa-miR-1247-5p	2056.130862	750.690058	136.610976	126.75715	759.579641	114.170491	315.170879	176.266361	1759.687122	162.896921	93.270065	309.599543	1315.27399	618.935556	1441.275832	645.981414	3490.594494	252.875309	28.175537	293.365505	477.393311	1824.310582	316.696557	2397.110857	315.257385	1776.895737	199.941873	3333.423499	3054.854561	1201.160886	1253.198804	2834.600533	355.969978	1380.479971	2035.566735	299.22231	1594.776183	261.349215	3683.45456	1333.680493	2497.593275	577.48351	826.754047	368.536896	4113.169525	3679.55762	3130.041266	699.249064
MIMAT0005900	hsa-miR-1248	27.651818	3.076095	0.803594	0.506353	9.695041	1.871647	3.28303	4.176928	19.41497	2.027267	0.945944	2.753929	9.662774	5.693979	20.853185	6.309953	60.196006	3.827579	0	3.232322	6.042954	12.139814	3.62976	20.485643	2.107336	20.931665	3.972356	22.195079	19.733222	12.676303	10.902368	22.605758	4.542263	8.430827	25.258019	3.132505	17.101259	1.416527	31.918743	12.252709	31.298795	6.324911	3.714705	2.780244	27.884992	25.56423	34.717692	3.812262
MIMAT0032029	hsa-miR-1249-5p	0.582144	0.369132	0.602695	0.843921	3.500988	0	3.28303	0	1.151736	0	0.189189	0	1.278897	0.948996	0	0.394372	1.237965	0.127586	0.249342	0	2.266107	1.719805	0.68058	2.4699	0.421467	2.70086	0	0.693596	1.77093	2.112718	0.573808	2.825719	0	0.543924	3.099848	0.544784	1.341276	0.236088	3.792327	1.598181	2.019277	0	1.857352	0.154458	5.576999	3.19553	1.712533	2.608388
MIMAT0005902	hsa-miR-1250-5p	0	0	0.200898	0.168784	0.134653	0	0	0	0	0	0	0	0.1421	0	0	0	0.154746	0.255172	0	0.129293	0	0	0	0.145288	0	0	0	0	0.25299	0	0.143452	0.134558	0	0	0.803664	0.272392	0.111773	0	0.158014	0	0	0	0	0.463374	0	0	0.31137	0.401291
MIMAT0005903	hsa-miR-1251-5p	0.873216	3.322182	7.835041	4.725965	4.039601	0.623882	0	5.847699	2.797073	5.72405	2.837832	2.174154	7.247081	2.087792	3.208182	3.023518	1.083219	8.803429	6.358198	3.232322	2.517897	1.922137	4.76406	1.743459	11.379614	3.105989	2.648237	2.427586	2.78289	0.812583	4.877376	2.422045	1.195331	6.25513	3.559084	3.132505	5.476874	6.610459	2.686232	3.196359	2.776506	3.641616	0.696507	3.08916	3.186856	3.195529	2.023902	1.003226
MIMAT0005904	hsa-miR-1253	16.882166	1.59957	1.406288	78.653567	90.756365	22.459766	30.641612	40.933897	89.177229	1.908016	66.972827	0.869663	4.12089	156.394629	40.102279	5.38975	103.988985	5.613782	12.217714	2.327273	79.565555	17.096903	13.6116	24.408426	6.322008	18.500891	100.632992	10.750739	3.79485	98.972668	22.808903	3.36395	7.171994	12.51026	2.410992	22.336123	1.229503	2.833056	4.108356	56.469	1.766869	6.516576	20.430875	7.105069	5.842571	2.255666	3.269377	37.520679
MIMAT0005905	hsa-miR-1254	41.332192	1.476526	0.803593	77.472078	46.859367	16.220942	25.169896	38.42774	57.093169	0.715506	51.270158	0.579774	8.668077	67.948151	35.290006	6.309952	31.56809	1.658618	7.978917	1.034344	29.962977	10.622335	6.35208	13.221231	2.950272	10.533354	26.261681	29.47784	14.420431	39.329041	63.405886	15.33962	2.868796	52.216736	17.221379	105.279403	4.58269	12.040479	16.117387	41.819026	9.086747	34.88284	51.541531	18.380506	34.258706	27.631926	19.927645	74.840717
MIMAT0005906	hsa-miR-1255a	2.328575	0.123044	0.200898	0.337569	4.578214	0.623882	5.471717	1.670771	1.809871	0.954008	0.567566	0.724719	1.705196	2.277591	2.406137	0.525828	1.392712	0.765516	0.498683	1.163636	0.25179	1.922136	0.68058	5.95682	0.210734	6.887193	0.882746	6.589162	7.84269	4.387951	0.860713	2.825719	2.390664	0.543924	4.247938	0.68098	0.894184	0.472176	3.476299	1.198635	3.028916	0	0.464338	0.154458	2.655713	1.127834	2.335271	1.605162
MIMAT0005907	hsa-miR-1256	12.807159	14.273078	13.661096	19.410214	1.077227	24.331415	10.943433	31.744653	49.524621	10.136338	17.594556	9.131448	12.078467	30.17809	6.416365	24.582525	26.770975	12.375835	43.135997	5.818179	18.380649	6.069907	28.13064	11.623059	30.345631	7.292322	12.79981	10.750741	10.625581	7.475768	24.243427	7.400694	36.816236	39.434514	20.206415	8.988928	19.448491	11.568304	14.695263	16.381337	12.115663	10.733182	25.306428	6.950612	5.84257	15.225755	1.556847	39.928423
MIMAT0005908	hsa-miR-1257	43.951835	35.19052	103.462725	66.501087	36.625715	44.295655	63.471913	58.476992	76.014536	23.730956	56.94582	74.790901	64.939522	66.999156	62.559552	34.441825	23.211828	44.910246	66.200043	17.971709	35.250561	42.894008	83.711339	55.209536	66.381068	38.082125	21.627266	84.965538	86.775579	36.078706	80.763612	133.750733	14.343988	129.453992	241.214084	89.072095	95.789403	143.305305	137.155789	32.496311	62.092769	112.506745	107.029939	59.775263	124.818548	220.67947	109.913411	108.950428
MIMAT0005909	hsa-miR-1258	529.168446	87.73021	331.683418	253.345517	221.23548	461.049144	773.700741	226.389498	449.341331	129.745133	268.458866	107.693101	243.132434	402.564341	330.442763	294.333006	436.227597	185.127181	38.64786	169.115065	443.401698	649.682391	471.188214	657.138761	167.111701	428.086296	322.202131	280.212878	334.452814	443.508059	226.511092	423.723396	157.783873	525.702872	1091.720479	192.717146	689.750759	677.572036	624.311654	308.315393	542.428293	1047.826867	556.973591	348.457351	633.38774	1812.992756	540.225974	1007.640976
MIMAT0005911	hsa-miR-1260a	16.008948	7.997846	16.071879	21.604415	23.429685	16.844827	14.226463	20.049254	20.40217	9.18233	17.026991	10.725826	95.06464	19.549329	22.457275	16.037797	23.211827	23.475811	6.482868	8.662622	27.193291	35.104296	21.5517	27.895345	16.437217	52.396683	29.792664	16.299512	25.804983	29.57804	18.074982	25.162361	16.973719	46.777492	50.401229	14.300566	31.29642	29.747065	45.665926	14.649977	16.911445	26.066299	37.843558	27.956906	46.474991	78.572418	45.459938	21.268407
MIMAT0005914	hsa-miR-1262	1.164288	0.98435	1.20539	4.21961	1.481184	0	1.094343	5.012315	2.632539	0.477004	2.648644	0.869663	2.699894	3.416387	2.406137	0.788742	0.773729	0.893102	0.872695	1.422222	0.25179	1.41631	1.81488	1.162306	1.896604	1.215387	1.544804	1.73399	2.02392	1.300134	2.438686	1.614696	1.195332	2.175696	4.133129	2.996309	2.459005	0.472176	1.422123	0.799091	3.028917	1.533312	2.553859	3.08916	1.593427	3.947418	4.826227	1.805806
MIMAT0005915	hsa-miR-1263	25.905388	14.026992	41.18419	57.55551	37.164327	32.441888	15.320805	29.238496	36.361934	29.693509	32.729657	22.321316	32.540812	31.696484	24.863414	32.601422	24.91403	16.331	36.777802	26.117159	17.625281	11.836318	34.25586	17.144015	21.28409	13.639343	16.992851	15.259117	16.697341	15.276569	71.152312	31.890265	18.647184	32.907422	35.590845	50.392469	26.490186	21.483991	20.383754	25.038142	21.454819	26.832955	22.984736	42.939336	14.340854	18.045341	24.909554	19.663244
MIMAT0005916	hsa-miR-548n	3.783933	4.921751	9.844025	6.582594	5.251481	10.606002	1.094343	8.353857	18.427767	7.512816	14.567535	6.957294	8.099679	11.387959	4.010229	9.464929	8.820495	20.413749	6.108855	8.016157	11.078747	3.844273	12.70416	5.230377	13.697682	5.131634	14.785988	5.201971	6.07176	2.275234	3.299401	8.746274	9.801725	8.430827	5.281222	2.99631	8.047651	11.332215	3.476299	9.855439	6.057832	6.899903	14.85882	10.039773	5.045855	7.142948	14.322994	12.640657
MIMAT0005917	hsa-miR-548m	0	0	0	0	0	0	0	0	0	0	0	0	0	0	0	0	0	0	0	0	0	0	0	0	0	0	0	0	0	0	0	0	0	0	0	0	0	0	0	0	0	0	0	0	0	0	0	0
MIMAT0005918	hsa-miR-1265	0	0	0	0	0	0	0	0	0	0	0	0	0	0	0	0	0	0	0	0	0	0	0	0	0	0	0	0	0.25299	0	0	0	0	0	0	0	0.111773	0	0	0	0	0	0	0.154458	0	0	0	0
MIMAT0005919	hsa-miR-548o-3p	5.530364	2.091745	4.218866	4.050827	5.386134	1.871647	17.509493	4.176929	5.100543	2.862024	4.72972	4.783141	5.399786	7.971572	2.406138	3.286433	9.284733	4.210336	7.355562	2.844443	6.546532	5.159418	7.03266	6.973836	5.479076	6.211978	5.517159	5.20197	2.5299	7.963319	3.586304	2.82572	2.151598	2.991584	5.051604	3.677289	2.347232	1.888703	3.160274	6.925443	2.776507	5.174928	5.572056	1.699038	5.84257	10.150506	9.963821	7.624523
MIMAT0005920	hsa-miR-1266-5p	2.910718	0.98435	1.406289	1.51906	1.346534	0	1.094343	0.835386	0.493601	0.119251	0.378378	1.739324	1.989395	1.897992	1.604091	1.051659	0.928474	0.893102	2.1194	1.551514	0.50358	0.60699	1.81488	0.871729	2.107336	0.945301	0.220686	1.73399	1.26495	0.9751	6.024992	4.305858	0.239066	3.80747	11.595726	2.996309	4.694464	1.652615	4.898422	0.79909	4.038555	5.749919	1.160845	1.235664	1.327857	3.195529	2.179585	1.605162
MIMAT0005921	hsa-miR-1267	1.45536	1.107394	1.607188	0.337568	6.598014	0.623882	1.094343	0	3.784273	1.19251	0.567567	1.304493	1.705196	2.277591	3.208183	1.183117	3.559149	1.786203	1.496048	0.387879	1.762529	2.124466	2.04174	3.051053	0.842935	3.105989	2.648237	1.387192	0.50598	1.137617	3.2994	3.363951	4.064128	1.087848	1.722136	1.36196	1.788367	1.416527	1.896164	1.464999	3.533737	1.341648	3.714704	1.853496	2.921284	2.819585	1.868216	4.614842
MIMAT0005922	hsa-miR-1268a	0	0	1.004491	0.337569	0.134653	0	0	0	0	0	0	0	0	0.569398	0	0	0.309492	0.255172	3.490776	0	0	0.20233	0	0	4.425406	0.540172	0	0	0	0.162517	0.143452	0.134558	0.478133	0	0.114809	0.272392	0.111773	0	0	0.399545	0	0.191664	0	0	0.531143	0.375945	0.31137	0.200645
MIMAT0005923	hsa-miR-1269a	0	0	0	0	0	0	0	0	0	0	0	0	0	0	0	0	0	0	0	0	0	0	0	0	0	0	0	0	0	0	0	0	0	0.543924	0	0	0.223546	0.236088	0.158014	0	0	0	0	0	0	0	0.155685	0
MIMAT0005924	hsa-miR-1270	780.072297	1050.055563	964.915483	280.688602	1401.606896	596.431638	399.435317	1277.304579	846.196437	1858.288977	474.863813	1138.821916	1649.63437	808.355267	1304.12605	1383.457142	787.964147	2197.412433	565.131433	1066.40753	699.723633	1715.659244	1019.962545	1890.345439	1208.978348	2476.418455	1772.994471	1150.676148	2185.327844	1442.6607	1533.934846	1627.479985	2640.489204	1261.088576	840.058759	960.861805	1439.411807	1009.275421	1921.129105	1594.849603	1716.385476	841.021457	558.366604	1344.71174	1684.78483	1254.151132	1450.825891	736.368455
MIMAT0005929	hsa-miR-1275	439.80942	755.734855	1056.926997	1642.441872	733.591544	925.217702	953.173048	999.121175	1043.965853	693.087052	1318.645727	840.238085	857.997444	987.715618	665.697797	719.0717	603.043259	1004.866767	1646.648119	829.284421	672.278556	670.522406	1058.075026	713.655889	841.037578	419.848674	884.290372	349.9193	350.138195	487.22505	787.839723	445.118131	364.337305	793.313646	572.208945	1081.395142	928.609513	1103.474458	397.720182	500.363252	583.066241	749.022755	1178.025846	675.753948	453.330344	739.858942	824.350584	1240.389587
MIMAT0005930	hsa-miR-1276	53.557204	50.447948	39.376104	12.658836	16.697017	19.964238	19.69818	31.744653	41.462475	13.236865	20.810765	49.425771	50.587461	44.033441	48.122734	24.319607	12.534387	25.899944	5.485503	8.016158	14.603805	17.299235	42.422819	15.545843	45.307714	14.85473	21.627266	91.554703	54.392855	15.764119	77.46421	160.393233	42.075698	114.496073	112.742614	58.564221	58.792563	22.192255	93.070001	52.074007	82.033131	158.697759	39.004403	120.168358	64.002702	100.94112	119.721549	18.860663
MIMAT0022724	hsa-miR-1277-5p	132.146577	102.372419	135.807381	56.374017	109.338534	97.949546	38.302017	492.877503	85.886553	156.815118	71.513357	145.813269	5066.561587	67.568555	90.631148	228.078501	58.493806	1342.20396	12.342382	65.93936	43.056042	716.350203	72.822059	374.553112	64.905932	135.178039	63.999054	70.746814	540.133704	297.730582	72.443382	403.943357	167.107465	361.437721	1671.736445	107.730927	654.095195	103.406465	805.237203	74.448513	231.459631	95.831981	55.024068	228.597906	104.900693	427.636964	229.790646	70.225874
MIMAT0005936	hsa-miR-1278	24.450028	61.521888	40.782393	12.321265	61.805894	21.212003	17.509494	41.769282	45.575816	36.490818	20.999955	48.411165	82.417778	52.19481	81.0066	74.536316	31.103849	48.737825	8.103585	27.927259	31.473716	56.551299	58.52988	39.954269	50.576053	53.747113	31.11678	34.333011	34.659633	37.053805	32.276753	70.373876	106.145512	39.434514	67.967033	37.181472	50.856685	9.443514	44.401818	62.994896	62.09277	58.457509	16.251834	51.28007	37.711134	41.353901	58.848822	8.427102
MIMAT0005939	hsa-miR-1281	5.821435	3.076095	7.83504	7.932869	10.099002	7.486589	5.471717	4.176928	7.074947	5.127794	6.054042	2.898872	6.820781	7.402173	11.228638	9.596386	13.308115	8.548258	4.114128	6.464644	5.539374	4.653595	9.0744	5.520953	8.640076	4.996591	5.075786	3.814779	4.55382	8.775901	5.594636	4.305857	7.171994	8.70279	7.577405	4.085877	6.259285	2.124791	4.424381	7.857714	6.057832	7.666558	3.946874	6.178322	6.904855	11.842255	20.08333	9.229686
MIMAT0005941	hsa-miR-1284	23.867885	18.825698	39.576998	22.785903	35.279181	46.167301	6.566059	25.896953	53.308895	44.83839	30.270206	24.495471	28.277824	49.347821	44.914551	45.089869	62.82668	41.97577	84.152597	23.143423	46.832888	49.469742	75.54438	54.337806	126.861596	38.352212	37.296001	49.592129	49.080064	27.465321	80.907061	48.979141	49.486759	38.89059	24.109927	47.668553	47.056404	35.413176	28.284432	47.279467	45.181326	28.174602	103.77957	18.998338	36.117705	68.421915	53.088489	65.009097
MIMAT0026743	hsa-miR-1288-5p	222.378818	13.65786	0.803594	9.283146	15.61979	2.49553	24.075553	1.670771	149.7256	11.567351	2.270265	18.842669	53.571552	18.790132	39.300232	17.746742	507.255787	10.206874	5.734844	12.024237	10.071589	53.212851	4.76406	111.145513	1.475135	39.432555	9.268827	214.668034	79.438868	47.292357	31.272588	163.353509	150.372808	82.676499	90.699251	3.541092	41.91485	22.428343	89.11966	35.82585	33.570481	42.741063	44.344291	46.028497	150.578969	76.128776	177.480579	18.860662
MIMAT0005943	hsa-miR-1292-5p	0.291072	0.123044	0	0.168784	0	0	1.094343	0	0	0	0	0	0.1421	0.379599	0	0	0.309491	0	0	0	0.503579	0.101165	0.22686	0.290576	0	0.540172	0	0	0	0.487551	0.143452	0.134558	2.151597	0	0.918473	0	0.782411	0	0.474041	1.464997	1.262048	0.766656	3.018197	2.625786	1.062286	1.127834	0.934107	1.003226
MIMAT0005944	hsa-miR-1252-5p	7.858939	0.369131	0	0	1.346533	0	0	0	2.303471	0.477004	0.567566	0.724718	2.273593	0.569398	1.604092	0.394372	11.296425	0.63793	0.249342	1.292929	0.75537	5.665246	0.68058	6.828547	0.210734	3.511118	0.441373	17.339905	9.866611	2.762783	2.438687	10.899204	12.909589	4.079432	5.510839	0.136196	3.017869	1.652615	7.110613	3.32954	6.562652	0.95832	2.089521	1.853496	7.701569	7.706863	9.496769	1.605162
MIMAT0005948	hsa-miR-664a-5p	1.164287	4.306532	30.335672	15.528172	2.827719	0	3.28303	11.695399	1.80987	6.79731	3.783776	12.610095	10.231173	3.795986	5.61432	7.624527	1.702202	14.672383	15.708486	6.852523	3.273266	15.377097	7.25952	14.819403	16.01575	6.75215	6.179219	2.080788	6.57774	1.625167	0.717261	16.685202	28.687976	17.133617	54.189932	11.304256	16.095302	15.581797	16.74944	2.397269	14.892168	7.091567	4.411212	12.202185	8.23271	30.263538	6.694443	3.00968
MIMAT0022726	hsa-miR-1306-5p	0	0.492176	1.205389	1.181489	0.134653	0	4.377373	0	1.480803	0.119251	0.567566	0	0.852597	0	0	0.262914	0	0.127586	0	0.129293	0.50358	3.338448	0	0	0	5.40172	0.882744	3.46798	3.54186	2.9253	0	2.287487	0	0.543924	3.099847	0	0	0	0	0	0	0	0	0	0	0	0	2.207099
MIMAT0022727	hsa-miR-1307-5p	0	0.246088	0	0.506353	0	0	0	0	0	0	0	0.144944	0.2842	0	0	0.262914	0	0	0.249342	0.129293	0	0	0	0	0.842935	0.135043	0.662059	0	0	0	0.430356	0.134558	0.478132	0.271962	0.114809	0	0	0	0	0	0.25241	0.383328	0.232169	0.154458	0.531142	0	0.311369	0.200645
MIMAT0005788	hsa-miR-513b-5p	0.873216	0.369132	0.803593	0.168784	6.598015	1.871646	1.094343	5.012313	1.316269	1.311761	0.567567	0.289887	4.262989	2.846989	12.030684	0.262914	1.083219	0.255172	0.249342	0.646465	2.769688	13.556125	0.22686	9.734314	1.053669	45.50949	7.724023	18.033501	29.346843	5.850602	0.286904	2.287487	0.956265	0.815886	1.722137	0.136196	1.341276	0.708263	21.647861	1.331818	9.086747	0.574992	1.393014	1.390122	38.242278	19.54912	9.029714	1.203871
MIMAT0005789	hsa-miR-513c-5p	2.910718	3.56827	9.442228	3.544473	2.82772	8.110472	13.13212	1.670771	13.491758	8.705326	15.891857	5.217969	19.183446	11.00836	1.604091	3.94372	6.344567	5.99654	2.867422	4.913129	6.294743	6.879227	9.98184	9.298449	12.644014	6.617107	16.330794	9.363549	5.56578	7.475767	2.725592	2.960278	2.390664	5.983167	4.01832	3.2687	3.353188	6.374371	5.214449	8.257259	3.028916	3.258288	21.591723	12.974476	11.950712	15.977645	9.185398	17.054856
MIMAT0005953	hsa-miR-1322	0	0	1.20539	0.337568	0.538613	0	0	0.835386	0.493602	0.119251	0.189189	0.144944	0.5684	0.759197	0	0.131457	0.154746	0.255172	0.374012	0.129293	0.50358	0	0.22686	0.145288	0.210734	0.270086	0.441373	0	0	0.812583	0.286904	0.269116	0	0.271962	1.033281	0.272392	0.223546	0.472176	0.158014	0.266364	0	0.766656	0.696507	0.154458	0.796714	0.563917	0.778424	0.200645
MIMAT0005955	hsa-miR-1197	0.873216	1.722613	2.61168	1.856629	0.538613	3.119412	1.094343	2.506157	1.151736	1.19251	1.891889	0.869662	1.563095	1.708193	4.010228	0.525829	0.309491	1.020688	0	0.775757	1.007159	0.809321	2.04174	0.726441	2.31807	0	0.220686	1.73399	3.03588	0.325033	0.573809	1.749255	0.239066	1.087848	1.37771	1.225763	1.229503	1.180439	1.896163	1.065453	1.009639	3.833279	1.857352	3.706993	1.858999	3.195529	5.448964	2.006454
MIMAT0007347	hsa-miR-1469	88.194741	212.496596	475.526746	106.503013	536.459016	84.848016	418.039155	131.155539	136.56291	741.025971	51.648535	187.846914	541.683713	192.076903	410.647316	397.789939	200.704927	429.964575	84.027926	260.13724	328.333796	358.225685	112.976279	349.999398	253.090988	331.260468	438.062488	259.058193	381.761948	142.202109	120.930242	359.539192	723.176084	193.365102	323.073028	107.186144	431.331741	171.399755	198.623071	220.548721	267.301797	144.70629	138.604933	440.823261	280.443376	540.796284	287.549675	467.90497
MIMAT0026765	hsa-miR-1537-5p	2.910718	3.691314	1.406289	0.675138	2.962373	0.623882	2.188686	0	2.468004	7.274313	0.756756	2.319098	7.247081	0.759197	1.604092	4.46955	2.630674	8.548257	0.249341	3.878786	1.762528	2.731457	2.72232	4.649225	1.68587	3.241032	3.751669	2.774384	5.31279	1.137617	4.877375	12.244785	3.825064	4.079433	4.01832	3.268701	4.470918	10.86004	4.898421	2.929997	5.300603	3.449952	1.393014	2.007954	3.452428	3.759446	3.269379	1.404517
MIMAT0007400	hsa-miR-1538	13.098229	39.620096	62.881228	75.446666	41.877197	34.313536	43.773734	68.50162	47.056618	56.047989	77.189019	42.033645	44.477178	44.033439	35.290004	63.625356	26.306738	111.382516	55.104368	55.595931	28.200449	32.271672	39.47364	38.791964	40.039374	17.690633	47.226887	16.299512	14.926411	15.114053	40.166627	32.697614	25.341045	42.69806	34.78718	83.62426	75.223183	64.688063	30.338609	19.710878	27.26024	59.99082	27.39595	30.737151	19.38671	37.218513	43.280352	44.342622
MIMAT0007401	hsa-miR-1539	0.291072	0	0	0	0.40396	0	0	0	0	0	0.189189	0	0	0.569398	2.406137	0.262915	0.309492	0	0.124671	0.129293	0	0.20233	0	0.726441	0	1.080344	1.324118	1.387192	0.75897	0.650067	0	0.807348	0	0.271962	0.229618	0.136196	0	1.180439	2.370203	0.399545	2.019277	0	0	0.154458	3.718	2.255667	0.31137	0
MIMAT0006764	hsa-miR-320d	0.873216	1.59957	8.839532	2.025412	2.154452	2.495529	2.188687	2.506157	2.632538	3.339029	2.270265	4.203365	2.273594	1.518394	4.812274	6.178494	1.547455	4.337922	4.612811	1.292929	1.510739	1.213981	2.94918	3.486918	5.900541	2.160688	3.310296	1.73399	3.79485	0.812583	2.725593	4.305858	0.478133	2.991584	3.559084	2.31533	6.035739	5.43002	3.318285	0.799089	2.776506	4.599935	2.089521	1.54458	1.327857	2.067694	2.64664	4.414197
MIMAT0006765	hsa-miR-1825	139.423372	165.493877	230.028777	145.323443	219.754294	152.227321	165.245843	146.19248	169.798703	143.936006	182.377974	131.173964	247.11122	205.932254	137.149789	176.284306	158.30466	199.416808	219.04609	121.793878	63.199219	222.259768	214.155838	234.349952	311.042714	222.145729	158.673514	168.543885	168.997336	208.833952	270.407479	171.561553	119.772302	231.98373	163.258653	145.184789	253.836327	139.527902	275.891711	175.266979	234.740956	198.372201	254.457297	223.655249	365.957361	524.630668	264.819707	365.174547
MIMAT0006767	hsa-miR-1827	135.348369	58.199706	75.336932	76.796939	30.970274	39.928477	35.018986	105.258586	80.456946	27.427739	95.540331	107.548156	76.449592	51.245812	55.341144	50.873993	30.79436	52.948161	32.663678	53.268662	29.962976	45.625467	63.29394	37.339081	43.411113	42.673588	84.96426	32.252223	61.982555	39.979107	45.761263	134.55808	69.090209	159.641792	173.017432	106.368967	91.542031	154.165348	101.286705	29.299951	66.636142	139.148035	54.7919	45.101748	54.442132	124.061711	98.859799	58.187151
MIMAT0007881	hsa-miR-1908-5p	2.328575	4.060445	3.214375	2.700551	2.962375	0.623882	1.094343	3.341543	3.126139	3.219778	0.945944	4.203364	1.563097	1.518395	1.604091	1.577488	1.547456	5.741368	0.498683	2.844443	1.510739	1.719806	3.17604	2.179324	2.31807	2.565817	4.193041	2.427586	3.54186	0.650067	1.004165	2.287486	3.346929	2.447659	1.722138	1.770547	2.347232	1.888703	1.264109	1.864542	2.524097	0.574992	1.393014	4.324826	1.859	1.503778	3.580748	1.805808
MIMAT0007882	hsa-miR-1909-5p	0	0	0	0.337569	0	0	0	0	0	0	0	0	0	0	0	0.131457	0.154746	0.382758	0	0	0.25179	0	0.22686	0	0	0	0	0	0	0	0	0.134558	0	0	0	0	0	0	0.158014	0	3.028916	0.191664	0	0.154458	0	0	0.155685	0
MIMAT0007884	hsa-miR-1910-5p	0.582144	1.599571	0.200898	1.350274	0.269306	0	0	0	0.658136	0.357753	0	0.724718	0.5684	0.379598	0	0.131457	0.309492	0.510344	0	0.129293	0	0.910485	0	1.162307	0.632202	1.080344	0.882745	1.040394	2.02392	0.812584	0.286904	4.440416	0.478133	1.087848	2.066564	0.136196	2.235459	0.708264	3.950341	0.266364	1.514459	0.574992	1.393014	0.308916	1.593428	0.375944	0.622739	0.601936
MIMAT0007885	hsa-miR-1911-5p	2.328575	3.691315	0.200898	3.713258	1.61584	0	1.094343	0	1.151737	1.19251	0.378378	2.464041	3.126192	1.328595	1.604092	0.657287	4.487621	1.403446	0.374012	0.387879	0.75537	2.124467	0.45372	3.34163	0.210734	3.241032	0.882745	4.508375	3.28887	1.787683	1.291069	3.767625	0.717199	0.815887	1.148092	0.136196	1.453049	0.944352	1.580137	1.864542	3.533736	0.191664	2.553859	4.324825	4.514714	2.44364	3.113695	0.802581
MIMAT0007887	hsa-miR-1912	47.153624	46.510547	133.999296	100.595555	47.801945	65.507659	114.906052	60.147762	53.473431	65.945827	86.648457	41.163985	45.613976	58.647987	64.965688	128.696746	56.791602	65.323996	63.581961	47.321187	49.098995	52.100035	136.569719	53.756653	189.238726	38.352212	50.978556	57.915286	54.139866	47.454875	127.815948	57.456299	47.813294	94.09891	42.823823	84.032847	65.163619	46.981477	43.927775	71.518518	49.472288	142.597986	101.922221	77.537939	78.874698	143.61083	111.314574	113.565269
MIMAT0007888	hsa-miR-1913	0.873216	0.984351	2.812578	2.194196	1.346533	1.247764	2.188686	1.670772	4.113342	1.788765	0.378378	1.449437	2.984091	2.467392	0	1.314572	1.702203	5.613782	3.864788	1.034344	0.75537	0.505825	2.94918	1.452883	3.161005	0.945301	1.765491	3.46798	1.26495	0.487551	3.155948	1.614696	0.478132	3.263546	1.722137	0.817176	2.123687	3.069142	1.106096	2.397269	0	2.299968	6.036395	2.471328	1.858999	5.451196	3.113692	6.821942
MIMAT0007889	hsa-miR-1914-5p	9.896441	14.765253	61.073142	33.756897	4.174254	4.991059	2.188687	49.287752	2.961607	25.519722	32.162092	17.393234	37.656397	3.795986	10.426592	10.385131	3.868638	3.189649	7.604902	12.929288	3.273268	9.813016	19.05624	10.606043	51.418986	13.639343	16.110105	5.895567	13.661461	7.31325	7.602967	20.721944	3.825063	43.78591	35.0168	19.067421	30.066919	29.510976	20.067725	2.53045	23.978916	70.340673	7.661579	31.50944	13.012997	28.571788	12.766147	5.818715
MIMAT0007891	hsa-miR-1915-5p	2.328575	2.58392	3.616172	2.869335	9.021775	3.119412	2.188687	2.506157	6.087745	3.219778	1.891888	3.333703	7.104981	4.175585	4.010228	5.784123	5.416094	8.037914	4.737481	2.327272	1.762529	4.046604	3.85662	6.102107	4.636138	6.076935	2.427551	3.121183	3.03588	4.225434	5.451184	7.266136	3.107863	7.071017	10.906872	10.078495	5.476875	9.915688	5.372463	3.595904	8.581929	7.474895	4.411212	3.089161	3.98357	10.150502	9.029714	3.812261
MIMAT0009451	hsa-miR-1976	216.848458	95.974143	156.098131	82.198046	226.352311	96.70178	174.00059	161.229421	120.932215	110.307214	125.810535	121.027914	142.810109	159.621221	141.160016	135.006697	136.176053	114.954921	210.817836	84.686824	133.448552	343.152082	258.393537	405.49951	227.170762	490.071032	433.869446	218.829611	429.324073	240.849741	311.578272	245.030266	153.24161	335.873275	230.536831	197.211608	429.208056	119.932613	368.17164	147.831573	309.201796	140.681347	170.179926	131.134878	551.857325	608.466308	212.198272	278.495749
MIMAT0010133	hsa-miR-2110	1.455359	0.492176	1.004491	0.337568	1.481187	0	1.094343	0.835386	1.480804	1.073259	1.135133	1.159549	2.273594	0.569398	1.604091	1.314573	1.237965	1.913789	0.249341	2.327272	1.007158	3.94544	6.12522	2.905765	5.057607	3.376075	2.868923	2.080788	1.51794	1.9502	4.590471	1.076464	0.956266	3.80747	7.118169	1.36196	4.135599	2.12479	4.424382	2.130906	5.048194	2.299968	1.857352	2.31687	4.249142	5.451196	6.694444	5.818715
MIMAT0011156	hsa-miR-2114-5p	0	0	0	0	0	0	0	0	0	0	0	0	0	0	0	0	0	0	0	0	0	0	0	0	0	0	0	0	0	0	0	0	0	0	0	0	0	0	0	0	0	0	0	0	0	0	0	0
MIMAT0011158	hsa-miR-2115-5p	0	0	0	0	0	0	0	0	0	0	0	0	0	0	0	0	0	0	0	0	0	0	0	0	0	0	0	0.346798	0	0	0	0	0	0	0	0	0	0	0	0	0	0	0	0	0	0	0	0
MIMAT0011160	hsa-miR-2116-5p	553.909547	1273.872184	1473.791381	922.407234	2279.412196	2012.020964	1304.45726	1410.130889	1923.562615	2467.304046	1723.888075	1754.252466	1569.49019	1666.248159	1953.782929	1521.487359	1566.488811	2503.746243	5332.282448	2454.495702	1208.338873	2446.071404	1029.263806	2446.944726	840.616109	1736.247796	1144.479628	667.586375	702.553302	1990.829508	1147.187596	1198.105151	686.837975	832.748162	1384.828311	1691.28021	1674.023191	1100.877493	863.228188	856.890387	663.584914	740.781205	979.056956	931.227553	913.831117	1476.334381	739.969467	681.391625
MIMAT0011162	hsa-miR-2117	0.873215	0	0	0	0.40396	0	0	0	0.822669	0.477004	0	0.289888	0.1421	0.569397	0	0	7.118294	0	0	0.258586	0.503579	0.60699	0.22686	0.581152	0.210734	0.810258	0	0.693596	1.01196	0	0.143452	0.269116	7.41106	0.271962	0.114809	0	0	0	0.316027	0.133182	0.25241	0	0	0.308916	0.531142	0.751889	1.868216	0.200645
MIMAT0011163	hsa-miR-548q	0	0	0	0	0.134653	0	0	0	0	0	0	0	0.1421	0	0	0	2.321183	0	0.249341	0.129293	0.503579	0.303495	0	0.871729	0	0.135043	0	0	0.25299	0.48755	0	0	0.717199	0	0.344427	0	0	0	0.316027	0.399545	0	0	0.232169	0.154458	0.265571	0.187972	0.778424	0.200645
MIMAT0026921	hsa-miR-2276-5p	9.314296	15.134384	14.062894	9.958284	20.198005	21.835886	19.69818	16.707712	23.363776	19.318669	17.783744	22.176372	9.094376	15.563543	20.853185	13.803022	11.915404	31.64131	24.934103	19.911101	15.107383	32.979829	19.73682	28.767075	28.027561	22.282095	17.875597	28.437446	24.034053	31.853272	7.60297	6.324229	5.976661	5.711206	9.184734	8.58034	6.818149	11.804391	8.532734	23.173598	11.106024	6.899903	8.822424	10.503147	8.763855	6.015113	9.963822	10.83485
MIMAT0017352	hsa-miR-2277-5p	17.173233	14.519165	45.202161	30.887561	20.736618	14.973178	14.226463	27.567725	22.541107	23.969459	36.89181	13.624699	15.915156	21.257523	16.040911	22.084834	17.331498	18.117202	22.814704	13.058579	27.445079	35.508956	25.40832	39.08254	23.391423	54.287284	48.109634	14.565522	18.721261	41.929307	15.779746	12.783017	25.580113	14.413995	16.532522	15.526328	15.312893	11.332216	16.275398	10.254982	13.630121	23.574667	23.681245	30.119318	32.930851	32.519206	24.131132	17.656791
MIMAT0011778	hsa-miR-2278	4.075005	7.013497	7.63414	8.101653	9.560389	5.614942	4.377372	5.8477	3.948807	5.127794	6.999985	6.087634	6.820782	8.540967	12.030684	7.36161	2.475932	4.465507	7.480232	4.137372	3.021476	6.778061	2.2686	9.007871	8.218611	26.738514	9.04814	10.403942	30.611793	7.475767	12.33689	8.611716	1.912531	5.439244	14.121529	4.494465	7.935879	4.48567	32.076759	2.796813	12.115665	9.5832	4.179042	6.023862	25.760423	13.158059	8.406976	5.016132
MIMAT0013515	hsa-miR-2681-5p	0	0	0	0	0	0	0	0	0	0	0	0	0	0	0	0	0	0	0	0	0	0.101165	0	0.145288	0	0	0	0	0.25299	0	0	0.269116	0	0	0.114809	0	0	0	0.158014	0	0	0	0.232169	0	0.796714	0	0.155685	0
MIMAT0013517	hsa-miR-2682-5p	0	0	0	0	0	0	0	0	0	0	0	0	0	0	0	0	0	0	0	0	0	0	0	0	0	0	0	0	0	0	0	0	0	0	0	0	0	0	0	0	0	0	0	0	0	0	0	0
MIMAT0012735	hsa-miR-718	143.207302	85.638466	151.879265	85.911305	116.609815	124.152611	116.000395	126.97861	161.736554	135.707685	112.188941	107.113325	121.921467	124.318549	109.078193	127.645087	88.359686	119.93077	166.185792	152.694871	68.738594	67.274804	115.471739	73.07999	118.432253	82.511271	120.936142	87.393125	87.787538	76.22033	131.258802	151.916073	122.162967	211.042643	201.375298	186.58833	201.638367	144.485744	138.893938	67.656251	118.884936	158.506095	125.603465	123.411978	65.330559	77.256612	87.339127	113.765917
MIMAT0013802	hsa-miR-2861	2.910718	1.476525	2.008983	0.506353	1.481187	0	1.094343	0.835386	1.151736	1.311761	1.135133	1.449437	1.278896	1.708193	0.802046	1.44603	0.928474	4.337922	1.620718	1.034343	1.510738	1.011651	1.81488	0.435864	2.107337	0.540172	0.220686	4.508375	1.77093	1.625167	10.472012	1.614697	0.239066	2.991584	2.410993	1.770546	1.453048	2.124791	0.948082	3.729085	2.271688	0.766656	2.089521	0.308916	0.796713	0.751889	1.712531	3.611615
MIMAT0014977	hsa-miR-3115	2.910719	1.476527	6.026952	2.869335	2.0198	1.247765	0	4.176929	2.632538	1.788765	3.21621	3.768534	3.268292	2.087793	3.208183	2.760603	1.856947	5.613782	3.740117	1.810101	2.014319	1.416311	3.17604	2.760477	2.528805	2.565817	3.530981	1.040394	2.78289	2.925301	3.012496	4.036741	0.478132	8.158865	14.006717	4.903051	4.359145	7.790899	6.952598	1.864544	1.514459	8.049887	1.393014	1.54458	1.858999	2.631611	2.490956	2.006453
MIMAT0014978	hsa-miR-3116	4.075008	3.568272	3.214374	2.869333	2.289106	1.247764	4.377374	5.012315	4.771478	4.054534	5.108098	3.768534	7.104979	4.555181	5.614322	3.286432	2.630676	6.379298	2.368743	3.103029	1.510739	3.641942	4.08348	3.777495	7.375678	3.916247	5.296472	3.814778	3.79485	2.925303	4.01666	4.978647	2.868796	7.071017	9.069923	3.404897	4.582693	5.193933	5.688489	3.995451	4.038556	3.641616	5.107718	6.178321	6.373713	13.534005	4.981912	4.815487
MIMAT0019197	hsa-miR-3117-5p	2.910719	3.076095	6.830549	19.747785	3.63564	11.229885	2.188687	15.036942	2.138938	3.45828	16.837801	1.449436	4.262989	9.110367	9.624546	12.619905	5.261348	2.041375	13.464416	2.585857	2.266107	6.474567	26.0889	5.81153	29.291965	4.456419	4.855101	2.774385	5.31279	4.387951	4.160114	3.229393	5.976661	13.326146	8.495878	12.257628	5.70042	2.124791	7.426639	5.993171	6.057832	13.608142	2.089521	7.10507	5.842571	12.782116	13.700256	6.01936
MIMAT0014981	hsa-miR-3119	8.15001	6.890452	21.09434	11.477344	17.774244	5.614941	7.660404	17.543098	14.808027	8.943828	12.864836	9.421335	17.478253	13.665549	12.030685	13.803022	10.213205	31.386139	16.95519	10.472722	11.834117	30.551865	49.22862	33.416301	22.337756	27.683815	26.703053	10.403942	21.75714	22.427303	9.898202	12.379343	8.12826	18.221466	86.56612	14.84535	26.043094	42.023632	24.966146	13.051798	23.474098	12.649822	15.555328	15.909178	27.088281	29.323677	24.4425	14.045175
MIMAT0019198	hsa-miR-3120-5p	59.37864	58.937969	57.858766	87.430363	41.742544	118.537668	42.679391	86.044717	80.292411	47.819667	52.40529	61.745976	59.539736	61.494975	57.74728	69.672394	33.270287	128.351443	66.823396	72.274711	39.279197	23.470307	64.655099	51.43204	75.44261	42.80863	52.302674	26.356657	33.394683	57.693428	140.583198	87.059077	13.387722	95.458721	82.088562	110.59104	103.389962	270.792727	45.823939	54.33809	47.200603	138.573044	78.705313	50.816697	44.350421	35.714736	54.48965	43.138751
MIMAT0019199	hsa-miR-3121-5p	47.153625	38.635747	83.97557	60.087276	105.433584	70.498718	74.415347	62.653921	97.732973	74.054894	59.783653	64.210018	77.017989	63.772569	48.122733	67.306162	69.016498	80.634306	122.925125	70.206024	69.745754	86.900836	137.930879	71.045955	63.430801	151.788328	145.432333	91.901501	128.265944	86.946433	41.457699	63.511414	67.65581	85.124158	154.418343	69.596086	92.883307	64.451974	63.363446	50.87537	75.470479	44.274375	46.433813	80.6271	43.022562	45.11335	43.124668	54.976827
MIMAT0014986	hsa-miR-3124-5p	3.20179	3.691313	20.290745	31.393914	15.889097	9.982119	5.471716	10.024628	0.987203	5.366297	34.999923	5.362915	5.683983	1.518394	5.614319	11.436788	15.629299	11.865492	0.623353	4.395958	14.352015	5.361751	17.92194	8.717296	11.168879	5.941892	17.654912	5.54877	7.5897	7.313251	8.463682	4.305858	5.020395	19.309315	14.236337	15.253938	9.388928	7.082635	6.162531	1.065453	6.057832	19.35806	0.696507	7.105069	3.452427	6.203086	10.742246	6.220006
MIMAT0014987	hsa-miR-548s	0	0	0	0	0	0	0	0	0	0	0	0	0.568399	0.189799	0.802046	0	0.309491	0	0	0	0	0.20233	0	0	0	0.135043	0.441372	0	0	0	0	0.269116	0.239066	0	0.229618	0.136196	0	0	0.158014	0	0	0	0	0	0	0.187972	0	0
MIMAT0014988	hsa-miR-3125	0	0	0.401796	0.337569	0.538612	1.247765	0	0	0.164534	0	0	0	0.710498	0	0	0.131457	0	0.255172	0	0.129293	0	0.303495	0.22686	0.290576	0.632202	0.945301	0.441373	0.346798	0.25299	0.48755	0.143452	0.67279	0.478133	1.087849	1.148091	0.136196	0.335319	1.18044	0.632055	0	0.25241	0	0	1.081206	0.265571	1.879722	0.31137	0.200645
MIMAT0014989	hsa-miR-3126-5p	4.948221	0.61522	0	0.506353	0.80792	0	1.094343	0	2.797073	1.073259	0.378378	1.15955	1.563097	0.759197	0	0.525829	18.10523	0.255172	0.124671	0.258586	0.503579	1.61864	0.45372	4.9398	0	0.540172	1.544805	1.73399	0.75897	0.812584	1.721425	2.960276	10.997056	3.263547	0.688854	0	0.782411	1.18044	1.738152	1.464999	1.26205	1.533312	0.928676	2.934702	2.124569	0.939861	3.113694	0.200645
MIMAT0014990	hsa-miR-3127-5p	0.291072	0	0.200898	0.843922	0	0	0	0	0	0	0	0	0.852598	0.379598	0	0	5.725585	0.127586	0.124671	0	0	0.20233	0.45372	0.435864	0	0.675215	0.220686	2.774384	0.25299	0.48755	0.573809	1.480139	85.10766	0	0.918473	0	1.005957	0.708263	0.948082	0.532727	1.262048	0	0	0.154458	0.265571	0.563917	0.778425	0
MIMAT0014991	hsa-miR-3128	0.291072	0.123044	0.200898	0	0.269306	0	0	1.670771	0	0.119251	0	0	7.67338	0.569398	1.604092	0	0.154746	1.531032	0.249342	0	0.25179	2.124467	0	1.452883	0	0.945301	0.662058	0.346798	1.01196	1.9502	0.143452	0.807348	0.478132	0.543924	2.75542	0.272392	1.229503	0.236088	1.73815	0.266364	1.009638	0	0.464338	0.463374	5.84257	3.3835	0.934109	1.003226
MIMAT0014992	hsa-miR-3129-5p	0	0	0	0	0	0	0	0	0	0	0.189189	0.289887	0	0.189799	0	0	0	0.382758	0	2.973736	0	0	0	0	0	0	0.220686	0	0	0.162517	0	0	0.717199	0	0	0	0	0	0	0.133182	0	0	0	0.308916	0	0	0	0
MIMAT0014995	hsa-miR-3130-5p	0	0	0	0	0	0	0	0	0	0	0	0	0	0	0	0	0	0	0	0	0	0	0	0	0	0	0	0	0	0	0	0	0	0	0	0	0	0	0	0	0	0	0	0	0	0	0	0
MIMAT0014996	hsa-miR-3131	0.291072	0.738263	1.607187	1.350276	1.615841	3.743294	0	0.835386	3.61974	1.311761	2.459455	1.59438	1.420996	3.036788	1.604091	1.577488	1.39271	2.168961	0	2.973736	1.258949	0.505825	0.90744	0.290576	1.053668	1.080344	1.103432	0	0.50598	0.9751	0.717261	2.287487	1.434398	2.44766	1.492519	1.770547	1.676594	4.485669	1.422123	0.932272	0.757229	1.533312	1.625183	1.853496	0.265571	0.563917	3.269379	1.203872
MIMAT0014997	hsa-miR-3132	9600.419614	21.655704	730.667834	1184.867116	8182.750471	11442.00451	1974.195383	378.429677	9034.705902	30.647519	2358.048831	25.510076	55.703048	5589.399938	3204.171919	1601.150513	5069.462941	33.427514	88.266722	63.870675	2686.596327	163.988656	1028.129507	748.089204	34.138837	251.585101	143.666841	3056.331803	199.35614	3206.616899	16306.64696	57.456298	40.402234	614.906464	64.637567	390.064947	51.527322	146.610535	162.437962	4166.719386	93.139155	4006.351745	6444.316799	35.52535	904.801686	126.31738	503.173014	6384.735863
MIMAT0014998	hsa-miR-3133	2.619646	1.722613	5.826055	5.738672	4.982173	3.119412	0	0	0.164534	1.431012	1.891888	3.043815	3.97879	1.518395	3.208183	9.333471	4.332875	0.255172	7.480232	36.202002	1.007159	4.3501	4.76406	5.375665	1.475135	7.832494	3.751669	2.080788	5.56578	3.250334	5.73809	7.266137	0.478133	5.439243	10.332825	8.171752	15.759984	2.360878	3.160273	1.065454	3.786145	3.258288	0.696507	3.089161	4.249142	4.699307	4.203488	1.805808
MIMAT0014999	hsa-miR-378b	0	0.123044	0	0	0.269306	0	0	0	0.164534	0.238502	0	0.289888	1.136796	0	0	0.131457	0.464237	1.020688	0	0.129293	0	0.20233	0.45372	0	0	0.135043	0	1.040394	0.50598	0	0.860713	1.749254	0	0.815886	1.262902	0.136196	0.558865	1.416528	1.896164	0.399546	1.00964	1.149984	0.232169	0.463374	0.531143	0.751889	1.089793	0.40129
MIMAT0015001	hsa-miR-3135a	0.582144	0	0	139.415987	0	0	0	0	0	0	0.189189	0	0	0	0	0	0	0	0	0	0	0	0	0	0	0	0	0.346798	0	0	0	0	0	0	0.344427	0.272392	0.223546	0	0.158014	0	0	0	0	0	0.265571	0	0	0
MIMAT0015002	hsa-miR-466	0.291072	0.123044	0	0	0.134653	0	0	0.835386	0.164534	0	0.378378	0	0	0	0	0	0.154746	0.127586	0.249342	0	0	0.505825	0	0.145288	0	0	0.220686	0.346798	0.25299	0.162517	1.434521	1.076464	0.239066	0.271962	0.918473	0	0.335319	2.833053	0.632055	0.133182	0.757229	0.191664	0	0.154458	0.531142	0.375945	0.155685	0.200645
MIMAT0015003	hsa-miR-3136-5p	6.112507	2.58392	6.227853	0.675137	4.982174	1.247765	1.094343	1.670771	3.455207	4.889292	4.351342	2.174154	4.831387	2.84699	4.010229	7.230154	2.475929	5.741367	0.374012	4.008079	2.014318	3.338449	5.44464	2.324611	3.371738	4.05129	4.193041	3.467981	7.84269	1.46265	10.90237	8.611717	4.06413	9.518675	12.284582	2.860114	9.277154	6.374371	8.848761	2.397269	6.562652	10.541518	2.089521	2.625786	2.390143	4.13539	5.448966	1.805808
MIMAT0015004	hsa-miR-544b	22.703598	40.973576	68.707285	15.021818	22.217805	26.826945	41.585046	40.09851	28.299786	65.111068	61.67554	38.12017	46.182374	25.622906	24.061366	75.982347	16.093535	56.903324	9.973642	29.86665	13.848436	13.960786	25.18146	20.630933	26.341695	32.950491	65.323172	31.558627	31.623753	26.652739	43.179125	61.627602	28.687976	47.865341	39.494357	39.224409	50.29782	44.38451	38.081273	10.121801	25.240964	63.057444	14.62665	38.768968	22.573567	24.624371	27.40051	20.666471
MIMAT0015005	hsa-miR-3137	4.075006	5.536972	12.455703	4.725963	7.540587	9.982118	8.754746	9.189243	8.062149	7.393564	6.810799	7.826956	12.504765	7.212374	4.812275	11.173873	5.57084	8.675842	1.371376	5.818179	6.798322	6.980393	16.56078	8.281429	11.80108	11.343612	14.565301	7.976356	13.408471	8.450867	17.070816	11.302879	9.084525	12.78222	19.861988	9.397514	14.977573	10.623952	10.428897	7.591352	13.882531	8.049887	14.62665	16.218094	12.216282	22.180731	12.766147	16.854208
MIMAT0015006	hsa-miR-3138	2.619646	3.199139	9.040431	6.245025	10.502963	3.743294	12.037776	2.506157	7.568547	5.127795	6.621608	2.608985	12.078468	9.489966	9.624548	5.521208	5.725586	6.762054	13.090404	4.654542	4.280425	3.439614	7.71324	4.358648	3.582471	13.5043	11.255006	4.161577	7.84269	3.575367	7.316065	15.877854	7.889194	13.598109	15.26962	7.354577	10.841975	9.915689	7.742667	2.397269	8.329517	6.708238	4.411212	7.413985	6.373713	9.02267	4.826227	3.210324
MIMAT0015007	hsa-miR-3139	0	0	0	0	0	0	0	0	0	0	0	0	0	0	0	0	0	0.127586	0	0	0	0	0	0.145288	0	0	0	0	0	0.162517	0	0.134558	0	0	0	0	0	0	0	0	0	0	0	0	0	0	0.155685	0.200645
MIMAT0019204	hsa-miR-3140-5p	0.873215	0.738263	0.602695	0.506353	0.942573	0	0	0.835386	1.480803	0.119251	4.540531	0.144944	0.1421	1.138796	0.802046	2.760603	1.547456	2.424133	0	0.646465	0.50358	0.505825	0.68058	0.726441	0.210734	0.540172	0.662059	0.346798	0.75897	3.575368	0.717261	0.403674	0	0.815887	0.344428	0.408588	0.335319	0.236088	0.158014	1.331817	0.504819	0.383328	1.393014	0.77229	1.062285	0	0.155685	9.029041
MIMAT0015009	hsa-miR-548t-5p	0	0	0	0	0	0	0	0	0	0.119251	0	0	0	0	0	0	0	0	0	0	0	0	0	0	0	0	0	0	0	0.325034	0	0	0	0	0	0	0	0	0	0.133182	0	0.191664	0	0	0	0	0	0.802581
MIMAT0015010	hsa-miR-3141	25.032171	32.975731	65.894705	19.747784	34.875221	36.809066	31.735957	68.501619	46.069416	34.225048	62.621483	43.33814	71.476104	44.792637	32.081823	64.414101	25.223519	72.468807	4.612809	32.452508	14.100224	22.559821	77.586119	23.681985	50.365318	36.326566	76.798862	31.558629	46.297175	26.652738	59.819585	75.083409	41.358499	103.617586	108.265055	31.32505	81.929559	73.659398	58.307011	17.713153	46.695782	104.265195	74.294101	91.439162	44.615992	76.880667	90.141452	86.678793
MIMAT0015011	hsa-miR-3142	75.096513	126.488999	284.271371	148.53035	86.447461	23.083651	84.264435	76.02009	62.522778	85.264492	89.297101	143.059338	293.861994	85.219889	108.276148	70.85551	207.204244	138.047973	177.406143	16.67878	53.883	95.904531	58.07616	161.851116	233.492768	164.212283	42.813157	116.870965	262.350656	81.908414	100.129664	185.151918	330.150795	225.184676	324.10631	62.241509	148.099137	50.050619	248.87139	51.940826	202.937342	69.19069	122.353098	167.432519	184.572107	239.852642	141.673095	49.358757
MIMAT0015012	hsa-miR-3143	0.291072	0	0.401796	0	0.134653	0	0	0.835386	0.164534	0.238502	0	0	0.5684	0.189799	0.802046	0.131457	0	0.127586	0.249342	0.517172	0.25179	0	0.68058	0	0.210734	0	0.441372	0	0.50598	0.162517	0.430356	0.403674	0	0.271962	1.836947	1.361959	0.558865	0.236088	0.158014	0.133182	0.25241	0.191664	0	0.463374	0	0.563916	0.622739	0.200645
MIMAT0015013	hsa-miR-548u	1.455359	0.246088	0.401796	0.843922	0.673266	0.623882	2.188686	0.835386	0.658135	0	0	0.289887	0	0	0.802046	0.131457	0.154746	0.893102	0.872694	0.129293	0.75537	0.20233	0.45372	0.290577	0.421468	0	0.662058	0.346798	0.75897	0.650067	1.721425	0.134558	0	0	0.688855	0.953372	0.447092	0.236088	0.474042	0.266363	0.25241	0.191664	0	0.154458	0	0.563917	0.31137	0.601935
MIMAT0015014	hsa-miR-3144-5p	0.291072	0.246088	0	0.506353	0	0	0	0	0	0	0	0.144944	0	0	0	0.131457	0	0.893102	0	1.292929	0	0	0.22686	0	0	0	0	0	0.50598	0.325034	0	0	0	0	0.344427	0.544784	0	0.472176	0	0.266364	0	0.191664	0.232169	0	0.265571	0	0.155685	0
MIMAT0019205	hsa-miR-3145-5p	0	0.123044	0	0.168784	0	0	0	0	0	0	0.189189	0.144944	0	0.379599	0	0	0	0	0	0	0	0	0	0	0	0	0	0	0	0	0.143452	0	0	0	0	0.680979	0	0	0	0	0	0	0	0	0.265571	0	0	0.200645
MIMAT0015017	hsa-miR-1273c	0	0	0	0	0	0	0	0	0	0	0	0	0	0	0	0	0	0	0	0	0	0	0	0	0	0	0	0.346798	0	0	0.143452	0	0	0	0.114809	0	0	0	0	0	0	0	0	0	0	0	0	0
MIMAT0015018	hsa-miR-3146	61.998285	41.09662	54.644389	24.304964	82.273207	33.065769	22.981211	33.415424	77.166271	57.121249	75.107943	9.711223	60.818635	59.407184	61.757508	51.531281	34.662996	41.720599	546.804866	39.046444	49.854365	165.506134	24.04716	155.894293	69.963539	291.152699	110.563881	65.89164	100.437039	102.873067	25.391045	86.520845	76.262205	35.899006	95.865664	58.564221	50.633139	48.634091	138.893939	45.281744	51.743974	72.640642	48.058997	110.900875	206.083389	159.776448	69.902438	33.507772
MIMAT0015020	hsa-miR-548v	0	0	0	0	0	0	0	0	0	0	0	0	0	0	0	0	0	0	0	0.129293	0	0	0	0	0	0	0	0	0	0.162517	0.143452	0	0	0.271962	0.459236	0.272392	0	0.236088	0	0	0	0.191664	0	0	0	0	0	0
MIMAT0015021	hsa-miR-3148	32.308966	45.895328	44.197668	24.811319	30.566313	38.05683	33.924643	45.946208	60.712908	52.70896	63.945804	47.541503	55.845148	56.180595	32.081821	34.967655	41.626544	101.81357	48.621499	76.412083	35.25056	61.103732	71.234039	69.302495	49.733117	76.029207	84.743575	45.083755	60.717607	56.393292	37.441035	43.865935	52.833691	59.831677	42.020159	45.625614	67.622623	115.210855	75.214464	36.092213	59.063853	31.816217	77.544469	70.278411	71.4387	82.707807	56.980607	86.478147
MIMAT0015022	hsa-miR-3149	2.037503	2.706965	5.424256	4.050825	2.42376	0.623882	1.094343	1.670772	3.12614	1.311761	3.21621	2.464042	9.520674	1.897992	0.802046	2.892062	2.785422	3.572406	4.737482	3.620201	3.021478	2.225632	4.08348	2.4699	4.425407	4.726505	5.296472	1.387192	2.27691	2.762784	1.721425	2.01837	3.107861	1.903735	7.462594	2.451527	2.906097	3.777405	1.106096	1.997726	1.262049	2.299968	2.32169	4.479283	2.921283	2.819582	6.85013	2.407743
MIMAT0019206	hsa-miR-3150a-5p	4.366077	2.091745	5.424257	2.362982	5.116828	4.367176	6.566059	8.353857	7.897616	2.38502	4.351342	4.05842	8.668077	5.883779	7.21841	2.629146	4.023384	4.465506	9.100947	3.749493	5.287584	8.90253	3.62976	10.75133	5.479073	13.234214	6.179218	8.323154	7.84269	8.613386	3.299401	3.902184	1.434397	4.079433	14.580766	4.630659	3.576735	9.915688	9.164786	4.128629	2.776507	3.258288	4.87555	2.625786	7.435998	8.458753	3.736433	6.01936
MIMAT0015024	hsa-miR-3151-5p	0	0	0	0	0	0	1.094343	0	0	0	0	0	0	0.189799	0	0	0	0.127586	0	0	0	0	0	0	0	0	0.220686	0	0	0	0	0	0	0	0	0	0	0	0	0	0	0	0	0	0	0	0	0
MIMAT0019207	hsa-miR-3152-5p	0	0	0	0	0	0	0	0	0	0	0	0	0	0.189799	0	0	0	0	0	0	0	0	0	0	0	0	0	0	0	0	0	0	0	0	0	0	0	0	0	0	0	0	0	0	0	0	0	0
MIMAT0015026	hsa-miR-3153	0.873216	2.830007	3.013476	1.856628	0.134653	0.623882	1.094343	1.670772	0.987202	0.834757	2.648643	1.884266	2.131494	2.65719	0.802046	1.183115	2.011692	0.63793	0	1.810101	0	0.505825	1.1343	0.145288	1.264403	0.945301	1.986178	1.040394	1.01196	0.48755	1.29107	2.287487	0.478132	2.991584	2.296183	1.361959	2.011913	4.721757	1.896162	0.932271	0.75723	1.91664	1.857352	1.235664	1.327856	1.879723	1.089793	0.601935
MIMAT0019208	hsa-miR-3074-5p	0	0	0	0.337569	0	0	0	0	0	0	0	0	0.1421	0	0	0	0	0	0	0	0	0.101165	0	0.290576	0	0.135043	0	0	0.50598	0	0	0	0	0	0.229618	0	0	0	0	0	0	0	0	0	0	0	0	0
MIMAT0015028	hsa-miR-3154	95.180464	51.924472	118.931908	53.673465	192.688967	77.361426	41.585047	91.892416	129.487964	61.056532	47.67557	32.902199	75.454894	116.346977	96.245466	46.272986	112.035752	105.003218	92.006843	84.040361	66.220698	191.809066	40.8348	330.821349	101.784305	410.530708	242.092973	171.318268	235.786702	205.258585	123.512379	97.150933	63.591681	164.265149	97.128564	125.163995	116.914488	137.875288	286.636636	66.457617	165.075898	47.915992	85.206047	49.73549	357.990217	168.04723	125.170513	97.914933
MIMAT0015029	hsa-miR-3155a	9.896441	20.548311	66.6983	32.575406	17.504938	11.853767	19.69818	37.592353	22.870176	31.720776	45.026928	31.597706	23.446437	28.849494	30.477732	35.230568	14.700825	47.717138	44.258031	33.357558	13.596644	21.851665	25.40832	29.638804	29.924163	22.417138	28.247858	12.831529	20.745181	22.752338	18.792242	38.752726	12.909588	22.300898	60.389628	28.464935	31.743512	19.359201	25.12416	11.853164	18.173495	22.424683	13.001467	12.047728	18.589996	25.188286	17.748058	12.440012
MIMAT0015030	hsa-miR-3156-5p	49.191127	83.792811	75.939629	92.493898	121.457336	88.59131	66.754944	157.052494	82.266816	78.824937	89.48629	79.718985	107.143107	98.885442	134.743653	97.015524	61.279225	60.858488	177.156802	306.424084	76.292284	69.500437	114.110578	90.514581	71.649406	138.8242	100.191622	107.507414	99.931059	108.398635	108.019539	65.260667	25.341044	122.654937	46.497716	157.306224	70.081629	73.895488	105.237046	59.93172	50.986745	89.50707	90.313766	59.311889	163.326401	132.520465	103.997394	111.960106
MIMAT0015031	hsa-miR-3157-5p	0	0.123044	0.200898	0	0	0	0	0	0.658135	0	0	0.289888	0.1421	0	0	0	0	0.127586	0.124671	0.517171	0.503579	0	0.22686	0.290577	0.210734	0.675215	0	0	0	0	0	0.134558	0	0	0	0.136196	0.223546	0	0.158014	0.399545	0.25241	0.191664	0.464338	0.154458	0	0.563917	0.311369	1.203872
MIMAT0019211	hsa-miR-3158-5p	0	0	0	0	0	0	0	0	0	0	0	0	0	0	0	0	0	0	0	0	0	0	0	0	0	0	0	0	0	0	0	0	0	0	0	0	0	0	0	0	0	0	0	0	0	0	0	0
MIMAT0015033	hsa-miR-3159	1.455359	0.246088	0	0.675138	0.269307	0	0	0	0.658134	0.477004	0	0.144944	0.1421	0	0	0	4.951857	0	0.124671	0.129293	0	0.505825	0	1.74346	0	0.675215	0.220686	0.693596	0.75897	0.48755	0.286904	0.403674	2.629731	0.815887	0.459237	0	0.335319	0	0.632054	0.399545	0.504819	0.191664	0.232169	1.081206	0.531143	0.751889	1.401163	0
MIMAT0019212	hsa-miR-3160-5p	18.337521	1.476525	0	0.675138	2.693067	0	5.471716	0	11.023754	3.696782	0	2.319098	5.541885	2.277591	4.812274	3.41789	94.549509	2.679305	0.623353	5.171714	7.301903	14.466612	2.04174	22.519679	0.842934	11.883784	9.7102	13.178327	9.86661	11.376169	2.582139	9.688181	132.203757	8.974753	10.562446	0.68098	7.377015	2.596966	13.273142	10.787711	11.358435	4.024944	12.072791	18.07159	19.652282	16.541561	30.202836	4.213552
MIMAT0015035	hsa-miR-3161	1.746431	2.830007	7.031445	4.388395	4.0396	4.991059	2.188687	4.176928	3.290673	3.696782	6.432419	3.18876	5.115585	4.555183	5.614319	4.338093	4.642367	12.375836	2.368741	9.438379	2.769687	3.540778	5.44464	4.21336	8.429344	3.646161	9.710201	4.855173	2.02392	2.112717	1.434521	6.189671	5.259462	5.439243	3.788704	4.222072	5.476874	10.623952	1.264109	2.663633	5.048194	4.408271	6.036395	8.340734	6.639284	8.27078	7.939921	10.232912
MIMAT0015036	hsa-miR-3162-5p	6.694651	5.290882	6.62965	55.69888	0.269307	2.495529	53.622823	78.526246	0.164534	2.504272	244.999458	14.059529	1.563096	62.633772	0.802046	10.385131	17.64099	221.489171	0.124671	13.058579	4.784004	4.248935	47.186879	3.486918	0.842934	5.941892	0.441373	1.387192	0.50598	11.538686	8.894038	17.49255	1169.513188	91.923213	3.329466	277.703364	3.464961	393.086218	218.848809	13.584524	2.271687	7.474895	0	2060.006949	3.98357	4.699307	2.802325	9.630975
MIMAT0015037	hsa-miR-3163	0	0	0	0.168784	0.134653	0	0	0.835386	0	0	1.702699	0.434831	0	0.189799	0	0.394372	0	3.699992	0	0	0	0.20233	0	0	0	0	0	0	0	0.325033	0.286904	0.403674	37.055303	1.359811	0	4.222072	0.111773	6.610459	5.846502	0.133182	0	0	0	61.165386	0.265571	0.187972	0	0
MIMAT0015038	hsa-miR-3164	7.567866	40.973577	245.698861	70.889485	67.326684	65.507659	33.924644	51.793908	7.074945	37.325575	308.945262	60.586427	19.041348	8.540968	60.955462	98.987384	36.674688	117.889396	1.99473	23.919181	37.516669	26.808756	100.045259	31.52755	67.645469	17.825676	32.220213	33.639417	31.876743	19.827036	73.304097	38.618169	14.822121	78.869031	78.29986	83.760456	45.491583	104.350816	25.914227	6.259535	19.435541	88.740413	3.946874	25.485577	14.075283	23.308563	27.400511	25.48196
MIMAT0015039	hsa-miR-3165	0	0	0.200898	0	0.269306	0	0	0	0	0	0	0	0	0	0	0	0.154746	0.127586	0	0	0	0.505826	0	0	0.210734	0.135043	0	0	0	0	0.143452	0	0	0	0.459236	0	0	0.472176	0	0	0	0	0	0.154458	0.265571	0	0	0
MIMAT0015040	hsa-miR-3166	18.628592	19.317873	249.917731	86.248873	34.471262	131.015317	21.886866	220.5418	96.416705	127.002358	288.134498	51.744867	146.362598	107.236611	69.777961	121.335133	32.806051	302.761407	76.921706	151.919114	35.250561	87.912487	171.506158	63.636255	181.652316	63.200123	321.0987	83.231548	124.471092	19.827036	78.181471	320.786464	14.82212	248.573423	190.46843	130.203242	274.737864	1369.545428	173.656923	47.812193	150.436139	188.980664	136.515411	146.426227	71.704274	165.039674	189.156932	111.358171
MIMAT0015041	hsa-miR-1260b	0	0	0	0	0	0	0	0	0	0	0	0	0	0	0	0	0	0.255172	0	0	0	0	0	0	0	0	0	0	0	0	0	0	0.956266	0	0	0.136196	0	0	0	0	0	0	0	0.77229	0	0	0	0
MIMAT0015042	hsa-miR-3167	0	0	0	0	0	0	0	0	0	0	1.324321	0	0.1421	0.379599	0	0	0	0.127586	0	0	0	0	0.45372	0	0	0	0	0	0	0	0	0	3.585997	1.359811	0	4.358268	0.111773	2.360879	4.582394	0	0	0.191664	0	21.469668	0.265571	0.187972	0	0
MIMAT0015043	hsa-miR-3168	0	0	0	0	0	0	0	0	0	0	2.081077	0.144944	0	0.189799	0	0	0.154746	1.27586	0	0	0	0.40466	0.45372	0	0	0	0	0	0	0.325034	0	0	20.798782	0.543924	0	0.817175	0	3.541318	1.896163	0	0	0	0	36.29764	0	0.187972	0	0
MIMAT0015045	hsa-miR-3170	0	0	0	0	0	0	0	0	0	0	0	0	0	0	0	0	0	0	0	0	0	0	0	0	0	0	0	0	0	0	0	0	0	0	0	0	0	0	0	0	0	0	0	0	0	0	0	0
MIMAT0015046	hsa-miR-3171	0	0	0	0	0	0	1.094343	0	0	0	0.945944	0	0	0	0	0	0	0.255172	0	0	0	0	0	0	0	0	0	0	0	0	0	0.134558	1.434397	0.271962	0	0.817175	0	0.472176	1.106095	0	0	0	0	5.560489	0	0	0	0
MIMAT0019214	hsa-miR-3173-5p	0	0	0	0	0	0	0	0	0	0	0	0	0	0	0	0	0	0	0	0	0	0	0	0	0	0	0.220686	0	0	0	0	0	0.239066	0	0	0	0.111773	0	0	0	0	0	0	0.154458	0.265571	0	0	0
MIMAT0015049	hsa-miR-1193	0	0.123044	0	0.168784	0	0	0	0	0.329068	0	0	0	0	0	0	0	1.237965	0	0	0	0	0	0	0.435865	0	0	0.220686	0	0	0	0	0	1.912532	0.543924	0	0	0.111773	0.236088	0	0	0.25241	0	0	0.463374	0	0	0	0
MIMAT0001630	hsa-miR-323b-5p	8.732153	1.845657	0	0.843922	1.346534	0	1.094343	0	4.113342	2.623523	0.567566	1.884267	1.847295	0.569398	1.604092	1.971859	27.544702	0.893102	0.124671	0.90505	1.510738	4.55243	0.22686	11.332484	0.210734	3.916247	3.310296	9.363549	5.81877	4.712984	2.151783	3.229394	37.294368	3.807471	1.951756	0.408588	2.123686	0.944351	3.476299	2.796813	4.038555	1.533312	3.018198	5.251573	6.108142	4.13539	6.383073	1.404517
MIMAT0015051	hsa-miR-3174	0	0	0	0	0	0	0	0	0	0	0	0	0	0	0	0	0	0	0	0	0	0	0	0	0	0.135043	0.220686	0	0	0	0	0	0	0	0	0	0	0	0	0	0	0	0	0	0	0	0	0
MIMAT0015052	hsa-miR-3175	0	0	0	0	0	0	0	0	0	0	0	0	0	0	0	0	0	0	0	0	0	0	0	0	0	0	0	0	0	0	0	0	0	0	0	0	0	0	0	0	0	0	0	0	0	0	0	0
MIMAT0015053	hsa-miR-3176	0	0	0	0.168784	0	0	0	0	0	0.715506	0.378378	0	0.2842	0	0	0	0	0.63793	0.748025	0	0	0	0	0	1.053669	0	0.220686	0	0	0	0	0.807348	0	0	1.2629	0.272392	1.341276	4.013493	0.790068	0	0	0.766656	0	0.463374	0	1.127833	0.467054	0
MIMAT0019215	hsa-miR-3177-5p	0	0	0	0.843922	0	0	0	0	0	0.238502	1.135133	0	0.284199	0	0	0	0	1.531032	1.99473	0	0	0.20233	0	0.145288	0.421468	0.540172	0.441372	0	0	0	0	0.538232	0	0	1.262901	0.136196	0.894184	1.180439	0.474041	0	0.25241	0.191664	0	1.081206	0	1.127834	0	0
MIMAT0015055	hsa-miR-3178	61.998284	6.398276	8.638634	8.439224	63.556389	9.982119	70.037974	10.024627	44.424078	31.005271	2.648643	50.005544	36.3775	27.141302	57.747279	10.779502	27.235212	41.720598	27.801525	3.749493	16.114542	45.220809	6.57894	52.739635	9.061544	53.206941	10.37226	39.188187	82.727738	53.305476	20.370217	72.12313	14.104921	49.497115	574.045892	17.841658	73.658361	160.06754	178.239318	28.101318	74.713252	3.066624	11.376285	0.926748	58.425703	50.564547	60.561356	45.74714
MIMAT0015061	hsa-miR-3181	110.607269	26.331368	25.715006	19.916568	141.116727	36.185183	211.208265	41.769281	130.639699	134.276672	16.459422	122.477347	116.379582	71.55434	171.637744	52.188565	99.965601	165.989292	79.913801	17.842415	50.609734	115.631728	15.19962	134.68221	37.510573	136.393425	52.081987	191.779358	179.369928	127.90064	47.482691	240.320732	50.68209	100.354041	244.42874	41.948325	176.042367	515.615794	303.702102	90.030762	159.018067	9.391535	49.68418	5.40603	151.641257	168.98709	121.122711	146.069819
MIMAT0015062	hsa-miR-3182	0.873216	0.123044	0	0	0	0.623882	0	0	0.493601	0.238502	0.189189	0	0	0.948996	0	0	0.773728	0.127586	0	0.129293	0.50358	0.20233	0.22686	0	0	0.540172	0.882746	0.693596	0	0.650067	0.143452	0.134558	0	0	0.114809	0	0	0.944351	0.632055	0.399545	0.25241	0.766656	2.553859	0	2.124571	0.187972	1.245478	3.009679
MIMAT0015063	hsa-miR-3183	0	0.123044	2.209883	0	0.269307	0	0	0.835386	0	0	0	0	0	0.379599	0.802046	0.262915	0.154746	0.255172	0	0.646464	0	0.101165	0.68058	0.435865	0	0.135043	0.662059	0	0	0.162517	0.573808	0.403674	0.717199	0.815886	0.688855	0.136196	0.111773	0.472176	0.790068	0	0.504819	0	0	0	0.531142	0.187972	0	0.200645
MIMAT0015064	hsa-miR-3184-5p	22.121454	33.59095	103.261826	50.80413	43.089077	84.224133	52.528479	53.464678	94.113234	60.341026	100.080861	36.380847	41.777286	99.454841	25.665458	63.625357	44.411964	137.537632	52.984968	60.250475	50.609735	27.31458	96.642358	26.878326	104.523839	31.600062	52.523362	48.898534	27.575912	32.50334	49.204118	33.63952	25.580112	51.944773	38.575883	37.862451	39.008754	63.507623	19.909712	53.539001	21.707228	48.682646	139.997945	83.098427	34.78985	52.444269	67.2558	157.907894
MIMAT0015065	hsa-miR-3185	10.769657	12.181335	49.621926	15.865739	8.348508	18.716472	9.84909	21.720026	27.148048	10.136338	20.999954	13.334813	18.899249	27.5209	8.822501	11.568245	6.654059	39.806811	9.724302	12.282822	14.100223	7.992043	19.50996	8.426719	13.908416	8.507709	18.758343	11.444337	9.613621	6.988218	11.906533	22.4712	9.084524	30.1878	21.354505	24.515257	29.508055	34.704909	14.221225	11.187255	15.396987	20.124716	35.057528	23.323164	13.809712	21.616814	31.136945	34.310353
MIMAT0015066	hsa-miR-3065-5p	0	0.123044	0	0	0	0	0	0	0.493601	0	0.378378	0.144944	0	0.189799	0	0	0.309491	0	0	0.387879	0	0	0	0.145288	0	0.540172	0.220686	0	0	0	0	0.134558	0.239066	0	0.344428	0.272392	0.335319	0.236088	0.158014	0.932271	0.25241	0.191664	0.232169	0.308916	0.265571	0	0.311369	0.40129
MIMAT0015067	hsa-miR-3186-5p	0	0	0	0	0	0	0	0	0	0	0	0	0	0	0	0	0	0	0	0	0	0	0	0	0	0	0	0	0	0	0	0	0	0	0	0.136196	0	0	0	0	0	0	0	0	0	0	0	0
MIMAT0019216	hsa-miR-3187-5p	4.366077	1.230438	2.812577	2.025413	0.942573	3.11941	6.566059	2.506158	0.822669	1.073259	3.21621	1.594381	1.420996	1.518394	0	3.812262	0.618983	1.786203	0.124671	0.258586	0.75537	0.303495	2.04174	1.162307	0.632202	0.675215	1.765489	1.73399	3.79485	1.462651	1.291069	2.556602	1.673465	3.80747	2.410992	0.408588	1.11773	1.416528	1.738152	1.065454	2.776507	4.599936	1.160845	1.081206	1.062284	1.127833	2.490954	1.605162
MIMAT0015070	hsa-miR-3188	0.291072	0	0	0.506353	0.40396	0.623882	0	0.835386	0.164534	0.119251	1.324321	0	0	0.569398	0.802046	0.262915	0.464237	0.382758	0	0	0	0.101165	0.45372	0	0.421467	0.135043	0.220686	0	0	0.162517	0.286904	0.134558	0	0.271962	0.344427	0.136196	0.223546	0.472176	0	0.133182	0.25241	0.574992	0.696507	0.926748	0.265571	0.563917	0.311369	0.200645
MIMAT0019217	hsa-miR-3189-5p	7.276794	0.615219	2.410781	3.375687	1.885146	3.119412	2.188686	5.847699	2.468006	1.073259	2.648642	2.464042	3.268291	3.985785	1.604092	0.788744	3.249657	1.658617	4.114129	2.585857	1.007159	2.630292	2.04174	3.051053	5.057606	2.160688	1.544804	4.161577	2.78289	2.600268	8.894038	10.49553	1.673465	8.158865	9.64397	2.723917	4.91801	2.596966	17.697523	0.932273	5.300602	5.558255	1.393014	4.63374	5.311428	3.759446	4.826226	1.203871
MIMAT0015072	hsa-miR-320e	0	0	0	0	0	0	1.094343	0	0.329067	0	0	0	0.1421	0.189799	0	0.394372	1.237966	0	0	0	0	0.20233	0	0.145288	0	0	0	0	0.25299	0	0	0.403674	0.478132	0	0.114809	0	0	0	0.158014	0.133182	0	0	0.232169	0.154458	0	0	0	0
MIMAT0015073	hsa-miR-3190-5p	0	0	1.808085	1.18149	0.134653	0	0	0.835386	0	2.027267	4.351343	0	0.994697	0	0	0.262914	0	3.572407	12.342381	0	0	0.60699	0.22686	2.179325	13.486949	1.485473	0	0.346798	1.01196	0.162517	0	4.574974	0	3.535508	5.51084	4.085877	5.141556	8.026987	2.686231	0.266363	3.281327	1.149984	0	2.780244	1.062286	12.40617	0.934108	0
MIMAT0022732	hsa-miR-3191-5p	0.873216	0	0	0	0.134653	0	0	0	0.164534	0	0	0.144944	0	0	0	0.131457	0.773728	0	0	0	0	0.101165	0	0.290577	0.210734	0	0.220686	0	0	0	0	0	0.717199	0	0.459236	0	0.447092	0	0	0	0.25241	0.191664	0	0.154458	0.265571	0.375944	0.155685	0
MIMAT0015076	hsa-miR-3192-5p	69.275078	43.434452	86.587253	58.568217	129.536537	89.215192	70.037972	92.727802	148.573865	70.358114	109.729489	64.499906	121.210968	100.024235	80.204554	94.386376	134.47385	151.699668	324.891356	156.444365	112.550005	163.88749	113.429999	172.311864	63.220064	176.636239	120.274084	74.561596	119.158302	128.875738	69.287432	113.432461	130.530295	110.144678	248.791488	102.419288	139.269074	142.83313	189.616298	69.520791	137.058429	71.490657	58.274435	89.122291	108.884266	123.309824	115.362376	77.649752
MIMAT0015077	hsa-miR-3193	3.20179	1.476525	1.808086	0.506353	2.827719	6.238823	1.094343	3.341542	2.961605	2.027268	1.513511	1.449436	1.563096	3.416388	0.802046	3.154976	3.404403	2.934477	5.485504	3.490907	1.762528	2.023302	2.2686	3.051054	2.739538	2.70086	2.868922	0.693596	2.27691	2.112717	1.434522	2.825719	2.62973	1.087848	5.625649	1.906742	2.570778	1.888703	1.896163	2.130906	1.766868	1.149984	1.625183	2.31687	1.062285	2.067695	1.245477	1.605162
MIMAT0015078	hsa-miR-3194-5p	0	1.599571	0.602694	0.843921	0.942573	0.623882	1.094343	0.835386	0.493601	0.596255	0	0	0.1421	0.759197	0.802046	0.394371	0.464237	1.27586	0.124671	0.387879	0	0.505825	1.1343	0.581153	0.632202	0.810258	1.103431	0.346798	0.75897	0.162517	0.286904	0.269116	0.239066	0.815886	0.229618	0	0.223546	0.236088	0.316028	0.133182	0.25241	0.766656	1.160845	0.308916	1.858998	0.939861	0.778424	0.40129
MIMAT0015079	hsa-miR-3195	0	0.615219	4.821562	4.55718	0	0	0	0.835386	0	1.908016	5.864852	1.884267	0.568399	0.569398	0.802046	1.314574	0	0.127586	0.623353	0.517172	0	0.60699	1.36116	0.581153	1.264402	0.405129	1.324117	0.346798	0.75897	0.812584	0.430356	0.538232	0	2.44766	2.755419	0.408588	1.341276	0.708264	1.264109	0.133182	1.514458	6.708239	0	1.853496	0.265571	0.187972	0.622739	0
MIMAT0015080	hsa-miR-3196	0	0.123044	0.200898	0	0	0.623882	0	0	0	0	0	0.289887	0.1421	0.379598	0	0	0	0	0	0	0	0	0	0.145288	0	0.135043	0	0	0	0.162517	0.573808	0	0	0.543924	0.459237	7.354577	0.111773	3.30523	0.158014	0.133182	0	0	0	0	0.531142	0.187972	0	0.200645
MIMAT0015082	hsa-miR-3197	0	0.123044	0	0	0	0	0	0	0	0	0	0	0	0	0	0	0	0	0	0	0	0	0	0	0	0.135043	0	0	0	0	0	0.134558	0	0	0	0	0	0	0	0	0	0	0	0	0	0	0	0
MIMAT0015083	hsa-miR-3198	0	0	0	0	0	0	0	0	0	0	0	0	0	0	0	0	0	0	0	0	0	0	0	0	0	0	0	0	0	0	0	0	0	0	0	0	0	0	0	0	0	0	0	0	0	0	0	0
MIMAT0015084	hsa-miR-3199	0	0	0	0	0	0	0	0	0	0	0	0	0	0	0	0	0	0	0	0	0	0	0	0	0	0	0	0	0	0.162517	0	0	0	0	0	0	0	0	0	0	0	0	0.232169	0	0	0	0	0
MIMAT0017392	hsa-miR-3200-5p	0.582144	0	0.602695	0	1.615841	0	0	0.835386	0.822669	0.119251	0	0.144944	0.1421	0.189799	0.802046	0.394372	1.237964	1.913789	0	0.387879	0.755369	0.303495	0.90744	0.290577	0	0	0	1.387192	0	5.850601	0.430356	0	0	0.271962	0	0	0.111773	0.236088	0.316027	2.53045	0.25241	0	0	0.308916	0	0	0.155685	10.232913
MIMAT0015087	hsa-miR-514b-5p	0	0	0	0	0	0	0	0	0	0	0	0	0	0	0	0	0	0	0	0	0	0	0	0	0.210734	0	0	0	0	0	0	0	0	0	0	0	0	0	0	0.133182	0	0	0	0.308916	0	0	0	0
MIMAT0015089	hsa-miR-3202	0.873216	0.369131	0	0	0.134653	0	2.188687	0	0.164534	0	0	0	0	0	0	0	0	0	0	0	0.25179	0	0	0	0	0	0	0.693596	0	0.162517	0	0	0	0	0	0	0	0	0	0.79909	0	0	4.643381	0	1.062286	0	0	3.812261
MIMAT0016844	hsa-miR-4295	0.873216	1.230438	1.406288	0.337568	0.942574	0.623882	0	0.835386	1.31627	2.38502	1.324321	0.434831	1.136798	1.897993	1.604092	1.183116	0.618983	1.020688	1.371377	2.715151	0.50358	0.303495	0.68058	0.726442	2.107336	1.080344	1.765491	1.387192	0.75897	0.650067	0.71726	0.403674	1.912531	1.35981	1.033282	0.544784	1.229503	1.888702	1.106096	1.065453	1.262049	0.95832	0.928676	5.560489	1.327857	1.503778	2.646641	0.40129
MIMAT0016845	hsa-miR-4296	0	0	0	0	0	0	0	0	0	0	0	0	0	0	0	0	0	0	0	0	0	0	0	0	0	0	0	0	0	0	0	0	0	0	0	0	0	0	0	0	0	0	0	0	0	0	0	0
MIMAT0016847	hsa-miR-378c	0.873216	2.706964	2.008984	1.687844	0.673266	1.871647	4.377373	0	0.658135	0.715506	2.459455	1.014606	0.4263	0.759197	1.604092	2.234775	0.618983	0.255172	0	0.775758	1.007159	0.708155	2.2686	0.435864	1.264401	0.945301	2.868923	0.693596	0.50598	0.812584	2.438688	1.211022	0.717199	1.35981	0.114809	0.817175	1.11773	1.416527	0.158014	1.59818	0.757229	4.024944	1.393014	1.699038	1.593427	0.563916	2.335272	2.608388
MIMAT0016853	hsa-miR-4300	0	0	0	0.337569	0	0	0	0	0	0	0	0	0	0	0	0.131457	0	0	0	0	0	0	0.22686	0	0	0	0	0	0	0	0	0	0	0.271962	0.114809	0	0	0	0	0	0	0.191664	0.232169	0.154458	0	0	0	0.200645
MIMAT0016858	hsa-miR-4306	0.873216	0.738262	1.607187	0.506352	0.403959	0	1.094343	0.835386	0.329068	0.596255	0.567567	0.144944	0.568399	0.948997	0.802046	0.657286	0.928475	0.510344	0.748024	0.646465	0.25179	0.708155	0	0.290576	0.842936	0.945301	0.441372	0	0.25299	0.812584	1.577974	0.67279	0.478132	0.271962	0.688855	0.544784	0.335319	0	0.316027	0.133182	0.75723	0.95832	1.857352	0.308916	0.531143	0.939861	0.31137	0.601936
MIMAT0016862	hsa-miR-4310	0.873216	3.076094	2.008982	4.388396	0.673267	0	0	0.835386	0.987202	0.119251	3.21621	4.348308	0.852598	2.277591	0.802046	1.314573	0.618983	2.80689	0.997365	0.646465	1.007159	1.416311	3.62976	2.615188	2.107336	2.025645	2.648237	1.040394	0.50598	1.950201	0.717261	2.152929	4.064129	1.903735	8.955115	3.677289	2.459005	1.888703	2.212191	0.266363	1.514458	3.641616	2.089521	6.950612	3.717999	5.075251	6.694444	1.003226
MIMAT0016865	hsa-miR-4313	3.201789	2.091744	1.607186	1.18149	3.366334	1.871647	5.471716	1.670772	1.151736	1.788765	1.324322	1.59438	24.725332	3.226588	2.406137	2.234774	0.928475	4.082751	1.371377	3.232322	1.258948	4.451264	1.1343	4.939802	1.264402	8.642752	3.972355	3.121182	6.07176	4.062916	2.438688	5.247764	1.434398	3.535507	10.562445	1.770547	5.476873	4.485669	14.379235	2.130906	1.766868	0.766656	5.107718	2.625786	11.153999	10.714421	2.802326	2.608389
MIMAT0016866	hsa-miR-4315	0	0	0	0	0	0	0	0.835386	0	0	0.189189	0	0	0.189799	0	0.394372	0	0	0	0	0	0	0.22686	0	0.421467	0	0	0.346798	0	0	0.143452	0.134558	0	0	0.344427	0.136196	0	0.236088	0	0.133182	0	0.191664	0	0.463374	0	0	0.31137	0.200645
MIMAT0016871	hsa-miR-4320	8.441082	0.246088	0	0	1.615841	2.495529	0	0	2.797072	0	0	0.144944	0.568398	0.948996	0	0.262915	0.618982	0.382758	0.748023	0.517172	0.755369	1.719807	0	1.743459	0	2.295731	0.441372	1.387192	1.77093	2.9253	0	0.403674	0	0	0.229618	0.408588	0.447092	0	1.422122	0.133182	0	0	2.786029	0	2.390142	0.563916	0.778424	2.60839
MIMAT0016873	hsa-miR-4322	0	0	0	285.414573	0	0	0	0	0	0	0	0	0	0	0	0	0	0	0	0.129293	0	0	0	0	0	0	0	0.693596	0.50598	0	1.147617	0	0	0	0.344428	0	0.223546	0	0.158014	0	0	0	0	0	0.265571	0	0	0
MIMAT0016875	hsa-miR-4323	0	0	0	27.680653	0	0	0	0	0	0	0	0	0	0	0	0	0	0	0	0	0	0	0	0	0	0	0	0	0	0	0	0	0	0	0.114809	0	0	0	0	0	0	0	0	0	0	0	0	0
MIMAT0016876	hsa-miR-4324	0	0.123044	4.821561	4.388396	1.750493	0	1.094343	0	0.658136	1.073259	0.756756	0.434831	3.268292	0.189799	2.406138	3.549349	0.928474	0.63793	0.249342	0.129293	0	0.101165	0.22686	0.145288	3.793204	0.540172	0	0.346798	1.51794	0.9751	3.729757	1.345581	0.239066	1.087848	0.114809	0.408588	0.670638	1.180439	0.316028	0.665908	0.25241	3.258288	0.232169	2.31687	0.265571	0.751889	1.401162	0.40129
MIMAT0016878	hsa-miR-4257	0	0	0.200898	0	0	0	0	0	0	0	0	0	0	0	0	0.131457	0	0	0	0	0	0	0	0	0	0	0	0	0	0.162517	0	0	0	0	0	0	0	0	0.158014	0	0	0	0	0	0	0	0.155685	0
MIMAT0016879	hsa-miR-4258	0	0	0	0	0	0	0	0	0	0	0	0	0	0.379599	0	0	0	0	0	0	0.25179	0	0	0.145288	0	0	0	0	0	0	0	0.134558	0	0	0.229618	0	0.223546	0	0	0	0	0	0	0	0	0	0.311369	0
MIMAT0016884	hsa-miR-4254	0.291072	0	0	0	0.134653	0	0	0	0	0	0	0	0.1421	0	0	0.131457	0	0	0	0	0	0	0	0	0	0	0	0	0	0	0.143452	0	0.239066	0	0	0.136196	0	0	0	0	0	0	0	0.154458	0	0	0.155685	0
MIMAT0016888	hsa-miR-4326	0	0	0	0	0	0	0	0	0	0	0	0	0	0	0	0	0	0	0	0	0	0	0	0	0	0	0	0	0	0	0	0	0	0	0	0	0	0	0	0	0	0	0	0	0	0	0	0
MIMAT0016891	hsa-miR-4265	2.910718	0.492175	2.008985	2.194197	0.673266	1.871647	2.188686	1.670771	0.987202	0.357753	1.891888	0.869662	1.136797	1.897992	1.604091	1.051658	1.702201	0.255172	0.997364	0.129293	0.25179	1.011651	0.45372	0.435865	1.053668	0.945301	0.882746	1.387192	0.75897	0.650067	1.721426	0.538232	0.956265	1.087849	1.836946	0.817175	2.123686	0.472176	0.316027	0.399545	1.009639	2.683296	1.393014	0.154458	0.531143	0.939862	1.868217	1.805808
MIMAT0016895	hsa-miR-2355-5p	0.291072	0.123044	0	0	0	0	0	0	0	0	0.378378	0.289887	0.1421	0.569397	0.802046	0	0	0.255172	0	0	0	0.303495	0.22686	0	0.421467	0.270086	0	0	0	0	0.430357	0	0	0	0	0	0.111773	0.708263	0.158014	0	0	0	0.232169	0.154458	0.265571	0	0	0.601936
MIMAT0016907	hsa-miR-4281	0	0.369131	0	0	0	0	0	1.670771	0.493601	0	0.189189	0.144944	0	0.379598	0	0	0.773728	0.127586	0.249341	0.129293	0.25179	0	0	0.290576	0	0	0.662059	0	0	0.48755	0.143452	0.134558	0	0	0.114809	0.136196	0	0.236088	0.474042	0.133182	0	0	0	0.154458	0.265571	0	1.089793	0.200645
MIMAT0016915	hsa-miR-4284	0	0	0	0.168784	0.134653	0	1.094343	0	0.329067	0	0.189189	0	0.852598	0	0	0	1.39271	0.127586	0	0.129293	0.25179	0.101165	0	0.581153	0	0	0	0.693596	0.25299	0.650067	0.573808	0.67279	0.478132	0	0	0.136196	0.223546	0	0.316028	0.266364	0.504819	0.191664	0	0.308916	1.593428	0.187972	0.155685	0
MIMAT0016916	hsa-miR-4286	2.037502	0.615219	0.200898	0.675136	0.134653	0.623882	1.094343	0	0.329068	0	0.756756	0.579775	0.4263	1.328595	0	0.657286	0.464237	0.382758	0	0.129293	0	0.101165	0.22686	0.145288	0.210734	0.135043	0.220686	0.346798	0	0.162517	0.573809	0.269116	0	1.087849	0.229618	0.272392	1.005957	0.236088	0.948082	0.266364	0.50482	0.95832	0.232169	0.463374	0.265571	0	0.934108	0.200645
MIMAT0016920	hsa-miR-4289	0	0	0	0	0	0	0	0	0	0	0	0	0	0	0	0	0	0	0	0	0	0	0	0	0	0	0	0	0	0	0	0	0	0	0	0	0	0	0	0	0	0	0	0	0	0	0	0
MIMAT0016921	hsa-miR-4290	0	0	0	0	0.40396	0	0	0	0	0	0.567566	0	0	0	0	0.131457	0.154746	0	0	0	0	0	0	0	0	0.135043	0	0	0	0	0.143452	0	0	0	0	0	0.111773	0	0	0	0	0.191664	0	0	0	0	0	0
MIMAT0016925	hsa-miR-500b-5p	0	0	0	0	0	0	0	0	0	0	0	0	0	0	0	0	0	0	0	0	0	0	0	0	0	0	0	0	0	0	0	0	0	0	0.114809	0	0	0	0	0	0	0	0	0	0	0	0	0
MIMAT0017981	hsa-miR-3605-5p	0.291072	0	0	0	0	0	1.094343	0	0	0.119251	0	0	0	0.379598	0	0.262915	0	0	0	0.129293	0	0	0	0	0	0.135043	0	0	0	0	0	0.134558	0	0	0.114809	0	0	0	0	0	0	0	0.232169	0.154458	0.265571	0.187972	0.155685	0
MIMAT0017983	hsa-miR-3606-5p	0	0	0	0	0	0	0	0	0	0	0	0	0.284199	0	0	0	0	0	0	0	0.25179	0	0	0	0	0	0	0	0	0	0.143452	0	0	0.271962	0	0	0	0	0	0.133182	0.25241	0	0	0	0	0	0	0
MIMAT0017984	hsa-miR-3607-5p	0.291072	0	0	0	0	0	0	0	0.164534	0	0.189189	0.144944	0	0	0	0	0.154746	0	0	0	0	0	0	0	0.210734	0	0	0	0	0	0	0	0	0	0	0.272392	0	0	0	0	0	0	0	0	0	0	0	1.003227
MIMAT0017986	hsa-miR-3609	0.291072	0	0	0.168784	0.269306	0	0	0.835386	0	0	0.567567	0	0	0	0	0.131457	0.773728	0.382758	0	0	0	0.101165	0.45372	0	0	0	0.220686	0	0.25299	1.787683	0	0	0	0.271962	0.114809	0.680979	0.111773	0.708263	0.158014	0.665909	0	0.191664	0	0.308916	1.062285	0	0.467054	2.809035
MIMAT0017987	hsa-miR-3610	0	0	0	0	0	0	0	0	0	0	0	0	0	0	0	0	0	0	0	0	0	0	0	0	0	0	0	0	0	0	0	0	0	0	0	0	0	0	0	0	0	0	0	0	0	0	0	0
MIMAT0017988	hsa-miR-3611	0.873216	1.107395	8.437733	20.422919	2.558412	0.623882	3.283029	3.341544	3.12614	1.073259	0.945945	4.348308	6.110285	6.642976	0.802046	2.497689	2.321184	3.18965	6.482871	0.517172	3.273266	4.653593	7.03266	5.085088	4.425406	7.697451	3.310295	3.121182	7.33671	4.225435	1.291069	3.902183	1.673464	3.263544	15.614047	2.451526	6.03574	2.360879	6.63657	2.39727	3.028917	3.258288	3.250366	7.413985	6.373711	5.639168	5.760336	1.605161
MIMAT0017989	hsa-miR-3612	0.291072	0.369132	1.406288	1.350273	0.538612	0.623882	0	0.835386	0.658136	1.431012	0	1.15955	0.2842	0.948995	0.802046	1.051658	1.083221	0.765516	2.493412	1.680808	0.50358	0.80932	1.1343	1.017017	1.05367	1.485473	0.662059	0.693596	1.26495	0.812584	1.004164	0.941906	0.717199	1.087848	1.033282	0.136196	1.229503	0.472176	0.790069	0.266364	0.50482	0.574992	0.232169	0	1.062285	1.315806	0.622739	0.601936
MIMAT0017990	hsa-miR-3613-5p	4.657149	5.290883	3.013476	2.531766	4.847522	2.495529	0	7.518471	7.897614	2.38502	2.459455	2.753929	4.547189	4.744982	0.802046	3.286433	4.332876	2.806891	1.745388	5.559593	4.784005	4.350099	11.11614	4.503937	2.528803	2.70086	4.413726	4.161577	5.0598	5.36305	5.307732	8.3426	7.889193	5.167282	8.036641	4.085877	10.506656	8.026986	4.740408	4.528174	5.048195	5.941583	6.965072	14.98243	3.717998	9.586587	10.119507	7.223232
MIMAT0017992	hsa-miR-3614-5p	0	0	0	0	0	0	0	0	0	0	0	0	0	0	0	0	0	0	0	0	0	0	0	0	0	0	0	0	0	0	0	0	0	0	0.114809	0	0	0	0	0	0	0	0	0	0	0	0	0
MIMAT0017994	hsa-miR-3615	3.783933	2.460876	2.008984	1.350275	1.750493	3.743294	1.094343	1.670771	4.606942	0.715506	0.756755	3.768534	2.415693	3.606187	5.61432	1.051659	1.392711	0.255172	1.870059	1.292929	1.510739	2.326797	0	1.307594	1.896603	2.160688	1.103431	3.467981	3.54186	2.762783	3.155949	5.113208	1.434398	2.447659	7.347787	2.723918	5.812192	1.888702	4.740408	0.399546	3.786145	2.491632	2.553859	3.552534	4.780284	9.962532	3.113695	2.809035
MIMAT0017995	hsa-miR-3616-5p	8.732154	6.767408	26.116801	18.903859	9.291083	8.734353	7.660403	9.189242	7.897616	6.91656	15.135103	9.421334	6.394484	11.577755	8.822503	17.746741	4.951859	6.88964	10.472325	5.4303	6.042953	5.867576	14.06532	10.170178	13.908416	14.314558	18.979031	8.323154	6.57774	10.563587	8.750585	11.302878	7.171993	13.598108	21.354507	14.845349	13.412752	9.207426	11.376979	4.661357	6.56265	20.31638	7.893747	10.812062	13.278566	8.834699	11.987725	9.430329
MIMAT0017997	hsa-miR-3617-5p	0	0	0	0	0	0	0	0	0	0	0	0	0	0	0	0	0.309492	0	0	0	0	0	0	0	0	0	0	0.346798	0	0	0	0.269116	0.239066	0	0	0	0.223546	0	0	0.133182	0	0.383328	0	0	0	0	0.622739	0
MIMAT0017998	hsa-miR-3618	0	0	0	8.776789	0	0	0	0	0	0	0	0	0	0	0	0	0	0	0	0	0	0	0	0	0	0	0	0	0	0	0	0	0	0	0	0	0	0	0	0	0	0	0	0	0	0	0	0
MIMAT0017999	hsa-miR-3619-5p	0	0	0	0	0	0	0	0	0	0	0.945944	0	0	0	0	0	0	0	0.374012	2.715151	0	0	0	0	0	0	0.220686	0	0	0.162517	0.143452	0	0	0	0	0.136196	0	0.236088	0	0	0	0	0	0	0	0.187972	0.155685	0
MIMAT0018000	hsa-miR-23c	0	0	0	0	0	0	0	0	0	0	0	0	0	0	0	0	0	0	0	0	0	0	0	0	0	0	0	0	0	0	0	0	0	0	0	0	0	0	0	0	0	0	0	0	0	0	0	0
MIMAT0022967	hsa-miR-3620-5p	0	0.861307	73.528844	8.608006	1.077226	1.247765	0	6.683085	0.329068	26.950734	6.621608	3.043816	13.783662	1.138795	4.010228	14.723222	0.464238	78.848104	9.22562	0.775757	1.510738	14.466611	10.88928	10.606043	1.685869	5.671806	3.972356	1.040394	5.31279	0.48755	0.286904	13.99404	0.717199	16.861653	64.981995	5.720227	32.973017	50.758881	16.591426	0.532727	17.668675	13.608142	0.464338	5.251573	3.186855	21.616814	6.227389	0.802582
MIMAT0018002	hsa-miR-3621	43.660763	31.253119	138.619963	73.421253	21.140578	49.286716	16.41515	56.806221	20.731238	81.686963	51.080968	31.452763	50.58746	21.067723	32.883868	107.400655	22.902336	93.520485	57.473107	44.088866	15.862753	25.695939	80.081579	27.168903	122.857655	21.336794	43.475219	31.905426	31.876743	17.71432	51.499355	73.468711	30.839575	75.877445	41.560921	38.134842	88.635935	45.564949	38.239287	18.645424	51.491565	129.756502	36.450543	46.955245	14.606425	63.346662	38.921179	25.88325
MIMAT0018003	hsa-miR-3622a-5p	0	0	0.200898	0.168784	0	0	0	0	0.164534	0	0.189189	0.289888	0.1421	0.189799	0	0.262914	0	0	0.374013	0.258586	0	0.20233	0.45372	0.290576	0	0.675215	0.220686	0	0.25299	0.48755	0.286904	0.134558	0.478133	0	0.229618	0.136196	0.111773	1.18044	0	0.133182	0	0.383328	0	0.463374	1.593428	0.375944	0.155685	0.200645
MIMAT0018005	hsa-miR-3622b-5p	0	0	0	0	0	0	0	0	0	0	0	0	0	0	0	0	0	0	0	0	0	0	0	0	0	0	0	0	0	0	0	0	0	0	0	0	0	0	0	0	0	0	0	0	0	0	0	0
MIMAT0018065	hsa-miR-3646	0	0	0	0	0	0	0	0	0	0	0	0	0	0	0	0	0	0	0	0	0	0	0	0	0	0	0	0	0	0	0	0	0	0	0	0	0	0	0	0	0	0	0	0	0	0	0	0
MIMAT0018070	hsa-miR-3650	0	0	0	0	0	0	0	0	0	0	0	0	0	0	0	0	0	0	0	0	0	0	0	0	0	0	0	0	0	0	0	0	0	0	0	0	0	0	0	0	0	0	0	0	0	0	0	0
MIMAT0018071	hsa-miR-3651	0.291072	0.61522	0	0.675137	0.269306	0	1.094343	0	0.164534	0.119251	0.378378	0.289888	0	0.189799	0	0.262914	0.309492	0.255172	0.249341	0.387879	0.25179	0.20233	0	0.145288	0	0.540172	0.882745	1.040394	0.50598	0.9751	0	0.134558	0	0.543924	0.114809	0	0.558865	0	0.158014	0.266364	0.25241	0	0.232169	0.617832	0	0.375944	0.467054	0.601936
MIMAT0018072	hsa-miR-3652	0.582144	0.492175	0.401797	0.337569	0.269306	0	0	0.835386	0	1.073259	0.567567	0.289888	0.852598	0.569398	0	0.394372	0.154746	0.255172	0.124671	0.129293	0.25179	0.80932	1.36116	1.017018	0	0.675215	0.882745	0.346798	0.50598	0.650066	0.286904	0.538232	0.239066	1.087848	0.114809	0.680979	1.005957	0.944352	0.790069	0.133182	0.50482	0.191664	0.232169	0.926748	0	0.751889	0	0
MIMAT0032110	hsa-miR-3653-5p	0	0	0	0	0	0	0	0	0	0	0	0	0	0.189799	0	0	0	0	0	0	0	0	0	0	0	0	0	0	0	0	0.143452	0	0	0.271962	0	0	0.111773	0.236088	0	0	0	0	0	0	0.265571	0	0	0
MIMAT0018074	hsa-miR-3654	0	0	0	0	0	0	0	0	0	0	0	0	0	0	0	0	0	0.127586	0	0	0	0	0	0	0	0	0.220686	0	0	0	0	0	0	0	0	0	0	0	0	0	0	0	0.464338	0	0	0	0	0
MIMAT0018075	hsa-miR-3655	11.642871	38.143568	30.536571	37.132586	22.083152	13.725413	39.396361	41.76928	22.541107	46.269404	44.270174	45.07746	26.430528	14.045149	21.65523	31.681222	23.366572	41.848184	51.114909	25.470693	11.834117	36.419442	50.36292	31.382262	59.216127	32.00519	27.806485	19.420695	35.418604	21.127171	28.546996	21.260177	37.772502	14.413995	16.532521	30.371676	34.649609	26.914012	24.334092	18.911787	18.173494	19.933052	41.558263	58.076224	38.773422	74.624999	51.687326	28.892931
MIMAT0018076	hsa-miR-3656	0	0	0	0	0	0	0	0	0	0	0	0	0	0	0	0	0	0	0	0	0	0	0	0	0	0	0	0	0	0	0	0	0	0	0	0	0	0	0	0	0	0	0	0	0	0	0	0
MIMAT0018077	hsa-miR-3657	0	0	0	0	0	0	0	0	0	0	0	0	0	0	0	0	0	0	0	0	0	0	0	0	0	0	0	0	0	0	0	0	0	0	0	0	0	0	0	0	0	0	0	0	0	0	0	0
MIMAT0018078	hsa-miR-3658	1.455359	0	0.803593	0	0.40396	0	1.094343	1.670772	0.493602	0.477004	0.567567	0.289888	1.420997	0.379599	0	0.788743	0.464237	0.510344	1.496047	0.90505	0.50358	0.60699	0.45372	0.581152	0.421468	0.540172	0.662059	0	1.26495	0.9751	0.143452	1.34558	0	0.543924	15.154809	0.136196	1.676594	2.360878	3.160274	0.399546	1.26205	0.383328	0.232169	0.77229	0.531143	0.751888	1.089794	0
MIMAT0018080	hsa-miR-3659	0	0	0	0	0.269307	0	0	0	0.493601	0	0	0.289887	0.1421	0	0.802046	0.131457	0.154746	0.127586	0.124671	0.129293	0	0	0	0.435864	0.421468	0.135043	0	0	0.25299	0	0	0	0	0	0.344428	0.272392	0.223546	0	0.158014	0	0	0	0	0.308916	0.265571	0.187972	0	0
MIMAT0018081	hsa-miR-3660	0	0	0	0	0.134653	0	1.094343	0	0	0	0	0	0	0	0	0	0	0	0	0	0	0	0	0	0	0	0	0	0	0	0	0	0	0	0	0	0	0	0	0	0	0	0	0.154458	0	0	0.155685	0
MIMAT0018082	hsa-miR-3661	0	0	0	0.168784	0.134653	0	0	0	0.164534	0.119251	0.189189	0.289888	1.705195	0	0	0	0	0.255172	0	0.129293	0.50358	0.20233	0.90744	0.726441	0.632202	0.405129	0	0.346798	1.01196	0	0	0.403674	0	0	0.344427	0	0.223546	0	0	0	0.25241	0	0.232169	0.463374	0	0.939862	0.467054	0.401291
MIMAT0018083	hsa-miR-3662	0.582144	0.246088	0	0	0.269307	0	1.094343	0.835386	0.164534	0.238502	0	0	1.136797	0.189799	0	0.131457	1.547456	0	0	0	0	0.303495	0.45372	0.290577	0	2.025645	0	0.346798	1.77093	0	0.573808	0.134558	0.239066	0	0.688855	0	0.558865	0	0.632056	0.266364	0.25241	0.191664	0	0	0.265571	0.939861	0.31137	0
MIMAT0018084	hsa-miR-3663-5p	0	0	0	0	0	0	0	0	0	0	0	0	0	0	0	0	0	0	0	0	0	0	0	0	0	0.135043	0.220686	0	0	0	0	0	0	0	0	0	0	0	0	0	0	0	0	0	0	0	0	0
MIMAT0018086	hsa-miR-3664-5p	0	0	0	0	0	0	0	0	0	0	0	0.289887	0	0	0	0	0	0	0	0.129293	0	0	0	0	0	0	0	0	0	0	0	0	0	0	0	0.136196	0.111773	0	0	0	0	0	0.232169	0	0.265571	0	0	0
MIMAT0018087	hsa-miR-3665	0	0	0	0	0	0	0	0	0	0	0	0	0	0	0	0	0	0	0	0	0	0	0	0	0	0	0	0	0	0	0	0	0	0	0	0	0	0	0	0	0	0	0	0	0	0	0	0
MIMAT0018089	hsa-miR-3667-5p	0	0	0.200898	0.168784	0.942573	0	0	0	0.987201	0.477004	0.189189	0	0.852598	0.569398	0	0.131457	0.464237	0.127586	0.374012	0.387879	0	0.505826	0.45372	0.290577	0.842935	0.810258	0.662058	0.346798	1.51794	0.9751	0	0.134558	0.239066	0	0	0	0	0	0.316027	0.266364	0.25241	0	0	0.308916	0.265571	0.187972	0.155685	0
MIMAT0018094	hsa-miR-3671	0.582144	1.107394	0.401797	0	0	0	0	0	0	0.834757	0.189189	0.579775	0.1421	1.328595	0	0	0.309491	0.127586	6.358196	0	0	0.303495	0	0	1.264403	0	0	0.346798	0	0	0	0	0	0.271962	0	0	0.223546	0	0.158014	0.133182	0.25241	0	0.232169	0.154458	0.265571	0	0	0.200645
MIMAT0018098	hsa-miR-3675-5p	0	0.123044	0	0	0.134653	0	0	0	0	0	0	0	0	0	0	0	0	0	0	0	0	0.101165	0	0	0	0	0	0	0	0	0	0	0	0	0	0	0.111773	0.236088	0.158014	0	0.50482	0	0	0	0	0.563916	0	0.200645
MIMAT0019221	hsa-miR-3677-5p	0	0	0.200898	0	0.134653	0	0	0	0	0	0	0	0	0	0	0.394372	0	0.127586	0	0.129293	0	0	0.22686	0.290577	0	0.135043	0.441373	0	0.50598	0.162517	0	0	0	0	0.114809	0	0	0.472176	0.158014	0	0	0.191664	0	0	0	0	0	0
MIMAT0018102	hsa-miR-3678-5p	0	0.123044	0	0.168784	0	0	0	0	0.164534	0	0	0	0	0	0	0.131457	0.464237	0.127586	0	0	0	0	0	0	0	0	0	0.346798	0	0	0	0	0	0	0	0	0	0	0	0	0	0	0	0.154458	0	0	0	0
MIMAT0018104	hsa-miR-3679-5p	0	0	0	0	0	0	0	0	0.329067	0	0	0	0	0	0	0	0	0	0	0	0	0	0	0	0	0	0	0	0	0.162517	0	0	0	0	0	0	0	0	0	0	0	0	0	0	0	0	0	0
MIMAT0018106	hsa-miR-3680-5p	0.582144	0.123044	0	0	3.366334	0	0	0	0.658135	0	0	0.144944	10.799571	0	1.604091	1.314574	4.487621	0.63793	0	0.129293	0	13.151465	0	10.02489	0.421467	11.613698	0.441373	7.28276	23.275082	4.712984	1.434522	13.859482	9.801725	2.44766	6.658932	0.408588	7.265241	1.888703	16.907452	2.796814	6.057832	0	0	0.926748	16.199853	10.71442	17.436689	1.003227
MIMAT0018108	hsa-miR-3681-5p	0.582144	0.123044	0	0	0.134653	0	0	0	0	0.119251	0.189189	0	0.1421	0	0	0.394372	0	0	0	0	0	0	0	0	0.210734	0.135043	0.441372	1.040394	0	1.300133	0	0.134558	0	0	9.643966	0.544784	0.558865	0.708264	4.898425	0	0.50482	0.574992	0.464338	0.463374	0.796714	1.879723	1.401163	0.200645
MIMAT0019222	hsa-miR-3682-5p	1.746431	0.492176	0.401797	0.337569	0.673266	0.623882	0	0	0.822668	0.119251	0	0.434832	1.278897	1.138796	0.802046	1.183116	2.47593	0.510344	0.124671	1.163636	0.503579	1.820972	0	1.743459	0.210734	2.160688	1.324118	0.693596	2.27691	2.600266	0.286904	1.211022	0.478132	0.271962	0.918474	0.817175	1.005957	0.708263	1.580136	0.79909	2.776507	1.149984	0.232169	0.926748	2.390141	2.255667	1.089793	1.003226
MIMAT0018111	hsa-miR-3683	0.291072	0.123044	0.401796	0.337569	0.134653	0	0	0.835386	0	0	0.567566	0	0	0	0.802046	0.525829	0.154746	0	0.124671	0.258586	0.50358	0.101165	2.04174	0	1.264402	0.135043	0	0.346798	0	0.162517	0.143452	0.134558	0.478133	0.815886	0.114809	0.272392	0.447092	0	0.316028	0.133182	0.25241	0.95832	0	0.154458	0	0	0.778423	0
MIMAT0018112	hsa-miR-3684	34.346468	85.269336	601.691	629.39736	49.417785	109.179433	36.11333	258.969535	114.021803	53.185965	291.161518	242.200767	163.414551	55.231599	171.637746	317.4695	29.092157	122.354906	85.274631	55.466639	38.523826	39.859058	333.711056	42.714745	271.424807	34.70605	37.516686	85.659135	89.052488	61.756344	218.908125	234.265618	53.550889	575.743911	305.966459	1075.538722	183.7547	400.404938	130.045179	48.877646	71.179515	1104.176071	128.853832	238.637678	52.583131	178.761649	413.809983	122.594311
MIMAT0018113	hsa-miR-3685	0	0	0	0	0	0	0	0	0	0	0	0	0	0	0	0	0	0	0	0	0	0	0	0	0	0	0	0	0	0	0	0	0	0	0	0	0	0	0	0	0	0	0	0	0	0	0	0
MIMAT0019223	hsa-miR-3688-5p	0.291072	0.246088	0.401797	1.687842	0.269306	0	1.094343	0	0.164534	0.238502	0.567567	1.449438	0.7105	0.379598	0.802046	0.525829	0.464238	0.382758	0.872695	0.517172	0.50358	0.20233	0.68058	0.290576	0.632202	0.675215	0.662058	0.346798	0.50598	0.325034	2.151783	1.480138	0	0.271962	0.459236	0.817176	0.782411	0.708264	0	0.133182	0.25241	2.108304	0.464338	0	0	0	0.155685	0.40129
MIMAT0018117	hsa-miR-3689a-5p	0	0.492175	0	0.168784	0.269306	0	0	0	0.164534	0	0	0	0	0	0	0.131457	0	0.127586	0.249342	0	0.25179	0.303495	0	0	0	0	0	0	0	0	0	0	0	0	0	0	0	0.236088	0.316028	0.133182	0	0	0	0	0.265571	0	0.155685	0
MIMAT0018119	hsa-miR-3690	0	0	0	0	0.269307	0	0	0	0	0	0	0	0	0	0	0	0	0	0	0.129293	0.25179	0	0	0	0	0	0	0	0	0.162517	0	0	0.239066	0.271962	0	0	0	0	0	0	0	0	0	0	0	0	0	0
MIMAT0018120	hsa-miR-3691-5p	0	0	0	0	0	0	0	0	0	0	0	0	0	0	0	0	0	0	0	0	0	0	0	0	0	0	0	0	0	0	0	0	0	0	0	0	0	0	0	0	0	0	0	0	0	0	0	0
MIMAT0018121	hsa-miR-3692-5p	0.291072	0	0.200898	0.337568	0.942572	0	0	0	0.164534	0	0	0	3.69459	0.189799	4.010229	0	0	0.510344	0	0	1.007159	7.081555	0	7.264412	0	6.211978	2.206863	1.040394	4.30083	1.300135	0	4.305858	0	0	1.033281	0	0.111773	1.416526	7.900682	0.133182	4.038555	0	0	0.154458	2.921283	7.330919	1.245478	0
MIMAT0018179	hsa-miR-3907	0.291072	0	0	0	0	0	0	0	0	0	0	0	0	0	0	0	0	0	0	0	0	0	0	0	0	0	0	0	0	0	0	0	0	0	0	0	0	0	0	0	0	0	0	0	0	0	0	0
MIMAT0018180	hsa-miR-3689b-5p	0.291072	0.369132	0	0	0.134653	0.623882	1.094343	0.835386	1.645337	0.119251	0.189189	0.869663	0.1421	2.087793	0	0.262914	0.773729	0.382758	0.124671	0.258586	0.75537	0.80932	0.68058	1.162305	0.210734	1.215387	0.441372	0	0.75897	0.650067	0.143452	0.67279	0.956265	0	1.148092	0.272392	0.782411	0.236088	0.632056	0.932272	0	0.766656	1.625183	0	0	0.375944	0.467054	1.203871
MIMAT0018182	hsa-miR-3908	0	0	0	0	0	0	0	0	0	0	0	0.144944	0	0	0	0	0	0	0	0	0	0	0	0	0	0	0	0	0	0	0	0	0	0	0	0	0	0	0	0	0	0	0	0	0	0	0	0
MIMAT0018183	hsa-miR-3909	0	0	0	0	0.134653	0	0	0	0	0	0	0	0	0	0	0	0	0	0	0	0	0	0	0.290576	0	0	0	0	0	0	0	0	0	0	0	0.136196	0	0	0	0	0	0.191664	0	0	0	0	0	0
MIMAT0018184	hsa-miR-3910	0	0	0	0	0	0	0	0	0	0	0	0	0	0	0	0	0	0	0	0	0	0	0	0	0	0	0	0	0	0	0	0	0	0	0	0	0	0	0	0	0	0	0	0	0	0	0	0
MIMAT0018185	hsa-miR-3911	0	0	0	0	0	0	0	0	0	0	0	0	0	0	0	0	0	0	0	0	0	0	0	0	0	0	0	0	0	0	0	0	0	0	0	0	0	0	0	0	0	0	0	0	0	0	0	0
MIMAT0027036	hsa-miR-3912-5p	0	0.492176	0	0.337569	0	1.871647	0	0	0.822669	0.238502	0.189189	0.289888	0.568398	0.569397	0	0.131457	0.464237	0.382758	0.374012	0.775757	0	0.40466	0.68058	0.87173	0.421467	1.215387	1.544804	1.040394	1.26495	0.162517	0.286904	1.076464	0	0.271962	0.344427	0.817176	0.447092	0.472176	0.474041	0.532727	0.25241	0.191664	1.857352	0.308916	1.062286	2.255667	0.622739	0.80258
MIMAT0018187	hsa-miR-3913-5p	8.441081	19.687006	40.782395	10.970992	19.120779	26.826946	40.490704	23.390797	31.261389	39.591345	18.729689	19.132557	9.236474	19.16973	12.832729	17.878199	13.927097	25.262014	33.411697	26.505036	22.409285	16.692244	17.0145	12.204212	13.697681	9.45301	20.523835	6.935962	6.57774	14.463987	10.328561	24.220455	6.69386	32.63546	42.823823	12.666215	25.260684	25.02531	10.744924	8.656804	8.077108	12.266493	10.447607	5.097115	6.904855	14.097921	8.718345	20.465826
MIMAT0018188	hsa-miR-3914	0	0	0	0	0	0	0	0	0	0	0	0.144944	0	0	0	0	0	0	0	0	0	0	0	0	0	0	0	0	0	0	0.143452	0	0	0	0	0	0	0	0	0	0	0	0.464338	0	0	0	0	0
MIMAT0018189	hsa-miR-3915	0	0	0	0	0	0	0	0	0	0	0	0	0	0	0	0	0	0	0	0	0	0	0	0	0	0	0	0	0	0	0	0	0	0	0	0	0	0	0	0	0	0	0	0	0	0	0	0
MIMAT0018190	hsa-miR-3916	4.075005	0	0	0	0	0.623882	0	0	0	0	0	0	0	0	0	0	2.475929	0.255172	0.124671	0.517172	0.25179	0	0	0	0	0.135043	0	0	0	0	0.860713	0.134558	0.478132	0	0	1.361958	0	0	0	0	0	0	0	0	1.858999	0	0	0
MIMAT0018191	hsa-miR-3917	1.164287	2.953051	2.611679	0	5.251481	0	1.094343	4.176928	6.416813	0.834757	0.189189	2.608986	4.547188	5.31438	0.802046	1.577487	0.309492	20.030992	4.114127	6.33535	1.007159	1.618642	3.17604	1.888747	9.48301	4.186333	4.855101	5.201972	7.08372	2.275234	3.873209	9.553624	1.434398	12.510259	17.910233	8.035556	11.06552	0.472176	6.636571	2.130906	7.31988	2.683296	3.946874	3.861451	3.186856	5.451196	2.802325	5.216778
MIMAT0018192	hsa-miR-3918	0.291072	0.861306	0	0.506353	0.134653	0	2.188686	1.670772	0	0.357753	0.189189	1.014605	0.568398	1.138796	0.802046	0.262914	0.309491	1.531032	1.745388	0.258586	0.25179	1.416312	2.04174	1.452883	2.739536	1.620516	0.441373	0.346798	1.01196	0.48755	0.430356	1.749254	1.195332	0.543924	2.296183	0.953372	0.782411	2.596966	1.106095	0.665908	1.262048	0.574992	0.928676	0.77229	1.327857	4.699308	2.335271	1.805808
MIMAT0018193	hsa-miR-3919	0	0	0	0.168784	0.134653	0	0	0	0	0.119251	0	0.144944	0.1421	0	0	0.131457	0	0.127586	0	0	0	0	0	0	0.210734	0.405129	0	0	0	0	0	0	0	0	0	0.408588	0	0	0	0.133182	0	0	0	0	0	0	0.155685	0
MIMAT0019226	hsa-miR-3150b-5p	2.910717	1.968701	1.808086	2.531766	1.481187	2.495529	2.188686	1.670771	2.961605	0.357753	2.270266	2.75393	1.705196	4.555183	4.812274	0.657286	1.237965	1.148274	1.371376	1.163636	1.00716	1.315146	2.49546	0.435865	0.421467	1.080344	1.324118	2.080788	1.01196	2.437751	2.008332	0.807348	0.478132	0.815887	3.099847	3.268701	1.341275	2.360879	0.632056	0.399545	1.262049	1.533312	3.946874	2.007954	1.858999	2.631611	0.778423	1.203871
MIMAT0018195	hsa-miR-3920	0	0.123044	0	0	0	0	0	0	0	0	0	0	0	0	0	0	0	0	0	0	0	0.101165	0	0.145288	0	0.135043	0	0	0	0	0	0	0	0	0.114809	0	0	0	0.316028	0.133182	0.25241	0	0	0	0	0	0	0.200645
MIMAT0018196	hsa-miR-3921	0	0	0	0	0	0	0	0	0	0	0	0	0	0	0	0	0	0	0	0	0	0	0	0	0	0	0	0	0	0	0	0	0	0	0	0	0	0	0	0	0	0	0	0	0	0	0	0
MIMAT0019227	hsa-miR-3922-5p	0	0.369131	0.401796	0	0	0	0	0	0	0.357753	0	0.434831	0.1421	0.189799	0	0.131457	0.618983	0	0.124671	0.129293	0.25179	0	0.22686	0.145288	0.421468	0	0	0	0.50598	0	0	0.538232	0.478133	0	0.114809	0	0.111773	0.472176	0	0	0	0	0.232169	0.463374	0	0.375944	0.622739	0.601936
MIMAT0018198	hsa-miR-3923	0.291072	0.861306	0.602695	0.843922	0.40396	0	1.094343	2.506157	0.493601	0.834757	0.378378	1.304493	0.1421	0	0	0.394372	0.154746	0.255172	0.623353	0.517172	0.503579	0.505825	0.90744	0.726441	0.842935	0.270086	0.220686	0	1.01196	0.650067	0.286904	0.538232	0.956266	0.271962	0.114809	0.544784	0.447092	0.708263	0	0.133182	0.25241	0.191664	0	1.699038	0.265571	1.315806	0.622739	1.203872
MIMAT0018199	hsa-miR-3924	1.45536	0.123044	1.205389	0.168784	0.538614	1.247764	1.094343	0	0.164534	0.357753	0.756756	0.579775	0	0.759197	0	0.394372	0.464238	1.27586	0.997366	0.258586	0	0	0.22686	0.290576	0.842936	0.810258	0.220686	0.346798	0.25299	0.325033	0.573808	0.538232	0.478132	1.359811	0.918472	0.136196	0.558865	1.888702	0.316028	0.266364	0.504819	1.724976	0.232169	0.154458	0.265571	0	0.155685	0.601935
MIMAT0018200	hsa-miR-3925-5p	0	0	0	0	0	0	0	0	0	0	0	0	0	0	0	0	0	0	0	0	0	0	0	0	0	0	0	0	0	0	0	0	0	0	0	0	0	0	0	0	0	0	0	0	0	0	0	0
MIMAT0018201	hsa-miR-3926	13.098231	6.890452	32.344654	18.228724	16.697016	12.477649	5.471716	6.683085	15.959765	11.925103	20.2432	12.320208	8.241777	12.336956	8.822502	13.145734	9.284735	32.151654	14.46178	8.533328	9.819801	9.408354	14.06532	6.683261	4.214673	12.288913	17.434224	7.629558	12.14352	10.076034	5.16428	11.706553	7.889192	11.694373	39.838784	10.214689	15.312892	12.040479	11.534993	5.859991	10.348796	10.541519	6.500733	16.063636	5.045856	9.398616	9.963821	7.423877
MIMAT0018203	hsa-miR-676-5p	104.49476	32.729644	65.894704	34.432032	93.314783	71.1226	60.188884	45.946209	71.901197	72.743135	63.189049	40.004436	59.255539	55.800996	51.330916	63.36244	51.839749	111.382517	54.356345	63.741381	41.293515	46.131294	58.07616	31.672838	25.077294	37.136824	68.412782	28.090647	60.464615	37.216324	115.909409	111.548649	58.332218	137.068934	129.389941	89.208289	175.483503	182.495884	123.092581	38.889028	104.749997	94.681997	45.737306	59.15743	29.743994	36.654596	51.531643	58.187154
MIMAT0027037	hsa-miR-3928-5p	0	0.98435	1.205389	0.337568	0.269306	0	0	0.835386	0.987203	0.596255	0.378378	1.014606	2.557792	0.569397	0	0.394371	0.928475	0.382758	0.997366	1.163637	0.503579	0.505825	0.90744	0.145288	0.842935	0.405129	0.441372	0.693596	0	1.300133	1.721427	0.403674	1.195331	1.359811	0.803663	0.953372	0.447092	0.472176	1.580136	1.331816	0.25241	0.191664	1.160845	0.463374	2.124571	2.631612	0.467055	2.207098
MIMAT0018206	hsa-miR-3929	833.33843	981.520183	583.610132	707.713365	570.122354	734.309665	1334.00453	742.657798	620.785373	795.404445	843.592727	601.805854	563.709153	497.463995	567.848242	847.768445	276.065995	898.077347	483.472247	579.619903	385.490064	363.587434	673.774191	279.970462	441.697513	392.975118	776.595412	643.310506	491.559619	432.456924	1053.082922	1023.448763	595.514584	1102.262671	509.293515	952.553857	1086.097572	902.799814	649.593826	277.1509	571.707809	1674.568016	881.545945	948.835771	713.855869	611.097921	670.222713	916.547983
MIMAT0018349	hsa-miR-3934-5p	0	0	0	0	0	0	0	0	0	0.119251	0	0	0	0	0	0	0	0	0	0	0	0	0	0	0	0	0	0	0	0.162517	0	0	0	0	0	0	0	0	0	0	0.25241	0	0	0	0	0	0	0.200645
MIMAT0018350	hsa-miR-3935	0	0	0	0	0	0	0	0	0	0	0	0	0	0	0	0	0.154746	0	0	0	0	0	0	0	0	0	0	0	0	0	0	0	0	0	0	0	0	0	0	0	0	0	0	0.154458	0	0	0	0
MIMAT0018351	hsa-miR-3936	0.582144	0.246088	1.406288	1.18149	0.40396	0	0	0.835386	0.329068	0.119251	0.378378	0.434832	1.136798	0.569398	0	0.394372	0.464237	0.893102	1.246705	0.129293	0.25179	0.606991	1.1343	1.017019	0.842935	1.620516	0.882745	0	0.25299	0.48755	0	0.134558	0.478132	0.271962	0.918473	0.136196	0.223546	0.472176	0.316027	0.665909	0.75723	0.191664	0.232169	1.081206	0.265571	0.375945	1.556847	0.40129
MIMAT0018352	hsa-miR-3937	0	0	0	0	0	0	0	0	0	0	0	0	0	0	0	0	0	0	0	0	0	0	0	0	0	0	0	0	0	0	0	0.134558	0	0	0	0	0	0	0	0	0	0	0	0	0	0	0	0
MIMAT0018353	hsa-miR-3938	0	0	0	0	0	0	0	0	0	0	0	0	0	0	0	0	0	0	0	0	0	0	0	0	0	0	0	0	0	0	0	0	0	0	0	0	0	0	0	0	0	0	0	0	0	0	0	0
MIMAT0018354	hsa-miR-548y	1.164287	3.56827	28.125787	8.776792	15.889096	16.844827	4.377373	10.024628	21.060304	11.925104	22.513464	6.232575	11.936368	16.702338	32.081822	13.671563	10.213204	26.793045	12.467051	35.814124	8.30906	10.318841	17.92194	10.751332	6.322006	13.774386	23.613443	5.54877	14.420431	7.638284	10.758917	14.935947	14.343988	42.426098	15.614048	56.521284	20.454447	25.025309	26.546283	6.259535	15.396988	22.999675	9.286762	9.885314	10.622856	18.233311	13.855941	19.462598
MIMAT0018355	hsa-miR-3939	15.717876	3.076094	0.803594	0	0.673267	0.623882	1.094343	0.835386	11.188287	0.477004	0.378378	0.579774	11.510068	0.569398	2.406137	1.708946	13.308115	1.531031	6.358196	0.775757	0.755369	3.439614	0.22686	3.922783	0.421467	2.025645	0.882745	11.791136	3.79485	1.625167	21.08748	46.557096	0.478133	15.773805	30.194814	0.136196	35.320246	4.485669	24.650119	1.864542	15.396988	1.341648	2.089521	1.081206	6.904857	10.526448	4.047803	1.003227
MIMAT0019229	hsa-miR-3940-5p	0	0	0	0	0	0	0	0	0	0	0	0	0	0	0	0	0	0	0	0	0	0	0	0	0	0	0	0	0	0	0	0	0	0	0	0	0	0	0	0	0	0	0	0	0	0	0	0
MIMAT0018357	hsa-miR-3941	0	0	0	0	0	0	0	0	0	0	0	0	0	0	0	0	0	0.127586	0	0.258586	0	0.101165	0	0.290576	0	0.270086	0.220686	0	0.25299	0.325033	0	0	0	0	0	0	0	0.236088	0	0	0	0	0.232169	0	0.265571	0	0	0
MIMAT0018358	hsa-miR-3942-5p	0	0.246088	0.401797	0.337568	0	0	0	0	0.164534	0.238502	0.189189	0.144944	0.1421	0.379599	0.802046	0.131457	0	0.255172	0	0.129293	0	0.101165	0	0	0	0.270086	0	0	0.25299	0.325034	0.286904	0	0	0.271962	0	0.136196	0.335319	0	0	0.133182	0.25241	0	0	0.154458	0.265571	0.187972	0.467055	0.200645
MIMAT0018359	hsa-miR-3943	0	0	0	0	0	0	0	0	0	0	0	0	0.1421	0	0	0	0	0	0	0	0	0	0	0	0	0	0	0	0	0	0	0	0	0	0	0	0.111773	0	0	0	0	0	0	0	0	0	0	0
MIMAT0019231	hsa-miR-3944-5p	0.291072	0.123044	0	0	0	0	0	0	0	0	0	0	0	0	0	0	0	0	0	0	0	0	0	0	0	0	0	0	0	0	0	0	0	0	0	0	0	0	0	0	0	0	0	0	0	0	0	0
MIMAT0018443	hsa-miR-374c-5p	0.291072	0	0	0	0	0	0	0	0	0	0	0	0	0	0	0	0	0	0	0	0	0	0	0	0	0	0	0	0	0	0	0	0	0	0	0	0	0	0	0.133182	0	0	0	0	0	0	0	0
MIMAT0022736	hsa-miR-642b-5p	0	0	0	0	0	0	0	0	0	0	0	0	0	0	0	0	0	0	0	0	0	0	0	0	0	0	0	0	0	0	0	0	0	0	0	0	0	0	0	0	0	0	0	0	0	0	0	0
MIMAT0022737	hsa-miR-550b-2-5p	0	0	0.200898	0	0	0	0	0	0	0.119251	0.378378	0.144944	0	0	0	0	0	0	0	0	0.25179	0.101165	0.22686	0	0.421467	0.135043	0	0	0	0	0	0	0	0	0.229618	0.272392	0.111773	0	0	0.133182	0.25241	0.383328	0.464338	0.463374	0.265571	0.375945	0	0.200645
MIMAT0018927	hsa-miR-378e	0.291072	0.615219	0.602695	0	0	0	0	0	0	0	2.270265	0	0	0	0	0	0	0.127586	0.249341	8.921208	0	0.20233	0	0	0	0.135043	0	0	0.25299	0	0.143452	0	0	0	0.229618	0	0	0.236088	0.474041	0	0	0	0	0	0	0.187972	0.31137	0
MIMAT0018928	hsa-miR-548ab	0	0	0	0	0	0	0	0	0	0	0.378378	0	0.1421	0	0	0	0.309491	0	0.124671	0.646465	0	0	0	0	0	0	0	0	0	0	0	0	0	0	0	0	0	0	0	0	0	0	0	0	0	0	0	0
MIMAT0018929	hsa-miR-4417	0	0	0.401796	0	0	0	0	0	0.329068	0	0.567567	0	0	0	0	0.394372	0	0	0	0	0	0.101165	0.45372	0.145288	0.210734	0	0	0.346798	0	0	0	0	0	0	0.114809	0.272392	0.111773	0.236088	0	0	0	0.191664	0	0	0	0.375944	0	0.200645
MIMAT0018930	hsa-miR-4418	0	0.246088	0	0	0	0	0	0	0.164534	0	0	0	0	0	0	0.131457	0	0	0.124671	0	0	0.20233	0	0.145288	0	0.135043	0	0	0	0	0	0	0.239066	0	0.114809	0	0	0.236088	0	0	0.25241	0	0	0	0	0	0	0
MIMAT0018932	hsa-miR-378f	0	0	0	0	0	0	0	0	0	0	0	0	0	0	0	0	0	0	0	0	0	0	0	0	0	0	0	0	0	0	0	0	0	0	0	0	0	0	0	0	0	0	0	0	0	0	0	0
MIMAT0018933	hsa-miR-4420	0	0	0	0	0	0	0	0	0	0	0	0	0	0	0	0	0	0	0	0	0	0	0	0	0	0	0	0	0	0	0	0.134558	0	0	0	0.136196	0	0	0	0	0.25241	0	0	0	0	0	0	0.401291
MIMAT0018934	hsa-miR-4421	0	0	0	0	0	0	0	0	0	0.119251	0	0	0	0	0	0	0	0	0	0	0	0	0	0	0.210734	0	0	0	0	0	0	0	0	0	0	0	0	0	0	0	0	0.191664	0	0	0	0	0	0
MIMAT0018935	hsa-miR-4422	1.746431	0.615219	1.607187	0.843922	0.80792	0	2.188687	0	0.987202	0.357753	1.135133	0.579775	1.420997	0.759197	0.802046	1.446031	0.773728	0.382758	0.498682	0.129293	0.503579	0.20233	1.36116	0.435865	0.421467	0	0.662059	0.346798	2.78289	0.812584	3.155949	3.902184	0.478133	7.614941	5.855268	2.860113	2.123686	2.833054	5.372462	0.532727	2.271687	5.941583	1.625183	0.308916	0.796714	1.503778	2.023902	1.203872
MIMAT0019232	hsa-miR-4423-5p	1.164288	0	0	0	0	0	0	0	0.329068	0	0	0.434831	0	0.189799	0	0	0	0	0	0	0	0.101165	0	0	0.210734	0.135043	0	0	0	0	0	0	0	0	0	0	0	0	0.158014	0	0	0	0.696507	0	0	0	0	0
MIMAT0018937	hsa-miR-378g	2.619647	0.861307	2.410781	1.350274	3.097027	3.743293	3.28303	0.835386	1.151736	0.477004	1.51351	2.898872	1.278898	2.277591	0.802046	1.051659	1.547457	0.382758	0.623354	0.90505	1.258949	1.213981	1.58802	2.034035	2.528805	1.485473	1.76549	1.387192	1.77093	2.275233	6.742254	4.305858	3.585995	3.263546	9.184734	6.94599	6.03574	2.360879	1.896165	1.464999	3.533735	1.149984	2.55386	8.031817	1.327856	2.819584	1.245478	2.207097
MIMAT0018938	hsa-miR-548ac	0.582144	0	1.004492	0.168784	0	0	0	0	0	0.119251	0	0.434831	0.1421	0.569397	0	0.262914	0	0	0	2.327272	0.25179	0.101165	0	0	0	0.270086	0	0	0.75897	0.162517	1.004165	0.269116	0	0.271962	0.803665	0.817175	1.11773	0.236088	0.632055	0	0.50482	0.574992	0	0	0.796713	0	0	0
MIMAT0018939	hsa-miR-4424	0	0	0	0	0	0	0	0	0	0	0	0	0	0	0	0	0	0	4.238799	0	0	0	0	0	0	0	0	0	0	0	0	0	0	0	0	0	0	0	0	0	0	0	0	0	0	0	0	0
MIMAT0018940	hsa-miR-4425	0	0	0	0.168784	0	0	0	0	0	0	0	0	0	0.189799	0	0	0	0	0	0.129293	0	0	0	0	0.421467	0.135043	0	0	0.25299	0	0	0.134558	0	0	0.114809	0	0.111773	0.236088	0	0	0	0	0	0	0	0	0	0
MIMAT0018941	hsa-miR-4426	0	0	0	0	0	0	0	0	0	0	0	0	0	0	0	0	0	0	0	0	0	0	0	0	0	0	0	0	0	0	0	0	0	0	0	0	0	0.236088	0	0	0	0	0	0	0	0	0	0
MIMAT0018942	hsa-miR-4427	16.882162	13.534815	16.071878	24.136181	11.176229	19.964237	14.226463	24.226183	13.98536	14.310125	29.513448	18.407838	26.146329	11.957358	12.832729	17.615284	11.45117	18.499959	16.331837	11.636356	6.546533	21.042345	20.64426	18.015744	18.123086	13.5043	26.923739	9.710346	19.480232	12.188752	5.594637	19.64548	13.865855	36.986855	24.569164	14.981545	31.072873	23.608781	35.869084	7.59135	20.19277	21.083036	20.198708	19.925087	23.37028	33.083123	24.131133	23.676152
MIMAT0018943	hsa-miR-4428	1.45536	1.230438	1.004491	0.506352	1.077225	1.247764	0	1.670772	2.303472	1.431012	0.567567	2.608986	0.1421	1.518395	4.812274	0.657286	0.773728	1.786203	0.997366	1.422221	1.007159	1.517476	2.72232	2.034036	2.528804	2.025645	3.310294	2.427586	4.04784	1.137616	1.004165	0.67279	2.629729	2.175697	0.688854	0.408588	0.447092	0.472176	0.790068	2.796814	1.262049	0.766656	0.232169	1.235664	1.062285	0.939861	0.778423	3.611615
MIMAT0018944	hsa-miR-4429	5.821436	3.076095	2.812578	3.544473	4.982175	1.871647	12.037776	13.36617	6.252278	3.339029	5.297285	8.551673	10.373271	3.985785	4.010228	5.784123	3.559148	6.889641	6.358197	8.791916	3.273267	5.766412	5.6715	7.264412	8.007878	5.806849	3.310296	15.952714	15.432391	6.663185	6.742253	43.731375	6.215728	19.853238	37.542601	10.623279	13.971617	11.568304	20.857795	6.792262	18.930723	18.974732	6.732903	2.934702	18.324424	27.06801	27.089141	6.420651
MIMAT0018945	hsa-miR-4430	3.492862	3.322182	7.232346	9.789501	8.079202	4.367177	3.28303	8.353856	7.73308	4.531539	3.02702	5.362913	8.810175	14.614547	4.812274	5.652665	3.559147	4.848265	24.061409	4.654543	4.028635	7.992045	6.8058	8.862583	10.536677	7.427365	4.634414	3.467982	7.08372	5.200534	4.303567	5.65144	6.693861	10.606524	14.121528	5.720227	11.065521	6.846547	8.690747	4.12863	6.310241	3.641615	8.125918	5.251573	4.780285	8.082809	3.113695	6.621297
MIMAT0032114	hsa-miR-548ad-5p	0	0	0	0.337568	0	0	0	0	0	0	0	0	0	0	0	0	0	0	0	0	0	0	0	0	0.210734	0	0	0	0	0	0	0	0	0	0	0	0	0	0	0	0	0	0	0	0	0	0	0
MIMAT0018947	hsa-miR-4431	0	0	0	0	0	0	0	0	0	0	0	0	0	0	0	0	0	0	0	0	0	0	0	0	0	0	0	0	0	0	0	0	0	0	0	0	0	0	0	0	0	0	0	0	0	0	0	0
MIMAT0018948	hsa-miR-4432	0	0	0	0	0	0	0	0	0	0	0	0	0	0	0	0	0	0	0	0	0	0	0	0	0.210734	0	0	0	0	0	0	0	0.239066	0	0	0	0.111773	0.236088	0	0	0	0.191664	0	0	0	0	0	0
MIMAT0020956	hsa-miR-4433a-5p	0.291072	0.369132	0	0	0.269306	0	2.188686	0	0.329067	0.119251	0	0.434831	0.568399	0.189799	0	0	0.464237	0.127586	0.249342	0.129293	0	0.303495	0.68058	0.581153	3.58247	0.405129	0	0	0.25299	0.48755	0.573809	0.269116	1.91253	0.815886	1.377711	0.953371	0.447092	0	0.632055	0.133182	0.50482	0	0.232169	0.463374	0	0.939862	0.622739	0.200645
MIMAT0018950	hsa-miR-4434	0	0.738263	0.200898	0.168784	0.673267	0	0	0	0	0	0.378378	0.434831	0.1421	0.379598	0	0.394372	0.154746	0.255172	0.249342	0	0	0.20233	0	0.726441	1.264402	0.135043	0.220686	0	0	0	0.286904	0.403674	0.717199	0.271962	1.607328	0.953371	0.111773	0.472176	0.474041	0.133182	0	0.191664	0	0.308916	0	0.187972	0.31137	0
MIMAT0018951	hsa-miR-4435	0.291072	0	0	0	0	0	0	0	0	0	0	0	0	0	0	0	0	0	0	0	0	0	0	0	0	0	0	0	0	0	0	0	0	0	0	0	0	0	0	0	0	0	0.232169	0	0	0	0	0
MIMAT0018952	hsa-miR-4436a	0	0	0	0	0	0	0	0	0	0	0	0.289888	0	0	0	0.131457	0	0.127586	0	0	0	0	0	0	0	0	0	0	0	0	0	0	0	0	0.114809	0	0	0	0.158014	0.133182	0	0	0	0	0	0	0.155685	0
MIMAT0018953	hsa-miR-4437	0	0.123044	0	0	0.134653	0	0	0	0.658135	0	0	0.289888	0	0	0	0	0	0	0.124671	0	0	0	0	0	0.210734	0.270086	0	0	0	0	0	0.134558	0	0.271962	0.344427	0	0.111773	0.236088	0	0.133182	0.504819	0.191664	0.232169	0.154458	0.531142	0.563917	0	0.40129
MIMAT0018957	hsa-miR-4439	0.582144	0.246088	0	0	0.134653	1.247764	0	0	0.493602	0	1.135133	0	0.2842	0.569398	0	0.262914	0.154746	0	0.124671	0.387879	0	0.40466	0	0.435865	0	0.135043	0	1.040394	0.25299	0.48755	0.286904	0.269116	0.239066	0	0.114809	0.272392	0.447092	0	0.316028	0.133182	0	0	0.464338	0.154458	0.531143	0.375945	0	0.40129
MIMAT0018958	hsa-miR-4440	0	0	0	0	0	0	0	0	0.164534	0	0	0	0	0	0	0	0	0.255172	0	0	0	0	0	0	0	0	0	0	0	0	0	0.134558	0	0	0	0	0	0	0	0	0	0	0	0	0	0	0	0
MIMAT0018960	hsa-miR-4442	0.291072	0	0.803594	0.337568	0.403959	0	0	0	0.329068	0.119251	0.378378	0.289888	0.568399	0.189799	0	0.131457	0.154746	0.510344	0	0.258586	0	0.708155	0	0.581153	0	0.270086	0.220686	0	0.25299	0.162517	0.430356	0.269116	0.478133	0.271962	2.755419	0.272392	0.558865	0.472176	0.632055	0	0.504819	0.191664	0.232169	0.463374	0	0.187972	0.31137	0.40129
MIMAT0018961	hsa-miR-4443	0	0	0.200898	0	0	0	0	0	0	0	0	0	0	0	0	0	0	0	0.124671	0	0.25179	0.101165	0	0	0	0	0.662059	0	0	0	0	0	0.478133	0.271962	0	0.136196	0.111773	0	0	0	0	0.191664	0	0	0	0.187972	0.155685	0.200645
MIMAT0018962	hsa-miR-4444	0	0.246088	0.401796	0	0.269307	0	0	0	0.164534	0	0	0	0.1421	0.189799	0	0	0	0	0	0.258586	0	0	0	0.290576	0	0.270086	0	0	0.50598	0	0.430356	0.269116	0	0.271962	0	0	0.111773	0.708263	0.474042	0	0	0.383328	0.232169	0	0.265571	0	0	0.601936
MIMAT0018963	hsa-miR-4445-5p	0	0	0	0	0	0	0	0	0.164534	0.119251	0	0	0	0	0	0	0	0	0	0	0	0	0.22686	0	0	0	0	0	0.25299	0	0	0.134558	0	0.271962	0.114809	0	0	0	0	0	0	0	0	0	0	0.187972	0.155685	0
MIMAT0019233	hsa-miR-4446-5p	0	0	0	0	0	0	0	0	0	0	0	0	0	0	0	0	0	0	0	0	0	0	0	0	0	0.135043	0	0	0	0	0.143452	0	0	0	0	0	0	0	0	0	0	0	0	0	0	0	0	0
MIMAT0018967	hsa-miR-4448	0	0	0	0	0	0	0	0	0	0	0	0	0	0	0	0	0	0	0	0	0	0	0	0	0	0	0	0	0	0	0	0	0	0	0	0	0	0	0	0.133182	0	0	0	0.154458	0.265571	0	0	0
MIMAT0018968	hsa-miR-4449	0	0	0	0	0	0	0	0	0	0	0	0	0	0	0	0	0	0	0	0	0	0.101165	0	0.145288	0	0	0	0	0	0	0	0	0	0	0	0	0	0	0	0	0	0	0	0.154458	0	0	0	0
MIMAT0018969	hsa-miR-548ag	0	0	0	0	0	0	0	0	0	0	0	0	0	0	0	0	0	0	0	0	0	0	0	0	0	0	0	0	0	0	0	0	0	0	0	0	0	0	0	0	0	0	0.232169	0	0	0	0	0
MIMAT0018971	hsa-miR-4450	0	0	0	0	0	0	0	0	0	0	0	0	0	0	0	0	0.309491	0	0	0	0	0	0	0.145288	0	0	0	0	0	0	0	0	0	0	0	0	0	0	0	0	0	0	0	0	0	0	0.155685	0
MIMAT0018972	hsa-miR-548ah-5p	0	0	0	0	0	0	0	0	0	0	0	0	0	0	0	0	0	0	0	0	0	0	0	0	0	0	0	0	0	0	0	0	0	0	0	0	0	0	0	0	0	0	0	0	0	0	0	0
MIMAT0018973	hsa-miR-4451	0	0	0	0	0	0	0	0	0	0	0	0	0	0	0	0	0	0	0	0	0	0	0	0	0	0	0	0	0	0	0	0	0	0	0	0	0	0	0	0	0	0	0	0	0	0	0	0
MIMAT0018974	hsa-miR-4452	0	0.246088	0.200898	0	0	0	0	0	0	0	0	0	0	0	0	0	0	0.127586	0	0	0	0	0	0	0	0	0	0	0	0	0	0	0	0	0	0	0	0	0	0	0	0	0	0	0	0.187972	0	0
MIMAT0018975	hsa-miR-4453	0	0.123044	0	0	0	0	0	0	0	0	0	0	0	0	0	0	0	0	0	0	0	0	0.22686	0	0	0	0	0	0	0.162517	0	0	0	0	0	0	0	0	0	0	0	0	0.232169	0	0	0	0	0
MIMAT0018976	hsa-miR-4454	0.291072	0.123044	0.803593	0.168784	0.269306	0	0	0	0	0.357753	0.189189	0.144944	0.426299	0.189799	0	0.262914	0	1.148274	3.740117	0	0	1.315146	2.94918	0.581153	1.896603	0.270086	1.544804	0.346798	2.27691	1.137617	0.286904	0.538232	0.717199	3.80747	1.951756	1.498156	0.335319	0.708264	0.632055	0.399546	1.00964	0.766656	0.696507	0	0	0.187972	0.934109	0.200645
MIMAT0018978	hsa-miR-4456	0	0	0	0	0	0	0	0	0	0	0	0	0	0	0	0	0	0	0	0	0	0	0	0	0	0	0	0	0	0	0	0	0	0	0	0	0	0	0	0	0	0	0	0	0	0	0	0
MIMAT0018979	hsa-miR-4457	0	0	0	0	0	0	0	0	0	0	0	0	0	0	0	0	0	0	0	0.129293	0	0	0	0	0	0	0	0	0	0	0	0	0	0	0	0	0	0	0	0	0	0	0	0	0	0	0	0
MIMAT0018980	hsa-miR-4458	0	0	0	0	0	0	0	0	0	0	0	0	0	0	0	0	0.154746	0	0	0	0	0	0	0	0	0	0	0	0	0	0	0	0	0	0	0	0	0	0	0	0	0	0	0	0	0	0	0
MIMAT0018983	hsa-miR-4461	0	0	0.401797	0	0	0	0	0	0	0	0	0	0.1421	0	0	0	0	0	0.498682	0	0	0.101165	0.22686	0	0	0	0	0	0	0	0	0	0.239066	0	0	0	0	0	0.158014	0	0	0.191664	0	0	0	0	0	0.200645
MIMAT0018984	hsa-miR-378h	0.291072	0.246088	0	0	0.134653	0	0	0	0.329067	0	0	0	0.2842	0	0.802046	0	0.464237	0.127586	0.498682	0	0	0.708155	0	0.290576	0	1.080344	0.220686	1.73399	1.01196	0	0	0.269116	0.478133	0	0.688854	0.408588	0.447092	0.472176	0.316028	0	0.504819	0.191664	0.232169	0.154458	0.531142	0.187972	0	0.40129
MIMAT0018985	hsa-miR-3135b	0	0	0	0	0	0	0	0	0	0	0	0	0	0	0	0.131457	0	0	0	0	0	0	0	0	0	0	0	0	0	0	0	0	0	0	0	0	0	0.236088	0	0	0	0	0	0	0	0	0	0.200645
MIMAT0018988	hsa-miR-4464	0	0	0	0	0	0	0	0	0	0	0	0	0	0.189799	0	0	0	0	0	0	0	0	0	0	0	0	0	0	0	0	0	0	0	0	0	0.136196	0	0	0	0	0	0	0	0	0	0	0	0
MIMAT0018989	hsa-miR-548ai	3.20179	1.107395	17.478167	3.544474	4.039601	8.11047	1.094343	10.024627	4.606942	19.55717	5.864852	1.449436	6.110284	4.934782	5.614319	8.807642	2.166438	11.227563	5.734844	3.232322	2.769686	3.237283	5.44464	3.486918	9.272277	3.376075	4.413727	2.080788	3.54186	1.950201	6.885707	7.400694	2.390664	4.623357	4.936795	2.315329	7.153468	3.541318	4.108353	2.264087	5.805422	4.983264	3.018197	4.633741	4.514712	8.27078	2.646639	4.414198
MIMAT0018992	hsa-miR-4465	0	0	0	0	0	0	0	0	0	0	0	0	0	0	0	0	0	0	0	0.129293	0	0	0	0.145288	0	0	0	0	0	0	0	0	0	0	0	0	0.111773	0	0	0	0	0	0	0	0.265571	0.187972	0	0
MIMAT0018993	hsa-miR-4466	0	0	0	0	0	0	0	0	0	0	0	0	0	0	0	0	0.154746	0	0	0.129293	0	0	0	0	0	0.135043	0	0	0	0	0	0	0	0	0	0	0	0	0	0	0	0.383328	0	0	0	0	0.155685	0
MIMAT0018994	hsa-miR-4467	0.291072	0.246088	0	0	0.134653	0	0	0	0.164534	0.238502	0	0.289887	0.1421	0.189799	0	0.131457	0.154746	0	0.498683	0.258586	0	0	0.22686	0.145288	0.210734	0.270086	0	1.040394	0	0.48755	0.143452	0	0	0	0.344427	0.136196	0.447092	0	0.474041	0.133182	0	0	0.464338	0	0	0.187972	0.155685	0.200645
MIMAT0018996	hsa-miR-4469	0.873215	1.968702	8.236837	2.531767	4.039599	3.119412	4.377374	0	6.581346	3.219778	3.21621	5.507857	0.1421	2.846989	5.614319	2.892061	5.106603	7.399984	6.98155	5.559593	5.035794	15.781758	8.16696	6.973836	11.379613	22.687224	13.903242	3.467981	4.30083	8.450868	1.577974	2.152929	2.868796	4.351394	4.936793	2.179134	3.576734	3.069143	2.528218	5.593629	5.048193	1.341648	10.447608	11.120979	24.166995	28.759762	9.185399	11.637429
MIMAT0018997	hsa-miR-4470	0	0	0	0	0	0	0	0	0	0	0	0	0	0	0	0	0	0	0	0	0	0.101165	0	0	0	0	0	0	0	0	0	0	0.239066	0	0	0	0	0	0	0	0.50482	0	0	0	0	0	0	0
MIMAT0018998	hsa-miR-4471	0	0	0	0	0	0	0	0	0	0.119251	0	0	0	0	0	0	0.154746	0.127586	0	0	0	0	0	0	0	0	0	0	0	0	0	0	0	0	0	0	0	0	0	0	0	0	0	0	0	0	0	0
MIMAT0019000	hsa-miR-4473	0	0.246088	0	0	0	0	0	0	0	0	0	0.144944	0	0	0	0	0	0	0	0	0	0.101165	0	0.145288	0	0	0	0	0	0.162517	0	0	0	0	0	0.136196	0	0	0.158014	0	0	0	0	0	0	0	0	0
MIMAT0019234	hsa-miR-4474-5p	0	0.123044	0	0	0	0	0	0	0	0	0	0	0	0	0	0	0	0	0	0	0	0	0	0	0	0	0	0	0	0.162517	0	0	0	0	0	0	0	0	0	0	0	0	0	0.154458	0	0	0	0
MIMAT0019003	hsa-miR-4476	0	0.123044	0	0	0	0	0	0	0	0	0	0	0.1421	0	0	0	0	0	0	0	0	0	0	0	0	0	0	0	0	0	0	0	0	0	0	0	0	0	0	0	0	0	0	0	0.265571	0	0	0
MIMAT0019006	hsa-miR-4478	0	0	0	0	0	0	0	0	0	0	0	0	0	0	0	0	0	0	0	0	0	0	0	0	0	0	0	0	0	0	0	0	0	0	0	0	0	0.236088	0	0	0	0	0	0	0	0	0	0
MIMAT0019009	hsa-miR-3689e	1.164287	0	0.200898	0.168784	0	0	0	0	0	0	0	0	0.1421	0.379598	0	0.394372	0.309492	0	0.249342	0.129293	0.25179	0.20233	0	0.581153	0	0.270086	0.662059	0.346798	0	0.325034	0.430356	0.538232	0	0.543924	1.836947	0.408588	0.558865	0	1.896163	0.266364	0	0.383328	0.464338	0.77229	0.531142	1.127834	0.155685	0.802581
MIMAT0019010	hsa-miR-3689f	0	0	0	0	0	0	0	0	0	0	0	0	0	0	0	0	0	0	0	0	0	0	0	0	0	0	0	0	0	0	0	0	0	0	0	0	0	0	0	0	0	0	0	0	0	0	0	0.200645
MIMAT0019011	hsa-miR-4479	0	0	0	0	0	0	0	0	0	0	0	0	0	0	0	0	0	0	0	0	0	0.20233	0	0	0.210734	0	0	0	0	0	0.143452	0	0	0	0	0	0	0	0	0	0.25241	0.191664	0	0	0.265571	0	0	0
MIMAT0019012	hsa-miR-3155b	0	0	0	0	0	0	0	0	0.329067	0	0	0	0	0	0	0	0	0.127586	0	0	0	0	0	0	0	0	0.441373	0	0	0	0	0	0	0	0	0.136196	0	0	0	0	0	0	0	0	0	0	0	0
MIMAT0019013	hsa-miR-548ak	0	0	0	0	0	0.623882	0	0	0	0	0	0	0	0	0	0	0	0	0	0	0	0.101165	0	0	0	0	0	0	0	0	0	0	0	0	0	0	0	0	0	0	0	0	0	0.154458	0	0	0	0
MIMAT0019014	hsa-miR-4480	0	0	0	0	0	0	0	0	0	0.119251	0.189189	0	0.1421	0	0	0	0	0	0.124671	0.258586	0	0.101165	0.22686	0.145288	0	0.135043	0.441372	0	0.25299	0.48755	0	0.134558	0	0.271962	0	0	0.111773	0	0.316028	0	0	0	0	0	0	0	0	0
MIMAT0019016	hsa-miR-4482-5p	0.291072	0	0.200898	0.337569	0	0.623882	0	0	0.329068	0	0	0	0	0	0	0	0.309491	0.127586	0	0.129293	0	0.101165	0.22686	0	0	0.135043	0.220686	0	0	0	0.430356	0.134558	0	0.543924	0	0.272392	0	0	0	0	0.25241	0	0.464338	0	0	0.187972	0.467054	0.200645
MIMAT0019017	hsa-miR-4483	0	0	0	0	0	0	0	0	0	0	0	0	0	0	0	0	0	0	0	0	0	0	0	0	0	0	0	0	0	0	0	0	0	0	0	0	0	0	0	0	0	0	0	0	0	0	0	0
MIMAT0019018	hsa-miR-4484	0	0	0	0	0	0	0	0	0	0	0	0	0	0	0	0	0	0	0	0	0	0	0	0	0	0.135043	0	0	0	0	0	0	0	0	0	0	0	0	0.158014	0	0	0	0	0	0	0	0	0
MIMAT0019021	hsa-miR-4487	0	0	0	0	0	0	0	0	0	0	0	0	0.2842	0	0	0.131457	0	0	0	0	0	0	0	0.435865	0	0.405129	0.220686	0	0	0.162517	0.143452	0	0	0.271962	0	0.136196	0	0	0	0	0.25241	0	0.232169	0	0	0	0	0
MIMAT0019022	hsa-miR-4488	0	0	0	0	0	0	0	0	0	0	0	0	0	0	0	0	0	0	0	0	0	0	0	0	0	0	0	0	0	0	0	0	0	0	0	0	0	0	0	0	0	0	0	0	0	0	0	0
MIMAT0019023	hsa-miR-4489	0	0	0	0	0	0	0	0	0	0	0	0	0	0	0	0	0	0	0	0	0	0	0	0	0	0	0	0	0	0	0	0	0	0	0	0	0	0	0	0	0	0	0	0	0	0	0	0
MIMAT0019024	hsa-miR-548al	0	0.123044	0	0	0	0	0	0	0	0	0	0	0	0	0	0	0	0	0	0	0	0	0	0	3.161006	0	0	0	0	0.162517	0	0	0	0.271962	0	0	0.111773	0.236088	0.158014	0	0	0	0	0	0.265571	0	0.155685	0
MIMAT0019025	hsa-miR-4490	0	0	0	0	0	0	0	0	0	0	0	0	0	0	0	0	0	0	0	0	0	0	0	0	0	0.135043	0	0	0	0	0	0	0	0	0	0	0.111773	0	0	0	0	0	0	0	0	0	0	0
MIMAT0019026	hsa-miR-4491	0	0	0	0	0	0	0	0	0	0	0	0	0	0	0	0	0	0	0	0	0	0	0	0	0	0	0	0	0	0	0	0	0	0	0	0	0	0	0.158014	0	0	0	0	0	0	0	0	0
MIMAT0019027	hsa-miR-4492	0	0	0	0	0	0	0	0	0	0.119251	0	0	0	0	0	0	0	0	0.124671	0	0	0	0	0.290577	0	0.135043	0	0.346798	0.25299	0	0	0.134558	0	0	0	0	0	0	0	0	0	0.191664	0	0	0	0	0	0.401291
MIMAT0019028	hsa-miR-4493	0.873216	0.861307	0.602695	0.168784	0.134653	0.623882	3.28303	2.506158	0.987202	0.477004	1.324322	2.029211	0.710499	1.328595	1.604092	0.525829	0	0.255172	0.623353	0.646465	0	0	0.45372	0.726441	0.842935	0	0.662059	0.346798	0.75897	0.48755	2.438687	2.287486	0.478133	1.631772	1.607329	2.723918	0.111773	0.472176	1.106096	0.399546	0.757229	3.258288	1.625183	1.235664	1.593427	0.375944	0.31137	0.601935
MIMAT0019029	hsa-miR-4494	0	0	0	0	0.134653	0	0	0	0	0	0	0	0	0	0	0	0	0	0	0	0	0	0	0	0	0	0	0	0	0	0	0	0	0.271962	0	0	0	0	0	0	0	0	0	0	0	0	0	0
MIMAT0019030	hsa-miR-4495	0	0	0	0.337569	0	0	0	0	0	0.119251	0	0	0.426299	0.189799	0	0.131457	0	0.127586	0	0.129293	0	0.101165	0.22686	0	0	0	0	0	0	0	0	0	0	0.271962	0	0	0	0	0	0	0	0	0	0	0	0	0	0
MIMAT0019031	hsa-miR-4496	0	0	0	0	0	0	0	0	0	0	0	0	0	0	0	0	0	0	0	0	0	0	0	0	0	0	0	0	0	0	0	0	0	0	0	0	0.111773	0	0	0	0	0	0	0	0	0	0	0
MIMAT0019032	hsa-miR-4497	0	0	0	0	0	0	0	0	0	0	0	0	0	0	0	0	0	0	0	0	0	0	0	0	0	0.135043	0	0	0	0	0	0	0	0	0	0	0	0	0	0	0	0	0	0	0.265571	0	0	0
MIMAT0019033	hsa-miR-4498	0	0	0	0	0	0	0	0	0	0	0	0	0	0	0	0	0	0	0	0	0	0	0	0	0	0	0	0	0	0	0	0	0	0	0	0	0	0	0	0	0	0	0	0	0	0	0	0
MIMAT0019034	hsa-miR-4419b	0	0	0	0	0	0	0	0	0	0	0	0	0	0	0	0	0	0	0	0	0	0	0	0	0	0	0	0	0	0	0	0	0	0	0	0	0	0	0	0	0	0	0	0	0	0	0	0
MIMAT0019037	hsa-miR-4501	0.291072	0.123044	0.200898	0	0	0	1.094343	0	0	0	0	0.144944	0	0	0	0.262915	0	0.510344	0.249342	0	0	0.101165	0.22686	0.435865	0	0.405129	0	0	0	0	0	0	0	0	0.459237	0	0.111773	0	0	0	0	0	0	0.154458	0.265571	0.375944	0.155685	0
MIMAT0019038	hsa-miR-4502	0	0.123044	0	0	0.269307	0	0	0	0	0	0	0	0	0	0	0	0	0.255172	0	0	0	0	0	0	0	0.270086	0	0	0.25299	0.162517	0	0	0	0.271962	0	0	0.111773	0	0	0	0	0	0	0	0	0.563917	0	0
MIMAT0019039	hsa-miR-4503	0	0	0	0	0	0	0	0	0	0	0	0	0	0	0	0	0	0	0	0	0	0	0	0	0	0.135043	0	0	0	0	0	0.134558	0	0	0	0	0	0	0	0	0	0	0	0	0	0.187972	0.155685	0.200645
MIMAT0019040	hsa-miR-4504	0	0	0	0	0	0	0	0	0	0	0	0	0	0	0	0	0	0	0	0	0	0	0	0	0	0	0	0	0	0	0	0	0	0	0	0	0	0	0	0	0	0	0	0	0	0	0	0
MIMAT0019041	hsa-miR-4505	0	0.369131	0	0	0.269306	0	0	0	0.329068	0.119251	0.189189	0.289888	0.426299	0	0	0	0.154746	0.127586	0.124671	0	0	0.101165	0.22686	0.435864	0.210734	0.405129	0.441372	0	0.25299	0.162517	0	0.134558	0	0	0.344427	0	0.111773	0.472176	0.158014	0.133182	0.25241	0.191664	0.232169	0.617832	0.265571	0.751888	0	0.200645
MIMAT0019042	hsa-miR-4506	0	0.123044	0	0.337568	0.134653	0	0	0.835386	0.329068	0.119251	0	0.144944	0.568399	0.379599	0	0	0.464238	0.382758	0.124671	0	0.755369	0.101165	0.45372	0.435865	0.421467	0.540172	0.220686	0.346798	0	0.650068	0	0	0	0.815886	0.803663	0	0.223546	0	0.158014	0.266364	0	0.191664	0	0.154458	0	0	0.467054	0.80258
MIMAT0019044	hsa-miR-4507	0	0	0	0	0	0	1.094343	0	0	0	0	0	0	0	0	0	0.154746	0	0	0	0	0	0	0	0	0.135043	0	0	0	0.162517	0	0	0	0	0	0	0	0	0	0	0	0	0	0	0	0.187972	0	0
MIMAT0019047	hsa-miR-4510	0.582144	0	0	0	0	0	0	0	0	0	0	0	0	0	0	0	0	0	0.124671	0	0	0	0	0	0	0	0	0	0	0.162517	0	0	0	0	0	0	0	0.236088	0	0	0	0	0	0	0	0	0	0
MIMAT0019048	hsa-miR-4511	0.873216	0	1.808085	1.012707	0	0	0	0	0.987202	0	0	0.869662	0.994697	0.569398	0	0.131457	0.309491	0	0.124671	1.163636	0.755369	0.101165	0	0	0	0	0	0	0	0	0	0	0	0	0	0	0	0	0	0.532726	0.25241	2.299968	0.928676	0	0.265571	0.187972	0.31137	0
MIMAT0019049	hsa-miR-4512	0	0	0	0	0	0	0	0	0	0	0	0	0	0	0	0	0	0	0	0	0	0	0.22686	0	0	0	0	0	0	0	0	0	0	0	0	0	0	0	0	0	0	0	0	0	0	0	0	0
MIMAT0019050	hsa-miR-4513	0	0	0	0	0	0	0	0	0	0	0	0	0.1421	0	0	0	0	0.127586	0	0	0	0.20233	0	0	0.210734	0	0	0.346798	0	0	0	0	0	0	0	0	0	0	0	0	0	0	0	0	0	0	0	0
MIMAT0019052	hsa-miR-4515	0	0	0	0	0	0	0	0	0	0	0	0	0	0	0	0	0	0	0	0	0	0	0	0	0	0	0	0	0	0.162517	0	0	0	0	0	0	0	0	0	0	0	0	0	0	0	0	0	0
MIMAT0019053	hsa-miR-4516	0	0	0	0	0	0	0	0	0	0	0	0	0	0	0	0	0	0	0	0	0	0.101165	0	0	0	0	0	0	0	0	0	0	0	0.271962	0.114809	0	0	0	0	0	0	0	0	0	0	0	0	0
MIMAT0019054	hsa-miR-4517	0	0.246088	0	0	0	0	0	0	0	0	0	0	0	0	0	0	0	0	0	0	0	0	0.22686	0	0	0	0	0	0	0	0	0	0	0	0	0	0	0	0	0	0	0	0.232169	0	0	0	0	0
MIMAT0019055	hsa-miR-4518	0	0.123044	0.200898	0	0	0	1.094343	0	0	0	0	0	0	0	0	0	0	0.127586	0.124671	0	0.25179	0.101165	0.22686	0.145288	0.210734	0.135043	0	0	0.25299	0	0	0	0	0	0.114809	0	0	0	0.158014	0.133182	0	0	0.232169	0	0	0	0	0.200645
MIMAT0019056	hsa-miR-4519	0	0	0	0	0	0	0	0	0	0	0	0	0	0	0	0	0	0	0	0	0	0	0	0	0	0	0	0	0	0	0	0	0	0	0	0	0	0	0	0	0	0	0	0	0	0	0	0
MIMAT0019235	hsa-miR-4520-5p	0	0	0	0	0	0	1.094343	0	0	0	0	0	0	0	0	0	0	0	0	0	0	0	0	0	0	0	0	0	0	0	0	0	0	0	0	0	0	0	0	0	0	0	0	0	0	0	0	0
MIMAT0019058	hsa-miR-4521	1.455359	1.230438	3.013477	1.012707	0.942574	2.49553	4.377373	0.835386	3.948807	1.431012	1.702699	1.739323	0.852598	2.087792	3.208182	0.788744	0.928474	0.63793	4.488139	2.585857	0.503579	0.505825	1.1343	0.726441	1.475135	0.135043	2.206864	3.121183	0.50598	1.625168	1.29107	1.883813	0.956265	2.719622	2.75542	2.042938	2.011913	1.416527	0.632054	0.932272	1.009639	1.341648	2.32169	1.390122	1.062286	0.751889	0.311369	1.805808
MIMAT0019059	hsa-miR-1269b	0	0	0	0	0	0	0	0	0	0	0	0	0	0	0	0	0	0	0	0	0	0	0	0	0	0	0	0	0	0	0	0	0	0	0	0	0	0	0	0	0	0	0	0	0	0	0	0
MIMAT0019060	hsa-miR-4522	0	0	0.602695	0.168784	0	0	0	0	0	0.119251	0	0	0	0.189799	0	0	0	0	0.124671	0	0	0	0	0	0	0.135043	0.441373	0	0	0	0.143452	0.134558	0	0	0	0	0	0	0	0	0	0	0	0	0	0	0	0
MIMAT0019061	hsa-miR-4523	0	0	0	0	0	0	0	0	0	0	0	0	0	0	0	0	0.154746	0	0	0	0	0	0	0	0	0	0	0	0	0	0	0	0	0	0	0	0	0	0	0	0	0	0	0	0	0	0	0
MIMAT0019062	hsa-miR-4524a-5p	2.328575	0.123044	0	0.168784	0	0	0	0	1.316269	0.238502	0	0.724718	0.1421	0.189799	0	0.262915	6.035075	0.382758	0	0	0	0.40466	0	0.435865	0.210734	0.405129	0.220686	2.080788	0	0.162517	0.286904	1.211022	14.104921	1.631773	0.344427	0	1.229502	0.236088	0.632055	0.133182	1.262049	0.766656	0.232169	2.625786	0.796714	0.563917	1.401163	0
MIMAT0019064	hsa-miR-4525	0	0	0	0.168784	0.134653	0	0	0	0	0.119251	0.567566	0	0	0	0	0.131457	0.309492	0.127586	0.124671	0.129293	0	0.20233	0.45372	0.145288	0.210734	0.270086	0.220686	0.346798	0.25299	0.325033	0	0	0.239066	0	0	0	0	0	0.316028	0	0	0	0	0.308916	0.265571	0	0	0
MIMAT0019065	hsa-miR-4526	0	0	0	0	0	0	1.094343	0	0	0	0	0	0	0	0	0	0	0	0	0	0	0.101165	0	0	0	0	0	0	0	0	0	0	0	0	0	0	0	0	0.158014	0.133182	0	0.191664	0	0.463374	0.531142	0.187972	0	0.40129
MIMAT0019066	hsa-miR-4527	0	0	0.200898	0	0.134653	0	0	0	0	0	0	0	0.284199	0	0	0	0	0	0	0	0	0.101165	0	0	0	0.135043	0.220686	0	0	0.162517	0.143452	0	0	0	0	0	0.111773	0.236088	0.316027	0	0	0	0.232169	0.154458	0.265571	0	0	0
MIMAT0019067	hsa-miR-4528	0	0	0.200898	0	0	0	0	0	0	0.238502	0	0.144944	0	0	0	0	0	0.255172	0	0	0	0	0.22686	0	0.210734	0.405129	0	0	0	0	0	0	0	0	0.229618	0	0	0	0	0.133182	0	0.191664	0	0.154458	0.265571	0	0.155685	0.601936
MIMAT0019236	hsa-miR-4529-5p	0	0	0	0	0	0	0	0	0	0	0	0	0	0	0	0	0	0	0	0.258586	0	0.101165	0	0	0	0	0	0.346798	0	0	0	0.134558	0	0	0	0	0.111773	0	0	0	0	0	0.232169	0.154458	0.265571	0	0	0
MIMAT0019069	hsa-miR-4530	0	0	0	0	0	0	0	0	0	0	0	0	0	0	0	0	0	0	0	0	0	0	0	0	0	0	0	0	0	0	0	0	0	0	0	0	0	0.236088	0	0	0	0	0	0	0	0	0	0
MIMAT0019071	hsa-miR-4532	0	0	0	0	0	0	0	0	0	0	0	0	0	0	0	0	0	0	0	0	0	0	0	0	0	0	0	0	0	0.162517	0	0	0	0	0	0.272392	0	0	0.158014	0	0	0	0	0	0	0.187972	0	0.601936
MIMAT0019072	hsa-miR-4533	0	0	0	0.168784	0	0	0	0	0	0	0	0.289888	0	0	0	0	0	0.127586	0.124671	0	0	0	0	0	0	0.135043	0	0	0	0.162517	0.143452	0.134558	0	0	0	0	0	0	0	0.133182	0	0	0	0	0	0	0.31137	0.401291
MIMAT0019074	hsa-miR-378i	0	0	0	0	0	0	0	0	0	0	0	0	0	0	0	0	0	0	0	0	0	0	0	0	0	0	0	0	0	0	0	0	0	0	0	0	0	0	0	0	0	0	0	0	0	0	0	0
MIMAT0019077	hsa-miR-1587	0	0	0	0	0	0	0	0	0	0	0	0	0	0	0	0	0	0	0	0	0	0	0	0	0	0	0	0	0	0	0	0	0	0	0	0	0	0	0	0	0	0	0	0	0	0	0	0
MIMAT0019078	hsa-miR-4536-5p	2.328575	2.091745	51.229114	37.470153	7.540588	3.119411	9.84909	5.012314	3.12614	0.596255	11.729705	2.608985	4.405088	11.008361	11.228638	12.882821	1.702201	0.63793	10.347654	1.034343	5.035793	3.237283	19.73682	5.085089	10.115212	2.70086	6.399905	1.73399	4.80681	1.625167	24.099978	4.440416	18.647184	15.501843	7.807025	11.031866	5.365101	2.360879	3.634313	4.261813	2.019278	16.291438	13.233636	0.77229	3.186857	4.88728	15.101418	4.012907
MIMAT0019079	hsa-miR-548an	0	0	0	0	0	0	0	0	0	0	0	0	0	0	0	0	0	0	0	0	0	0	0	0	0	0	0	0	0	0	0	0	0	0	0	0	0	0	0	0	0	0	0	0	0	0	0	0
MIMAT0019080	hsa-miR-4537	0.873215	0.369132	0.803594	0.337568	0	0	0	0	0.329067	0.119251	0.189189	0	0.568399	0	0	0.262915	0	0	0	0	0.25179	0.20233	0.45372	0	0.210734	0.135043	0	0.346798	0	0	0.286904	0.67279	0	0	0.459236	0	0	0.236088	0.158014	0.266364	0.50482	0	0	0.154458	0	0.187972	0.467054	0.40129
MIMAT0019081	hsa-miR-4538	0	0.492175	0.200898	0.337568	0	0	0	0	0.164534	0.238502	0.189189	0	0.2842	0	0.802046	0.262915	0	0.255172	0.249342	0	0	0.20233	0	0.435865	0	0	0	0	0.25299	0.162517	0	0.134558	0	0.271962	1.148091	0	0.111773	0	0	0	0	0	0	0.308916	0	0.187972	0.467055	0
MIMAT0019082	hsa-miR-4539	0.291072	0	0	0	0	0.623882	0	0.835386	0.658135	0	0.189189	0	0	1.518395	0	0	0.464237	0	0	0.129293	0.25179	0	0	0	0	0.135043	0	0	0	0	0.286904	0	0	0	0	0	0	0	0	0.532726	0	0	0.696507	0.308916	0	0	0	1.404517
MIMAT0019337	hsa-miR-3960	0	0.123044	0.200898	0	0	0	0	0	0	0	0	0	0	0	0	0.131457	0	0	0.249341	0	0	0.101165	0	0	0	0.540172	0	0	0	0	0.143452	0.134558	0	0	0.344427	0	0.111773	0	0	0	0	0	0	0	0.265571	0	0	0
MIMAT0022977	hsa-miR-4632-5p	0.291072	0	0	0	0	0.623882	0	0	0	0	0	0	0	0	0	0	0	0	0	0.129293	0	0.303495	0	0	0	0.270086	0.220686	0.346798	0	0.650068	0.143452	0.134558	0	0	0.114809	0	0	0.236088	0	0.266363	0.25241	0	0.232169	0	0.531142	0.375944	0.155685	0.40129
MIMAT0019689	hsa-miR-4633-5p	0	0.246088	0	0	0	0	0	0	0	0	0	0	0.1421	0.379598	0	0.131457	0.309491	0	0	0	0	0	0	0.290576	0	0	0	0	0	0.162517	0	0	0	0	0	0	0	0	0	0.133182	0	0	0	0	0.531142	0.187972	0	0
MIMAT0019691	hsa-miR-4634	0	0	0.200898	0	0	0	0	0	0	0.119251	0	0.144944	0	0	0	0.131457	0.309491	0	0.124671	0	0	0	0	0	0	0.135043	0	0	0.25299	0.162517	0.143452	0	0	0	0	0	0.111773	0.236088	0	0.133182	0	0	0	0	0	0	0	0
MIMAT0019692	hsa-miR-4635	0.873216	0.738263	3.214373	1.51906	0.538613	2.495529	2.188686	2.506158	1.151736	1.788765	0.945944	1.59438	1.420996	0.569397	0	0.920202	0.773729	1.403446	1.246707	0.258586	0.755369	1.416311	1.1343	1.017017	1.685869	0.675215	2.427549	0	1.26495	0.325034	0.143452	1.076464	0.956265	1.631773	0.688854	2.042938	1.229503	1.652616	1.106095	0.266363	0.50482	1.533312	0.928676	2.625786	0.531142	2.067694	0.467054	1.003227
MIMAT0019693	hsa-miR-4636	0	0.123044	0.200898	0.675138	0	0	0	0	0.329067	0	0.378378	0	0	0	0.802046	0	0	0	0	0.129293	0.25179	0.101165	0	0.145288	0	0.540172	0	0	0.50598	0	0	0	0	0.271962	0.688855	0.272392	0	0	0	0	0.504819	0	0	0	0.265571	0.187972	0.155685	0
MIMAT0019694	hsa-miR-4637	0	0	0	0	0	0	0	0	0	0	0	0	0	0	0	0	0	0	0	0	0	0	0	0	0	0	0	0	0	0	0	0	0	0	0	0	0	0	0	0	0	0	0	0	0	0	0	0
MIMAT0019695	hsa-miR-4638-5p	0	0	0	0	0	0	0	0	0	0	0	0	0	0	0	0	0	0	0	0	0	0	0	0	0	0	0	0	0	0	0	0	0	0	0	0	0	0	0	0	0	0	0.232169	0	0	0	0	0.200645
MIMAT0019697	hsa-miR-4639-5p	0	0	0	0	0	0	0	0	0	0	0	0	0	0	0	0	0	0	0.249341	0	0	0	0	0	0	0	0	0	0	0	0	0	0	0	0	0.136196	0	0	0	0	0	0	0	0.154458	0	0	0	0
MIMAT0019699	hsa-miR-4640-5p	0	0	0	0	0	0	0	0	0	0.119251	0	0	0	0	0	0	0.154746	0	0	0	0	0	0	0	0	0	0	0	0	0	0.143452	0.134558	0	0	0.114809	0	0	0	0.158014	0.133182	0	0	0.232169	0	0	0	0.155685	0
MIMAT0019701	hsa-miR-4641	0.291072	0.98435	0.200898	0	1.481186	0.623882	0	0.835386	1.480804	0.596255	1.513511	0.869662	1.847299	1.328593	0.802046	0.920201	0.928476	1.531032	0.374012	1.034344	1.510739	1.517476	1.1343	2.179324	0.210734	1.485473	0.662058	1.040394	1.01196	1.137618	1.004165	1.076464	0.956264	1.35981	1.262899	0.272392	2.123687	0	1.738151	0.79909	0.25241	0.191664	1.160845	0.77229	2.39014	2.631611	0.934109	0.401291
MIMAT0019702	hsa-miR-4642	3.201789	1.107394	11.049415	3.038119	3.097027	2.49553	2.188687	4.176928	6.745879	3.45828	10.78376	1.884267	6.678681	4.365383	1.604091	9.202013	2.475929	4.593093	0.872694	1.034343	2.266107	2.427963	4.08348	1.162307	2.528803	1.35043	3.751668	2.080789	3.28887	1.625167	6.168445	6.593346	7.411059	10.0626	6.314504	8.58034	6.259285	8.263074	6.004516	1.331816	5.048193	11.691502	7.19724	7.722901	2.124571	3.759445	4.203487	4.213552
MIMAT0019703	hsa-miR-4643	0	0	0	0	0.269306	0	0	0	0.658135	0	0.945944	0.289888	0.1421	0.379598	0	0.131457	0.309491	0	0	0	0	0	0	0.145288	0	0	0	0	0	1.137616	0	0.134558	0	0.271962	1.033283	0.136196	0	0	0	0.79909	0	0	0	0	0	0	0.467054	1.805807
MIMAT0019704	hsa-miR-4644	0	0	0	0	0	0	0	0	0	0	0	0	0	0	0	0	0	0	0	0	0	0	0	0	0	0	0	0	0	0.162517	0	0	0	0	0	0.136196	0	0	0	0	0	0	0.232169	0	0	0	0	0.601936
MIMAT0019705	hsa-miR-4645-5p	0	0	0	0	0	0	0	0	0	0	0	0	0	0	0	0	0	0	0	0	0	0	0	0	0	0.540172	0	0	0	0	0	0	0	0	0.229618	0	0	0	0.316027	0.266364	0.25241	0	0	0	0	0.187972	0	0
MIMAT0019707	hsa-miR-4646-5p	0	0	0	0	0	0	0	0	0	0.119251	0	0.144944	0	0	0	0	0	0.127586	0	0	0	0	0	0.145288	0	0.135043	0	0	0	0	0	0	0	0	0	0	0	0	0	0	0	0	0	0	0	0	0	0
MIMAT0019709	hsa-miR-4647	34.055396	60.414492	1229.900603	660.453707	204.269157	84.224133	99.585243	110.270899	69.268658	69.642607	232.32381	59.571822	100.038127	195.303491	271.091393	309.319142	49.518565	12.248249	387.351279	24.436352	172.475959	79.920443	416.741815	141.220182	356.139694	77.51468	175.887054	71.440411	79.691858	62.893961	464.211461	70.508434	227.591281	170.520279	55.797259	174.058311	78.688145	20.303554	25.914227	109.741636	35.337348	198.947191	274.191667	15.75472	58.691273	96.805731	258.748002	64.206513
MIMAT0019710	hsa-miR-4648	0	0	0	0	0	0	0	0	0	0	0	0	0	0	0	0	0	0	0	0	0	0	0	0	0	0	0	0	0	0	0	0	0	0	0	0	0	0	0.158014	0	0	0	0	0	0	0	0	0
MIMAT0019711	hsa-miR-4649-5p	0	0	0	0	0	0	0	0	0	0	0	0	0	0	0	0	0	0	0	0	0	0	0	0	0	0	0	0	0	0	0	0	0	0	0	0	0	0	0	0.133182	0	0	0	0	0	0	0	0
MIMAT0019713	hsa-miR-4650-5p	4.366077	2.214788	2.410782	1.687844	3.770294	0.623882	3.28303	1.670771	4.936009	1.669514	1.324321	2.608985	5.399785	3.606188	0.802046	3.023519	1.547456	2.296547	0.748024	1.034343	5.287584	5.766412	6.8058	5.81153	3.793204	13.099171	5.517159	9.016751	11.890531	8.125835	4.303567	1.883813	6.215728	2.719621	2.181374	2.042938	1.341275	1.180439	5.214448	4.794538	5.553012	3.833279	2.55386	4.633741	5.576999	6.203086	5.60465	3.41097
MIMAT0019715	hsa-miR-4651	0	0	0	0	0	0	0	0	0	0	0	0	0	0	0	0	0	0	0	0	0	0	0	0	0	0	0	0	0	0	0	0	0	0	0	0	0	0	0	0	0	0	0	0	0	0	0	0
MIMAT0019716	hsa-miR-4652-5p	0.291072	0.123044	0	0	0.134653	0	1.094343	0	0.658135	0.119251	0	0	0	0	0	0	0.309491	0	0.124671	0	0	0	0	0.145288	0	0	0.220686	0	0.25299	0	0	0	0	0	0	0.136196	0	0	0	0	0	0	0.232169	0	0	0	0	0.200645
MIMAT0019718	hsa-miR-4653-5p	0	0	0	0	0	0	0	0	0	0	0	0	0	0	0	0	0	0	0	0	0	0	0	0	0	0	0	0	0	0	0	0	0	0	0	0	0	0	0	0	0	0	0	0	0	0	0	0
MIMAT0019720	hsa-miR-4654	0	0	0	0	0	0	0	0	0	0	0	0	0	0	0	0	0	0	0	0	0	0	0	0	0	0	0	0	0	0	0	0	0	0	0	0	0	0	0	0	0	0	0	0	0	0	0	0
MIMAT0019721	hsa-miR-4655-5p	0	0	0	0	0	0	0	0	0	0	0	0	0	0	0	0	0	0	0	0	0	0	0	0	0	0	0	0	0	0	0	0	0	0	0	0	0	0	0	0	0	0	0	0	0	0	0	0
MIMAT0019723	hsa-miR-4656	0	0	0	0	0	0	0	0	0	0	0	0	0	0	0	0	0	0	0	0	0	0	0	0	0	0	0	0	0	0	0	0	0	0	0	0	0	0	0	0	0	0	0	0	0	0	0	0
MIMAT0019724	hsa-miR-4657	0	0	0	0	0	0	0	0	0	0	0	0	0	0	0	0	0	0	0	0	0	0	0	0	0	0	0	0	0	0	0	0	0	0	0	0	0	0	0	0	0	0	0	0	0	0	0	0
MIMAT0019725	hsa-miR-4658	0	0	0	0	0	0	0	0	0	0	0	0	0	0	0	0	0	0	0	0	0	0	0	0	0	0	0	0	0	0	0	0	0	0	0	0	0	0	0	0	0	0	0	0	0	0	0	0
MIMAT0019726	hsa-miR-4659a-5p	0	0	0	0	0	0	0	0	0	0	0	0	0	0	0	0	0	0	0	0	0	0	0	0	0	0	0	0	0	0	0	0	0	0	0	0	0	0	0	0	0	0	0	0	0	0	0	0
MIMAT0019728	hsa-miR-4660	0	0	0	0	0	0	0	0	0	0	0	0	0	0	0	0	0	0	0	0	0	0	0	0	0	0	0	0	0	0	0	0	0	0	0	0	0	0	0	0	0	0	0	0	0	0	0	0
MIMAT0019729	hsa-miR-4661-5p	0	0	0	0	0	0	0	0	0	0	0	0	0	0	0	0	0	0	0	0	0	0	0	0	0	0	0	0	0	0	0	0	0	0	0	0	0	0	0	0	0	0	0	0	0	0	0	0
MIMAT0019731	hsa-miR-4662a-5p	0	0	0	0	0	0.623882	0	0	0	0	0	0.289888	0	0	0	0	0	0	0	0	0	0	0	0	0	0	0	0	0	0	0	0	1.434398	0	0	0	0	0	0	0	0	0	0	0	0	0.187972	0	0
MIMAT0019733	hsa-miR-4659b-5p	3.783933	1.353481	2.209883	1.012706	5.251481	3.743294	4.377373	6.683085	2.468004	3.100527	4.729719	1.304493	7.104981	3.416388	0.802046	3.549348	0	8.037914	3.989457	1.810101	1.258948	0.80932	2.94918	0	1.685869	3.511118	3.310295	1.040394	1.01196	0.162517	6.311899	8.746275	3.585996	0	0	2.042938	5.141555	6.374371	6.478557	0.266364	1.514459	4.791599	0.928676	1.390122	0.796714	2.255667	0.778424	1.003226
MIMAT0019735	hsa-miR-4663	0	0	0	0	0	0	0	0	0	0	0	0	0	0	0	0	0	0	0	0	0	0	0	0	0	0	0	0	0	0	0	0	0	0	0	0	0	0	0	0	0	0	0	0	0	0	0	0
MIMAT0019736	hsa-miR-4662b	27.651819	30.514856	12.053907	10.295852	28.142553	14.973179	19.69818	15.872327	25.173646	18.603161	13.621592	29.133666	15.915157	27.710698	19.249095	13.145733	25.687756	12.886178	47.873478	20.686858	20.394968	31.563516	25.40832	39.808981	20.019687	49.965908	41.930413	37.800995	33.394683	46.317258	31.846397	55.034255	42.314765	34.267234	47.301381	109.501472	35.655566	30.691418	63.047419	22.50769	37.104217	41.591079	34.59319	71.977449	34.258708	40.038099	41.723505	35.714872
MIMAT0019737	hsa-miR-4664-5p	0	0	0	0	0	0	0	0	0	0	0	0	0	0	0	0	0	0	0	0	0	0	0	0	0	0	0	0	0	0	0	0	0	0	0	0	0	0	0	0	0	0	0	0	0	0	0	0
MIMAT0019739	hsa-miR-4665-5p	0	0.123044	0	0	0	0	0	0	0	0	0	0	0	0	0	0	0	0	0	0	0	0	0	0	0	0	0	0	0.25299	0.162517	0	0	0	0	0	0	0	0	0	0	0	0	0.696507	0.308916	0	0.375944	0.155685	1.203872
MIMAT0019741	hsa-miR-4666a-5p	0.582144	0.123044	0	0	0	0	0	0	0	0	0	0.144944	0.1421	0.379599	0	0.262915	0	0.127586	0.249341	0.129293	0	0.101165	0.22686	0	0	0.270086	0	0	0	0.162517	0.143452	0.134558	0.239066	0	0	0	0	0.236088	0.158014	0.133182	0.25241	0.383328	0.464338	0.463374	1.062286	0.375945	0.778424	0.200645
MIMAT0019743	hsa-miR-4667-5p	0	0	0	0	0	0	0	0	0	0	0	0	0	0	0	0	0	0	0	0	0	0	0	0	0	0	0	0	0	0	0	0	0	0	0	0	0	0	0	0	0	0	0	0	0	0	0	0
MIMAT0019745	hsa-miR-4668-5p	0	0	0	0	0	0	0	0	0	0	0	0	0	0	0	0	0	0	0	0	0	0	0	0	0	0	0	0	0	0	0	0	0	0	0	0	0	0	0	0	0	0	0	0	0	0	0	0
MIMAT0019747	hsa-miR-219b-5p	6.112507	2.58392	6.227853	0.675137	4.982174	1.247765	1.094343	1.670771	3.455207	4.889292	4.351342	2.174154	4.831387	2.84699	4.010229	7.230154	2.475929	5.741367	0.374012	4.008079	2.014318	3.338449	5.44464	2.324611	3.371738	4.05129	4.193041	3.467981	7.84269	1.46265	10.90237	8.611717	4.06413	9.518675	12.284582	2.860114	9.277154	6.374371	8.848761	2.397269	6.562652	10.541518	2.089521	2.625786	2.390143	4.13539	5.448966	1.805808
MIMAT0019749	hsa-miR-4669	1.455359	0.123044	1.607188	0	0.134653	1.247765	0	0	0.822668	0	1.135133	0.434831	0.568399	1.708194	2.406137	0.131457	0	0.382758	0	0	0.25179	0.101165	0.22686	0.435865	0.421467	0.135043	0.882745	2.080789	1.01196	0.162517	1.147617	1.076464	0	1.359811	1.951756	0.408588	0.670638	0.472176	0.632055	0.133182	0.75723	0.383328	0.232169	0.463374	0.531143	0.187972	0	0.601936
MIMAT0019750	hsa-miR-4670-5p	0	0.123044	0.401796	0	0	0	0	0	0	0	0	0	0.2842	0	0	0	0	0.127586	0	0	0	0	0	0.145288	0	0	0	0	0	0	0.286904	0	0	0.271962	0.574045	0	0	0.236088	0.158014	0	0	0	0	0	0	0	0.155685	0
MIMAT0019752	hsa-miR-4671-5p	2.91072	3.076096	1.607185	1.519059	5.924749	1.871647	3.28303	0.835386	2.303472	1.669514	1.7027	4.203364	1.278898	4.365384	0.802046	1.840402	6.035078	2.168961	3.740117	3.103029	3.525056	3.743109	2.2686	4.358648	1.475136	9.723096	9.268829	0.346798	1.01196	5.688084	2.438687	2.825719	5.97666	2.719621	1.2629	4.630661	1.676595	1.888703	2.844245	3.196361	3.028916	2.299968	3.250366	6.950611	3.452427	2.819584	6.227389	3.009679
MIMAT0019754	hsa-miR-4672	0.582144	0	0.200898	0.675137	0	0	0	0	0.164534	0	0	0.144944	0.1421	0.189799	0	0	0.154746	1.148274	0	0	0	0.20233	0	0.145288	0.421468	0.540172	0.441373	0	0	0.48755	0.143452	0	0	0	0.918473	0	0.223546	0	0	0.266363	0	0.574992	0	0.463374	0.265571	0.187972	0.467055	0.601935
MIMAT0019755	hsa-miR-4673	5.239292	3.076094	3.616172	4.388396	2.154453	1.247765	4.377374	1.670772	2.961605	2.146519	3.972965	2.898873	3.69459	4.365384	4.812274	4.075178	1.702202	3.827578	3.241436	1.292929	1.258948	2.630293	3.4029	0.871729	5.057606	2.430774	3.089609	3.814779	1.77093	1.625167	2.295236	4.978648	3.825063	6.25513	5.396031	2.996309	4.694463	7.318722	1.73815	1.331817	2.271686	8.433214	3.482536	4.170367	2.12457	2.443639	2.95801	5.417424
MIMAT0019756	hsa-miR-4674	0	0	0	0	0	0	0	0	0	0	0	0	0.1421	0	0	0	0.309491	0	0	0	0	0.101165	0	0.145288	0	0	0	0	0	0	0	0	0	0	0	0	0	0	0	0	0	0	0	0	0	0	0	0
MIMAT0019757	hsa-miR-4675	0.582144	0.492175	0	0.843921	0	0	0	0	0.329067	0.119251	0.378378	0.434832	0.426299	0	0.802046	0.131457	0	0.382758	0.124671	0.387879	0	0.505825	0.22686	0.145288	0	0.405129	0.220686	0.693596	0.75897	0.650068	0.430356	0.269116	0.478133	0.543924	5.740458	0.817175	0.894184	0.472176	2.212191	0.133182	0.50482	0.766656	0	0.926748	2.390141	2.631611	1.245478	0.200645
MIMAT0019758	hsa-miR-4676-5p	64.035788	88.714564	71.720758	84.054671	11.849493	41.176243	74.415346	68.50162	70.255862	8.466822	87.405215	116.099829	97.764534	74.591128	39.300234	13.671563	13.153372	25.389601	24.934109	31.547459	36.7613	34.598469	21.5517	33.706875	26.130964	55.637715	55.612968	82.191152	155.335875	43.879509	47.195781	132.808822	45.661695	33.179383	247.069351	148.862079	100.707416	200.674647	100.970683	10.920894	72.946386	54.815893	234.026417	237.710929	190.680249	182.33312	169.696343	117.578175
MIMAT0019760	hsa-miR-4677-5p	0.291072	0	0	0	0	0.623882	0	0	0	0	0	0.144944	0	0.189799	0	0	0.464237	0	0	0	0	0.101165	0.22686	0.435865	0.210734	0.135043	0	0.693596	0	0.162517	0.143452	0.134558	0.239066	0.271962	1.262899	0	0.111773	0.472176	0.790069	0	0	0.191664	0	0.154458	0.265571	0	0	0.200645
MIMAT0019762	hsa-miR-4678	0	1.968702	1.406286	1.687842	0.942572	2.495529	0	4.17693	0.822669	0.715506	0.756756	1.594384	0.4263	1.328593	1.604091	0.920201	1.547457	0.510344	1.745391	0.90505	1.76253	0.910485	1.81488	2.179325	2.318073	3.781204	3.089609	0.346798	0.75897	0.975102	0.71726	0.134558	0.717199	1.903734	0	0	0.223546	0.944352	0.632056	1.065455	0.25241	0.95832	1.857352	2.471328	2.124569	1.503777	1.089795	1.404517
MIMAT0019763	hsa-miR-4679	0	0	0	0.168784	0	0	0	0	0.493601	0	0.189189	0	0	0	0	0	0	0	0	0	0	0	0	0	0	0.540172	0	0	0	0	0.143452	0.134558	0	0.271962	0.344427	0	0	0	0	0	0	0	0	0	0	0.187972	0.155685	0.200645
MIMAT0019764	hsa-miR-4680-5p	0	0	0	0	0	0	0	0	0	0	0	0	0	0	0	0	0	0	0	0	0	0	0	0	0	0	0	0	0	0	0	0	0	0	0	0	0	0	0	0	0	0	0	0	0	0	0	0
MIMAT0019766	hsa-miR-4681	24.450028	10.827852	6.62965	13.671543	17.774244	9.982119	17.509493	9.189242	17.6051	6.201054	11.351326	21.886485	9.946974	15.943142	20.051139	8.939099	13.46286	7.272398	5.360834	9.309087	12.589486	15.579427	16.10706	14.383538	7.797142	10.128225	7.94471	11.791136	8.85465	29.415522	18.074982	5.651439	5.737595	6.527092	29.620768	11.712844	6.706377	7.790898	13.115129	11.586799	11.358434	20.891371	12.769298	5.869405	11.419571	16.35359	12.610462	10.433558
MIMAT0019767	hsa-miR-4682	1.746431	0.615219	0.401797	0.506353	2.154454	0	0	0	1.151735	0.596255	0.189189	0.579775	0.1421	1.138796	0.802046	0.657287	1.547455	0.255172	0.124671	0.646464	1.510738	0.708155	0	0.871729	0.842935	0.810258	0.882746	0.693596	0.25299	1.625168	1.004165	0.269116	1.195332	0.271962	1.377709	1.089567	1.005956	0	0.790068	1.065454	0.757229	1.341648	0.696507	0.617832	1.062285	0.375945	0.778424	0.200645
MIMAT0019768	hsa-miR-4683	1.455359	0.123044	0.803593	0.168784	1.481187	0	1.094343	0.835386	0.493601	0.954008	0.189189	0.434831	0	0.759197	0	0.394372	0.309492	0.382758	0	0.646465	0.503579	1.719806	0.22686	3.486917	0.632201	3.241032	1.544804	0.693596	1.51794	2.112718	0.143452	0.134558	0.717199	0.271962	0.229618	0.272392	0.335319	0.944351	1.106095	1.065453	0.75723	0.383328	0.232169	0.77229	1.859	0.563917	0.778424	1.203871
MIMAT0019769	hsa-miR-4684-5p	1.455359	0.123044	0	0	0.134653	0	1.094343	0	0	0	0.756755	0	0	0	0	0	0.154746	0	0	0.517172	0	0.101165	0.22686	0.871729	0.632201	0.675215	1.103432	1.040394	1.01196	0.162517	0.143452	0.538232	0.239066	0.815887	0.344428	0	0.111773	0.708264	2.528219	0.532727	0.50482	0	0	0.154458	1.327857	0.751889	0.155685	0.200645
MIMAT0019771	hsa-miR-4685-5p	3.783933	1.722613	1.004492	2.531766	2.289107	1.871647	1.094343	2.506158	1.31627	2.504272	1.513511	1.014607	4.120889	1.518394	1.604092	3.286434	1.39271	3.062063	1.745388	4.008079	0.755369	2.326798	2.49546	5.956818	4.636139	6.617107	6.399904	2.427587	2.27691	2.275234	1.864878	3.633068	2.151597	5.167281	5.740459	2.723917	5.588647	3.541318	6.636571	0.266364	3.533734	6.899902	2.553859	3.861451	3.718	6.391058	0.467054	1.003226
MIMAT0019773	hsa-miR-4686	0	0.123044	0	0	0	0	0	0	0	0.357753	0	0	0	0	0	0	0	0.127586	0	0	0	0	0.45372	0	0	0	0	0	0	0	0	0	0.239066	0	0	0	0	0	0	0	0	0	0	0.463374	0.265571	0	0	0
MIMAT0019774	hsa-miR-4687-5p	0	0	0.200898	0.337568	0.673266	0	0	0	0.164534	0.119251	0	0.144944	0.426299	0	0	0	0.309492	1.020688	0	0.258586	0.25179	0.40466	0.22686	0.435865	0.210734	0.135043	0	0	0	0.162517	0	0.269116	0.239066	0.271962	0.344427	0	0.223546	0.236088	0	0.133182	0.25241	0	0.464338	0.463374	0	0.375945	0.155685	0
MIMAT0027038	hsa-miR-1343-5p	0	0	0	0	0	0	0	0	0	0	0	0	0	0	0	0	0	0	0	0	0	0	0	0	0	0.135043	0	0	0	0	0	0	0	0	0	0	0	0	0	0	0	0	0	0	0	0	0	0
MIMAT0019777	hsa-miR-4688	0	0	0	0	0	0	0	0.835386	0	0	0	0	0	0	0	0	0	0	0	0	0	0.101165	0	0	0	0	0	0	0	0	0	0	0	0	0.114809	0	0	0	0	0	0	0	0	0	0	0.375944	0.155685	0
MIMAT0019778	hsa-miR-4689	0.291072	0.123044	0	0	0	0	0	0	0	0	0	0	0	0.189799	0	0	0	0	0	0	0	0	0	0	0	0.270086	0.220686	0	0	0	0	0.134558	0	0	0	0	0	0	0	0	0	0	0	0	0	0	0	0
MIMAT0019779	hsa-miR-4690-5p	0	0	0	0.506353	0.134653	1.247764	0	1.670771	0	0	0.189189	0	0.1421	0.379599	0	0.131457	0.928473	0.382758	0.249342	0	0	0.101165	0.90744	0	0	0	0	0	0.25299	0	0	0.134558	0	0.271962	0.114809	0.272392	0.447092	0	0	0.532727	0.504819	0.191664	0.232169	0.926748	0	0.939861	0.311369	0
MIMAT0019781	hsa-miR-4691-5p	0.291072	0.61522	0	0.337568	0	0	0	0	0.164534	0.238502	0	0.144944	0	0.379598	0	0	0	0	0	0	0	0	0	0	0	0	0	0.346798	0	0	0	0.134558	0	0.271962	0.114809	0	0.670638	0	0	0	0	0.191664	0	0.154458	0	0	0	0.200645
MIMAT0019786	hsa-miR-4694-5p	0	0	0	0	0	0	0	0	0	0	0	0	0	0	0	0	0	0	0	0	0	0	0	0	0	0	0	0	0	0	0	0	0	0	0	0	0	0	0	0	0	0	0	0	0	0	0	0
MIMAT0019788	hsa-miR-4695-5p	0	0	0.200898	0	0	0	0	0	0.164534	0	0	0	0	0	0	0	0.154746	0	0	0.129293	0.25179	0.20233	0	0.435865	0	0	0	0	0	0.325033	0	0	0	0	0.114809	0	0	0	0	0	0	0	0	0	0.265571	0	0.155685	0
MIMAT0019790	hsa-miR-4696	0	0	0.401797	0	3.23168	1.247764	0	0	1.316269	0.477004	0	0	0.568398	0.569398	0	0.525829	0.618983	0.127586	0.623353	0.517171	1.007159	1.315146	0	1.017018	0.421467	0.675215	0	0.693596	1.51794	0.650067	0.143452	0.941907	0	0.815887	0.114809	0.136196	0.894184	0	0.632055	0.133182	0.504819	0	0.928676	0	0.265571	2.067695	0	0.601936
MIMAT0019791	hsa-miR-4697-5p	0	0	0	0	0	0	0	0	0	0	0	0	0	0	0	0	0	0	0	0	0	0	0	0	0	0	0	0	0	0	0	0	0	0	0.114809	0	0	0	0	0	0	0	0.232169	0	0	0	0	0
MIMAT0019793	hsa-miR-4698	0	0	0	0	0.269306	0	0	0	0.164534	0	0	0	0	0	0	0.394372	0	0	0	0	0	0.101165	0	0.145288	0	0.135043	0	0	0.25299	0.162517	0.430356	0	0	0.543924	0.114809	0.136196	0.111773	0.236088	0.316027	0.399546	0	0	0.232169	0	0.265571	0	0.31137	0
MIMAT0019794	hsa-miR-4699-5p	0	0	0	0	0	0	0	0	0	0	0	0	0	0	0	0	0	0	0	0	0	0	0	0	0	0	0	0	0	0	0	0	0	0	0	0	0	0	0	0	0	0	0	0	0	0	0	0
MIMAT0019796	hsa-miR-4700-5p	0	0	0	0	0	0	0	0	0	0	0	0	0	0	0	0	0	0	0.124671	0	0.25179	0	0	0	0	0.135043	0	0	0	0	0	0	0	0	0	0.136196	0	0	0	0	0	0.191664	0	0.154458	0	0	0.155685	0
MIMAT0019798	hsa-miR-4701-5p	0.873216	0.61522	0.200898	0.168784	0.269306	0	0	0	0.493601	0.238502	0.567567	0.144944	0.1421	0.569398	0	0.131457	0	0.893102	0.124671	0.387879	0	0.303495	0	0.726441	0.210734	0.270086	0.441372	0.693596	1.77093	0.48755	1.004165	1.211022	0	1.087848	9.299543	0.953371	1.676594	2.124791	3.160274	0.133182	3.281327	0.766656	2.786028	2.625786	2.655713	2.255668	1.556848	2.006453
MIMAT0019801	hsa-miR-4703-5p	0.582144	0	0.401796	1.012705	0.269306	1.247764	0	0.835386	0.493602	0.357753	0.189189	0.289888	0.1421	0.569398	0	0.394371	0.309492	0.510344	0.249342	0	0.50358	1.01165	0.45372	0.87173	2.318073	0.945301	2.868921	0.346798	0.75897	0.325034	0.143452	0.403674	0.717199	0.543924	0.459236	0.68098	0.558865	0.708264	0.632055	0.266364	0.25241	0	0.232169	1.081206	0	0.563917	0.467055	0
MIMAT0019803	hsa-miR-4704-5p	1.45536	4.306533	2.209881	1.856629	2.019799	0	1.094343	2.506158	2.468005	1.311761	0.945945	1.884268	3.268293	2.657189	0.802046	1.314573	1.547456	1.403446	1.122037	4.008079	1.007159	3.540777	1.1343	2.760475	1.685871	2.295731	1.986177	2.427586	9.36063	2.275234	1.721426	7.669808	1.673464	1.903734	18.369467	3.404898	2.459006	3.777407	27.968407	0	3.028916	2.299968	3.714705	2.31687	8.23271	7.894835	7.784237	7.022585
MIMAT0019805	hsa-miR-4705	0.291072	0	0	0	0	0	0	0	0.329068	0	0	0	0	0.759197	0	0	0	0	0	0	0	0.20233	0.22686	0.145288	0	0	0	0	0	0	0.143452	0	0	0	1.148091	0.953372	0.111773	0	0.158014	0.399546	0	0	0.696507	0.463374	0.265571	0	0	0
MIMAT0019806	hsa-miR-4706	0	0.861307	0.401796	0.675137	0.134653	0.623882	0	0	0	0	0.189189	0	0.1421	0.189799	0	0	0.309492	0	0.249342	0	0	0	1.36116	0.145288	0.421467	0.135043	0.220686	0	0.25299	0	0	0.67279	0	0.271962	0.114809	0	0	0.944352	0.316028	0.932272	0.25241	0.383328	0.232169	0	0.265571	0	0.31137	0.40129
MIMAT0019807	hsa-miR-4707-5p	0	0	0	0	0	0	0	0	0	0	0	0	0	0	0	0	0	0	0	0	0	0	0	0	0	0	0	0	0	0	0	0	0	0	0	0	0	0	0	0.133182	0	0	0	0	0	0	0	0
MIMAT0019809	hsa-miR-4708-5p	0	0	0	0	0	0	0	0	0	0	0	0	0	0	0	0	0	0	0	0	0	0	0.22686	0	0	0	0	0	0	0	0	0	0	0.271962	0	0	0	0	0	0	0	0.191664	0	0	0	0	0	0
MIMAT0019811	hsa-miR-4709-5p	0	0	0	0	0	0	0	0	0	0	0	0	0	0	0	0	0	0	0	0	0	0	0	0	0	0	0	0	0	0	0	0	0	0	0	0	0	0	0	0	0	0	0	0	0	0	0	0
MIMAT0019813	hsa-miR-203b-5p	0	0	0	0	0	0	0	0	0	0	0	0.144944	0	0	0	0	0	0	0	0	0	0	0	0	0	0	0	0	0	0	0	0	0	0	0	0	0	0	0	0	0	0.191664	0	0	0	0	0	0
MIMAT0019815	hsa-miR-4710	0	0	0	0	0	0	0	0	0	0	0	0	0	0	0	0	0	0	0	0	0	0	0	0	0	0	0	0	0	0	0	0	0	0	0	0.272392	0	0	0	0	0	0	0	0	0	0	0	0
MIMAT0019816	hsa-miR-4711-5p	0	0	0	0.168784	0	0	0	0	0	0	0	0	0	0	0	0	0	0.255172	0	0	0	0	0	0	0	0	0	0	0	0	0	0	0	0	0	0	0	0	0	0	0	0	0	0	0	0	0	0
MIMAT0019818	hsa-miR-4712-5p	0	0	0.200898	0.168784	0.134653	0	0	0	0	0.477004	0	0.289887	0.1421	0	0	0.131457	0.154746	0.127586	0	0.646465	0	0.20233	0	0	0.210734	0.135043	0.220686	0	0.25299	0	0.430357	0	0	0	0.114809	0.136196	0.447092	0	0.474041	0.266363	0	0	0.232169	0	0.265571	0.563917	0	0
MIMAT0019820	hsa-miR-4713-5p	0	0	0	0	0	0	0	0	0	0	0	0	0	0	0	0	0	0	0	0	0	0	0	0	0	0	0	0	0	0	0	0	0	0	0	0	0	0	0	0	0	0	0	0	0	0	0	0
MIMAT0019822	hsa-miR-4714-5p	0	0	0	0	0	0	0	0	0	0	0	0	0	0	0	0	0	0	0	0	0	0	0	0	0	0	0	0	0.25299	0	0	0	0	0	0.114809	0	0	0	0	0	0	0	0	0	0	0	0	0
MIMAT0019824	hsa-miR-4715-5p	0	0.984351	1.20539	0	0	0	0	0.835386	0	0.119251	1.324321	0.579775	0	0	0	0.131457	0	0.127586	0	0.129293	0	0.101165	0	0.145288	0.421468	0	0.441373	0	0.25299	0	0.143452	0.134558	0.239066	0.815886	2.75542	0.408588	2.011913	0.472176	0.948082	0	0.25241	0.574992	0.232169	0.308916	0	0.751889	0.311369	0
MIMAT0019826	hsa-miR-4716-5p	0	0	0	0	0	0	0	0	0	0	0	0	0	0	0	0	0	0	0	0	0	0	0	0	0	0	0	0	0	0	0	0	0	0	0	0	0	0	0	0	0	0	0	0	0	0	0	0
MIMAT0019828	hsa-miR-3529-5p	0	0	0	0.168784	0	0	0	0	0	0	0	0	0	0	0	0	0	0	0	0	0	0.101165	0	0	0	0.540172	0.220686	0	1.26495	0.325034	0	0	0	0	0	0	0	0	0.158014	0	0.25241	0	0	0	0	0.751889	0.155685	0.200645
MIMAT0019829	hsa-miR-4717-5p	0	0	0	0	0	0	0	0	0	0.238502	0	0	0	0	0	0	0	0	0	0	0	0	0	0	0	0.405129	0	0.346798	0	0	0	0	0	0	0	0.136196	0	0	0	0	0.25241	0	0	0	0.531142	0.187972	0	0
MIMAT0019831	hsa-miR-4718	0	0	0	0	0	0	0	0	0	0	0	0	0	0	0	0	0	0	0	0	0	0	0	0	0	0	0	0	0	0	0	0	0	0	0	0	0	0	0	0	0	0	0	0	0	0	0	0
MIMAT0019832	hsa-miR-4719	0	0	0	0	0	0	0	0	0	0	0	0	0	0	0	0	0	0	0	0	0	0	0	0	0	0	0	0	0	0	0	0	0	0	0	0	0	0	0	0	0	0	0	0	0	0	0	0
MIMAT0019833	hsa-miR-4720-5p	1.455359	3.56827	11.652112	4.725966	2.82772	3.119412	7.660403	2.506157	3.290673	5.366296	3.972964	4.928083	6.252384	3.036788	4.010228	4.338093	1.547456	5.231023	3.490775	4.008079	2.769687	4.653595	3.85662	4.503936	2.95027	6.887193	3.310296	2.080788	1.51794	4.225434	1.29107	4.036742	0.717199	1.359811	7.347787	3.132505	3.353188	4.721757	4.266367	2.929996	1.766867	5.366591	2.55386	3.089161	4.249143	3.759446	2.335271	2.608389
MIMAT0019836	hsa-miR-4722-5p	0.291072	0	0.602695	0	0	0	0	0.835386	0.329067	0.357753	0.756755	0	0.1421	0.189799	0	0.394371	0	0.255172	0.249342	0.258586	0	0.40466	0.45372	0.581153	0.421468	0.945301	0.882744	0.693596	0	0.48755	0.143452	0	0	0.271962	0.114809	0.272392	0.111773	0	0.158014	0.799091	0	0.383328	0	0.77229	0.531143	0.187972	0.155685	0.200645
MIMAT0019838	hsa-miR-4723-5p	0	0	0	0	0	0	0	0	0	0.238502	0.189189	0.144944	0	0	0	0	0.154746	0	0	0	0	0.20233	0.45372	0	0	0.135043	0	0	0	0.325034	0	0	0	0	0	0	0	0	0.316028	0.133182	0	0	0.464338	0.308916	0	0	0	0
MIMAT0019841	hsa-miR-4724-5p	0	0	0	0	0	0	0	0	0	0	0	0	0.1421	0	0	0	0	0.127586	0	0	0	0.101165	0	0	0	0	0	0	0	0	0	0	0	0.271962	0	0	0	0	0	0	0	0	0	0.154458	0	0	0	0
MIMAT0019843	hsa-miR-4725-5p	0	0	0.803594	0	0	0	0	0	0.164534	0	0	0	0	0	0	0	0.154746	0	0	0	0	0	0.22686	0.290577	0.210734	0	0	0	0	0.162517	0	0.134558	0	0	0	0	0	0.236088	0	0	0	0	0	0	0	0	0	0.200645
MIMAT0019845	hsa-miR-4726-5p	0	0	0	0	0	0	0	0	0	0	0	0	0	0	0	0	0	0.127586	0	0	0	0	0	0	0	0	0	0.693596	0	0.162517	0	0	0	0	0	0	0	0	0	0	0	0	0	0.154458	0.531143	0	0	0
MIMAT0019847	hsa-miR-4727-5p	0	0	0.200898	0.168784	0	0	0	0	0.329068	0.596255	0.378378	0	0.4263	0.189799	0.802046	0	0	0.382758	0	0.387879	0	0.40466	0	0	0.210734	0.945301	0.662059	0	0.25299	0.325033	0.143452	0	0.239066	0	0	0.136196	0.223546	0	0.316028	0.133182	0.50482	0	0	0.154458	0.531142	0	0.155685	0.200645
MIMAT0019849	hsa-miR-4728-5p	0	0	0	0	0.40396	0	1.094343	0	0	0	0	0	0	0	0	0	0	0	0	0	0	0	0	0	0	0.945301	0	0	0.50598	0	0	0	0	0	0	0	0	0	0.316028	0.133182	0.25241	0	0	0	0.796713	1.315806	0	0
MIMAT0019851	hsa-miR-4729	0	0	0	0	0	0	0	0	0	0	0	0	0	0	0	0	0	0	0	0	0	0	0	0	0	0	0	0	0	0	0	0	0	0	0	0	0.111773	0	0	0	0	0	0	0	0	0	0	0
MIMAT0019852	hsa-miR-4730	0.873216	0.615219	0.602694	1.350276	0.538613	0	0	1.670772	0.822669	1.431012	0.756755	0.869661	0.852598	0.569398	3.208183	1.051659	0.309492	1.27586	0.748024	0.646465	0.50358	0.80932	0.45372	0.290576	0.421468	1.080344	0.882745	0.693596	0.25299	0	0.71726	0.538232	0.478132	0.543924	0.803663	0.272392	0.223546	0	1.106096	0.133182	0	0	0.928676	0.617832	0.531143	0.751889	0	0.802582
MIMAT0019853	hsa-miR-4731-5p	0	0	0	0	0	0	0	0	0	0	0	0	0	0	0	0	0	0	0	0	0	0	0	0	0	0	0	0	0	0	0	0	0	0	0.114809	0	0	0	0	0	0	0	0	0	0	0.187972	0	0
MIMAT0019855	hsa-miR-4732-5p	0.291072	0	0	0	0.269307	0	0	0.835386	0	0.119251	0	0	0	0	0	0	0	0.255172	0.124671	0.129293	0.25179	0.101165	0	0.145288	0	0.405129	0	0	0.25299	0	0	0.269116	0	0	0	0	0.335319	0.472176	0.316027	0.133182	0	0	0	0	0.796714	0	0.155685	0.802581
MIMAT0019857	hsa-miR-4733-5p	0	0	0	0.168784	0	0	0	0	0	0	0	0	0	0	0	0	0	0	0	0	0	0	0	0	0	0	0	0	0	0	0	0	0	0	0.114809	0	0	0	0	0	0	0	0	0	0	0	0	0
MIMAT0019859	hsa-miR-4734	0	0	0	0	0.134653	0	0	0	0	0.119251	0	0	0.1421	0	0	0	0	0.127586	0	0	0	0	0.22686	0.145288	0	0	0	0	0	0	0.143452	0	0	0.271962	0.229618	0	0.223546	0	0.158014	0	0	0.383328	0	0.308916	0	0	0.155685	0
MIMAT0019860	hsa-miR-4735-5p	0	0	0	0	0	0	0	0	0	0	0	0	0	0	0	0	0	0	0	0	0	0	0	0	0	0	0	0	0	0	0	0	0	0	0	0	0	0	0	0	0	0	0	0	0	0	0	0
MIMAT0019862	hsa-miR-4736	0	0.123044	0.200898	0	0.80792	0	4.377373	1.670772	0.164534	1.19251	0	1.449436	0.1421	1.708193	0.802046	1.446031	0.154746	0.127586	0.374012	0.129293	2.266108	1.517477	0.68058	1.307594	0	3.105989	1.76549	0.346798	0.50598	1.137617	0.573808	0.134558	0	0	0	0	0.223546	1.18044	4.424381	0.399545	0.75723	0	0	0.463374	0.796713	0	0	0.601936
MIMAT0019864	hsa-miR-3064-5p	0	0	0.602694	0	0.40396	0	2.188686	0	0.329068	0.238502	0.189189	0.434832	0	0.379599	0	0.131457	0.154746	0.255172	0.374012	0.258586	0	0	0.22686	0	0.210734	0.270086	0	0	0	0.162517	0	0	0	0.271962	0	0	0.111773	0	0.158014	0	0	0	0	0.308916	0.531142	0	0.155685	0.200645
MIMAT0019866	hsa-miR-4738-5p	0	0	0	0	0	0	0	0	0	0	0	0	0	0	0	0	0	0	0	0	0	0	0	0	0	0	0	0	0	0	0	0	0	0	0	0	0	0	0	0	0	0	0	0	0	0	0	0
MIMAT0019868	hsa-miR-4739	0	0	0	0	0	0	0	0	0	0	0	0	0	0	0	0.262914	0	0	0	0	0	0	0.22686	0	0	0	0	0	0	0	0	0	0	0	0	0	0	0	0	0	0	0	0	0	0	0	0	0
MIMAT0019869	hsa-miR-4740-5p	0.582144	0	0.200898	0	0.134653	0	0	0	0.329068	0	0	0	0.426299	0.189799	0	0	0	0	0	0.129293	0	0	0	0	0.210734	0	0.220686	0.346798	0.25299	0	0	0	0	0	0.344427	0	0	0	0.158014	0.133182	0.50482	0	0	0.463374	0	0	0.622739	0
MIMAT0019871	hsa-miR-4741	0	0	0	0	0	0	0	0	0	0	0	0	0	0	0	0	0	0	0	0	0	0	0	0	0	0	0	0	0	0	0	0	0	0	0	0	0	0	0	0	0	0	0	0	0	0	0	0
MIMAT0019872	hsa-miR-4742-5p	0	0	0	0	0	0	0	0	0	0	0	0	0	0	0	0	0	0	0	0	0	0	0	0	0	0	0	0	0	0	0	0	0	0	0	0	0	0	0	0	0	0	0	0	0	0	0	0
MIMAT0019874	hsa-miR-4743-5p	0	0.246088	0.602695	0.168784	0.269306	0	0	0.835386	0.493601	0.238502	1.324322	0.144944	0.426299	1.138796	1.604092	0	0.928474	0.255172	0.374012	0.387879	0.755369	0.303495	0.22686	0	0.210734	0.675215	0.220686	0.693596	0	0.650067	0.430356	0.269116	0.717198	0.271962	0.459236	0.544783	0.223546	0.472176	0.474041	0.665908	0	0.191664	1.160845	0.463374	0	1.503778	0.934108	0.601936
MIMAT0019875	hsa-miR-4744	0	0	0	0	0	0	0	0	0	0	0	0	0	0	0	0	0.309492	0	0.249342	0	0	0.101165	0	0.290576	0	0	0.220686	0	0	0	0	0	0	0	0.229618	0	0	0	0	0	0	0	0	0	0	0	0.31137	0
MIMAT0019876	hsa-miR-3591-5p	0	0	0.602695	0	0	0	0	0	0	0	0	0	0.1421	0	0	0	0	0.127586	0	0.129293	0	0	0	0	0.421468	0	0	0	0	0	0	0.134558	0	0	0	0	0	0	0	0	0	0	0	0	0	0	0	0
MIMAT0019878	hsa-miR-4745-5p	0.873216	2.706963	2.410781	2.362982	1.885147	2.495529	1.094343	1.670771	2.632539	4.054535	3.216209	4.058421	3.69459	2.846989	1.604091	2.234775	1.39271	5.103438	1.496046	0.517172	3.021476	4.046604	2.72232	2.4699	3.793204	2.835903	3.530981	1.73399	3.28887	1.462651	1.004165	2.287487	4.781329	1.35981	2.75542	1.089567	1.90014	3.777406	2.844245	2.397269	3.533735	0.574992	2.089521	2.625787	0.531142	2.255667	1.712532	2.407743
MIMAT0019880	hsa-miR-4746-5p	4.948222	3.568273	5.223356	3.882037	4.57821	7.486588	3.283029	2.506158	5.265079	5.008542	5.675665	5.942691	3.268294	4.74498	1.604092	4.206633	3.404407	4.082751	7.604907	1.551516	6.042954	4.350096	4.31034	4.503935	6.322014	3.646161	5.517154	6.93596	4.04784	3.41285	14.488674	4.171298	2.868794	5.439241	3.559082	4.494465	3.912055	3.541319	3.634316	7.324992	3.533737	4.024944	11.144113	5.560488	3.983567	6.767003	4.670542	15.850977
MIMAT0019882	hsa-miR-4747-5p	0	0	0	0	0	0	0	0	0	0	0	0	0	0	0	0	0	0	0	0	0	0	0	0	0	0	0	0	0	0	0	0	0	0	0	0	0	0	0	0	0	0	0	0	0	0	0	0
MIMAT0019884	hsa-miR-4748	0	0	0	0	0	0	0	0	0	0	0	0	0	0	0	0	0	0	0	0	0	0	0	0	0	0	0	0	0	0	0	0	0	0	0	0	0	0	0	0	0	0	0	0	0	0	0	0
MIMAT0019885	hsa-miR-4749-5p	0	0	0	0.168784	0	0	0	0	0.164534	0	0	0	0	0	0	0	0	0	0	0	0	0	0	0	0	0	0	0	0	0	0	0	0	0	0	0	0	0	0	0	0	0	0	0	0	0.375945	0	0
MIMAT0019887	hsa-miR-4750-5p	0.873216	0.738263	0.602694	4.557178	1.615839	1.247764	0	0.835386	0.493602	0.238502	0.378378	1.014605	0.4263	1.518393	2.406137	0.788743	2.16644	2.041375	3.740121	0.775758	3.525057	2.731458	3.62976	3.196341	2.739538	5.671806	2.868922	2.427586	3.54186	1.137618	1.577973	0.67279	0.239066	0.543924	0.344427	0.544783	0.670638	0.944352	0.790069	1.065454	1.262049	0.191664	1.393014	1.081206	3.983567	1.503778	1.868218	0.601935
MIMAT0019888	hsa-miR-4751	0	0	0.200898	0	0.269307	0	0	0	0	0	0	0	0	0	0	0	0	0	0.249341	0	0	0	0	0	0	0	0	0	0.25299	0.162517	0	0	0	0	0	0	0	0	0	0	0	0	0	0	0	0	0	0
MIMAT0019889	hsa-miR-4752	0	0	0	0	0	0	0	0	0	0	0	0	0	0	0	0	0	0	0	0	0	0	0	0	0	0	0	0	0	0	0	0.134558	0	0	0	0	0	0	0	0	0	0	0	0	0	0.375944	0	0
MIMAT0019890	hsa-miR-4753-5p	0	0	0	0	3.231678	2.495528	0	1.670772	0.329067	0.119251	0	0	0.994697	0.189799	1.604092	0.131457	0.154746	0	0	0.129293	0.25179	1.719807	0	2.179324	0	12.15387	0.441372	1.040394	2.02392	1.137616	0	0.134558	0.239066	0.271962	0.229618	0	0	0	2.212191	0.133182	0.50482	0	0	0	4.249141	5.263223	0	0.401291
MIMAT0019892	hsa-miR-371b-5p	0.291072	0.492175	0.200898	0	0.134653	0.623882	0	0	0.329067	0.954008	0	0.724718	0.1421	0.759197	0	0.262915	0.154746	0.127586	0.249341	0.129293	0	0.606991	0.68058	0.290577	0.210734	0.945301	0.882746	0	0.75897	0.162517	0.573809	1.211023	0.956266	0.815887	1.607328	1.361959	1.117729	0.944352	1.106095	0.133182	0.50482	0.574992	0.928676	0.308916	0.265571	0.375945	0.311369	0.40129
MIMAT0019894	hsa-miR-4754	0	0	0	0	0	0	0	0	0	0	0	0	0	0	0	0	0	0	0	0	0	0	0	0	0	0	0	0	0	0	0	0	0	0	0	0	0	0	0	0	0	0	0	0	0	0	0	0
MIMAT0019895	hsa-miR-4755-5p	0.582144	0.123044	0.602695	0	0.269306	0	0	0	0.164534	0.238502	0	0.144944	0	0	0.802046	0.262915	0.309491	0.127586	0.498682	0.258586	0	0.505826	0.22686	0.726442	0	0.270086	0.220686	1.387192	0.25299	0.975101	0.286904	0.134558	0	0.271962	0.229618	0.817176	0.335319	0.472176	1.422123	0.399545	1.262049	0.191664	0.464338	0.463374	1.062285	0.375944	1.556846	0.601936
MIMAT0019897	hsa-miR-499b-5p	0	0	0	0	0	0	0	0	0	0	0	0	0	0	0	0	0	0	0	0	0	0	0	0	0	0	0	0	0	0	0	0	0	0	0	0	0	0	0	0	0	0	0	0	0	0	0.155685	0
MIMAT0019901	hsa-miR-4757-5p	0	0	0	0	0	0	0	0	0	0	0.189189	0	0	0.569398	0	0	0	0	0	0	0.25179	0.101165	0	0.145288	0	0	0	0	0.25299	0	0	0.269116	0	0.271962	0	0.136196	0	0	0	0	0	0	0	0	0	0.187972	0	0
MIMAT0019903	hsa-miR-4758-5p	0	0	0	0	0	0	0	0	0	0	0	0	0	0.189799	0	0	0	0	0	0	0.25179	0	0	0	0	0	0	0	0	0	0	0	0	0	0	0	0	0	0	0	0.25241	0	0	0	0	0	0	0
MIMAT0019905	hsa-miR-4759	1.45536	0	0.401796	0.675137	0.538612	0.623882	0	3.341543	0.822669	0	1.135134	0.579776	0.568399	0.948996	0	0.657285	0.618984	0	1.496049	0.905051	1.25895	1.517475	0.22686	2.760477	0	1.755559	0.220686	0.693596	2.02392	3.087818	1.004164	1.614696	0	0	5.166411	0.953372	0.782411	0.472176	0.948084	0.932272	3.028919	0.95832	2.32169	0.308916	1.327855	0.93986	1.868219	0
MIMAT0019906	hsa-miR-4760-5p	0	0	0	0	0	0	0	0	0	0	0	0	0	0	0	0	0	0	0	0	0	0	0	0	0	0	0	0	0	0	0	0	0	0	0	0	0	0	0	0	0	0	0	0	0	0	0	0
MIMAT0019908	hsa-miR-4761-5p	0.582144	0.246088	1.808085	1.687843	0.538613	0	0	0	0.658135	0.834757	0.945945	0.144944	1.563097	0.189799	0	1.051658	0.154746	1.91379	0.498682	0.129293	0	0.40466	2.2686	0.726441	1.05367	0.945301	0.220686	0.693596	0	1.137617	0.430356	0.538232	1.195331	1.35981	1.033282	2.587722	1.453049	1.888703	0.632055	0.133182	0.504819	1.91664	0	1.853496	0.265571	1.127833	0.467054	0.40129
MIMAT0019910	hsa-miR-4762-5p	1.45536	0.123044	8.437735	4.219612	0.269307	3.119411	0	3.341543	1.31627	1.550263	4.918909	0.869663	3.978789	0.759197	3.208182	6.178496	0.773728	4.593093	1.745388	0.129293	0.25179	1.315146	11.11614	2.324614	1.896602	2.025645	2.868923	0.693596	0.50598	2.600267	4.303567	4.978648	3.585996	11.15045	5.281223	13.619586	5.588647	11.096127	5.530476	0.79909	2.524098	12.266494	1.160845	3.86145	2.390142	5.263224	4.826226	1.003226
MIMAT0019912	hsa-miR-4763-5p	0	1.107395	2.410781	1.51906	1.481187	0	0	2.506158	0.493601	0.477004	0.756755	0.579775	1.563095	0.569398	0	1.051658	0.618984	1.148274	0.997365	0.90505	0.755369	0.20233	0.68058	0.871729	1.896603	0.675215	1.324117	1.387192	1.77093	0.325034	1.291069	1.480139	0.478132	2.719621	1.722137	2.042938	2.235459	1.416527	0.632055	0.532727	0.757229	0.95832	1.625183	2.934702	1.062286	2.255667	1.245478	0.40129
MIMAT0019914	hsa-miR-4764-5p	0	0	0	0	0	0	0	0	0	0	0	0	0	0	0	0	0	0	0	0	0	0	0	0	0	0	0	0	0	0	0	0	0	0	0	0	0	0	0	0	0	0	0	0	0	0	0	0.200645
MIMAT0019916	hsa-miR-4765	1.455359	1.353482	2.209883	0.843921	1.346533	1.247765	1.094343	0.835386	1.151736	0.477004	0.945944	2.319098	0.710499	2.46739	0	1.051658	0.618983	3.062063	2.867423	1.551515	1.510739	0.606991	1.36116	2.034035	2.739537	1.755559	2.206863	0.693596	0.50598	0.9751	2.295236	0.403674	0.478133	2.991584	2.181374	0.680979	1.229503	0.708264	1.422122	2.530451	2.524096	1.341648	2.089521	1.081206	0.796714	1.691751	0.934109	3.611616
MIMAT0019917	hsa-miR-4766-5p	0	0	0	0	0	0	0	0	0	0	0	0	0	0	0	0	0	0	0	0	0	0	0	0	0	0	0	0	0	0	0	0	0	0	0	0	0	0	0	0	0	0	0	0	0	0	0	0
MIMAT0019919	hsa-miR-4767	0	0	0	0	0	0	0	0	0	0	0.189189	0.144944	0	0.189799	0	0.394372	0	0.255172	0	0	0	0	0	0	0	0	0	0	0	0	0	0	0	0	0	0	0.111773	0.236088	0	0	0	0	0	0	0	0	0	0
MIMAT0019920	hsa-miR-4768-5p	0	0	0.200898	0	0	0	0	0	0	0	0	0	0	0	0	0	0	0	0	0	0	0	0	0	0	0	0	0	0	0	0	0	0	0	0	0	0	0	0	0	0	0.383328	0.232169	0	0	0	0.155685	0
MIMAT0019922	hsa-miR-4769-5p	0	0	0	0	0	0	0	0	0	0	0	0	0	0	0	0	0	0	0	0	0	0	0	0	0	0	0.220686	0	0	0	0	0	0	0	0	0	0	0	0	0	0	0	0	0	0.265571	0	0	0
MIMAT0019924	hsa-miR-4770	0	0	0	0.168784	0	0	0	0	0	0	0	0	0	0	0	0	0	0	0	0	0	0	0	0	0	0	0	0	0	0	0.286904	0	0	0	0	0	0	0	0	0	0	0	0	0	0	0	0	0
MIMAT0019926	hsa-miR-4772-5p	0	0	0	0	0	0	0	0	0.164534	0.119251	0	0	0.284199	0	0	0	0	0	0	0	0	0	0	0.145288	0	0.270086	0.441373	0	0	0.162517	0	0	0	0	0	0	0	0	0	0	0	0.191664	0	0.154458	0	0	0	0
MIMAT0019928	hsa-miR-4773	0.291072	0.492175	0.803594	0.337568	0.40396	0.623882	0	0	0.329068	0.119251	0.567567	0.144944	0.284199	0.379598	0	0.394372	0.464237	0.510344	0.498683	0	0	0.40466	0	0.290577	0	0	1.544804	0.693596	0.25299	0.650068	0.71726	0.269116	0.478133	0.271962	0.229618	0	0.335319	0.236088	0	1.065453	0	0	0.232169	0.154458	0.796714	0.939861	0	0.200645
MIMAT0019929	hsa-miR-4774-5p	0	0	0	0	0	0	0	0	0	0	0	0	0	0	0	0	0	0	0	0	0	0	0	0	0	0	0	0	0	0	0	0	0	0	0	0	0	0	0	0	0	0	0	0	0	0	0	0
MIMAT0019931	hsa-miR-4775	0.582144	0.246088	0	0.337568	0	0	1.094343	0	0.164534	0.119251	0	0	0.568399	0.948997	0	0.262914	0	0.510344	0.498683	0.387879	0	0.20233	0.22686	0.435864	0.210734	0	0.220686	0	0	0.48755	0	0	0	0.543924	0	0	0.447092	0	0.158014	0.133182	0	0.191664	0	0.154458	0	0.187972	0.155685	0.200645
MIMAT0019932	hsa-miR-4776-5p	0	0	0	0.168784	0	0	0	0	0.164534	0	0	0.289887	0	0	0	0.131457	0	0.127586	0.872694	0	0	0.101165	0	0.145288	0	0	0	0	0.25299	0	0	0	0	0	0.344427	0	0.111773	0.708263	0	0	0	0	0	0	0	0	0	0
MIMAT0019934	hsa-miR-4777-5p	0	0.246088	0	0	0.134653	0	0	0	0.329067	0	0	0.144944	0.1421	0	0	0.131457	0	0.382758	0	0	0.25179	0.101165	0	0.581153	0	0	0.662059	0.346798	0.50598	0	0.286904	0.403674	0.239066	0	0.114809	0	0.223546	0.236088	0	0	0	0.191664	0	0	0.531142	0	0	0.200645
MIMAT0019936	hsa-miR-4778-5p	0.291072	0	0	0	0	0	0	0	0	0.238502	0	0	0	0	0	0.131457	0.154746	0.127586	0.374013	0	0	0	0.22686	0.145288	0	0	0	0	0	0.325034	0	0	0	0	0	0	0.111773	0	0	0	0	0	0	0.154458	0	0	0	0
MIMAT0019938	hsa-miR-4779	0	0	0	0	0	0	0	0	0	0	0	0	0	0	0	0	0	0	0	0	0	0	0	0	0	0	0	0	0	0	0	0	0	0	0	0	0	0	0	0	0	0	0	0	0	0	0	0
MIMAT0019940	hsa-miR-4436b-5p	0.291072	0	0	0	0	0	0	0	0	0	0	0	0	0	0	0	0.154746	0	0	0	0	0	0	0	0	0	0	0	0	0	1.004164	0	0	0	0	0	0	0	0	0.133182	0	0	0.232169	0	0	0	0	0
MIMAT0019942	hsa-miR-4781-5p	0.291072	0.738264	0.200898	0	0.269307	0	0	0	0.329068	0.238502	0	0	0.568399	0.189799	0	0	0.154746	0	0	0	0.50358	0.40466	0.22686	0.145288	0.210734	1.35043	0	0.693596	0.75897	0.48755	0.717261	0.538232	0	0.543924	0.459237	0.272392	0	0	0.474041	0.532727	0.50482	0.574992	0	0.617832	0.531142	1.879723	0.778424	0.200645
MIMAT0019944	hsa-miR-4782-5p	0	0	0	0	0	0	0	0	0	0	0	0	0	0	0	0	0	0	0	0	0	0	0	0	0	0	0	0	0	0	0	0	0	0	0	0	0	0	0	0	0	0	0	0	0	0	0	0
MIMAT0019946	hsa-miR-4783-5p	0	0	0	0	0	0	0	0	0	0	0	0	0	0	0	0	0	0	0	0	0	0	0	0	0	0	0	0	0	0	0	0	0	0	0	0	0	0	0	0	0	0	0	0	0	0	0	0
MIMAT0019948	hsa-miR-4784	0	0	0	0	0	0	0	0	0	0	0	0	0	0	0	0	0	0	0	0	0	0	0	0	0	0	0	0	0	0	0	0	0	0	0	0	0	0	0	0	0	0	0	0	0	0	0	0
MIMAT0019949	hsa-miR-4785	0	0	0	0	0	0	0	0	0	0	0	0	0	0	0	0	0	0	0	0	0	0	0	0	0	0.135043	0	0	0	0	0	0	0	0	0	0	0	0	0	0	0	0	0	0	0	0	0	0
MIMAT0019950	hsa-miR-1245b-5p	0	0.123044	0	0	0	0	0	0	0	0	0	0	0	0	0	0	0	0	0	0	0	0	0	0	0	0	0	0	0	0	0	0	0	0	0	0	0	0	0	0.133182	0	0	0.232169	0.154458	0.265571	0	0	0
MIMAT0019952	hsa-miR-2467-5p	0	0	0	0	0.269307	0	0	0	0	0	0	0	0	0	0	0.131457	0	0	0	0.258586	0	0	0	0	0	0	0	0	0	0	0	0	0	0	0	0	0	0	0	0	0	0	0	0	0	0.187972	0	0
MIMAT0019954	hsa-miR-4786-5p	0	0	0	0	0	0	0	0	0	0	0.189189	0	0	0	0	0.262915	0.154746	0	0	0	0	0	0	0	0	0	0	0	0	0	0	0	0	0.271962	0	0	0	0	0.158014	0	0	0	0	0	0	0.187972	0.155685	0
MIMAT0019956	hsa-miR-4787-5p	0	0	0	0	0	0	0	0	0	0	0	0	0	0	0	0	0	0	0	0	0	0.101165	0	0	0	0	0	0	0	0	0	0	0	0	0	0	0	0	0	0	0.25241	0	0	0	0	0	0	0
MIMAT0019958	hsa-miR-4788	0	0	0.200898	0	0.134653	0	0	0	0.164534	0	0	0.144944	0	0.189799	0	0	0.464237	0.510344	0	0.129293	0	0.101165	0	0.145288	0.210734	0	0	0	0	0	0	0.134558	0.478132	0	1.033282	0.136196	0	0	0.158014	0	0	0.766656	0.464338	2.007954	0.265571	0.375945	0	0
MIMAT0019959	hsa-miR-4789-5p	0	0	0	0	0	0	0	0	0	0	0	0	0.1421	0	0	0	0	0	0	0	0	0	0	0	0	0	0	0	0	0	0	0	0	0	0	0	0	0	0	0	0	0	0	0	0	0	0	0
MIMAT0019961	hsa-miR-4790-5p	0	0	0	0	0	0	0	0	0	0	0	0	0	0	0	0	0	0	0	0	0	0	0	0	0	0	0	0	0	0	0	0	0	0	0	0	0	0	0	0	0	0	0	0	0	0	0	0
MIMAT0019963	hsa-miR-4791	0	0	0	0	0	0	0	0	0	0	0	0	0	0	0	0	0	0	0	0	0	0	0	0	0	0	0	0	0.25299	0	0	0	0	0	0	0	0	0	0	0	0	0	0	0	0	0	0	0
MIMAT0019964	hsa-miR-4792	0	0	0	0	0	0	0	0	0	0	0	0	0	0	0	0	0	0	0	0	0	0	0	0	0	0	0	0	0	0	0	0	0	0.543924	0	0	0	0	0	0	0	0	0	0	0	0	0	0
MIMAT0019965	hsa-miR-4793-5p	0	0	0	0	0	0	0	0	0	0	0	0	0	0	0	0	0	0	0	0	0	0.101165	0.22686	0	0	0.135043	0	0	0	0	0	0	0	0.271962	0	0	0	0	0	0	0	0	0	0	0	0	0	0
MIMAT0019967	hsa-miR-4794	0	0	0	0	0	0	0	0	0	0	0	0	0	0	0	0	0	0	0	0	0	0	0	0	0	0	0	0	0	0	0	0	0	0	0	0	0	0	0	0	0	0	0	0	0	0	0	0
MIMAT0019968	hsa-miR-4795-5p	0	0	0	0	0	0	0	0	0	0	0	0	0	0	0	0	0	0	0	0	0	0	0	0	0	0	0	0	0	0	0	0	0	0	0	0	0	0	0	0	0	0	0	0	0	0	0	0
MIMAT0019970	hsa-miR-4796-5p	0	0	0	0	0	0	0	0	0	0	0	0	0	0	0	0	0	0	0	0	0	0	0	0	0	0	0	0	0	0	0	0	0	0	0	0	0	0	0	0	0	0	0	0	0	0	0	0.200645
MIMAT0019972	hsa-miR-4797-5p	0	0	0	0	0.134653	0	0	0	0	0	0	0	0	0	0	0	0	0	0	0	0.25179	0	0	0	0.210734	0.135043	0.220686	0	0	0	0	0	0	0	0	0	0	0	0	0	0	0	0	0	0	0.187972	0	0
MIMAT0019974	hsa-miR-4798-5p	0	0	0	0	0	0	0	0	0	0	0	0	0	0	0	0	0	0	0	0	0	0	0	0	0	0	0	0	0	0	0	0	0	0.543924	0	0	0	0	0	0	0	0	0	0	0.265571	0	0	0
MIMAT0019976	hsa-miR-4799-5p	0	0	0	0	0	0	0	0	0	0	0	0	0	0	0	0	0	0	0	0	0	0.101165	0	0	0	0	0	0	0	0	0	0	0	0	0	0	0	0	0	0	0	0	0	0	0	0	0	0
MIMAT0019978	hsa-miR-4800-5p	0.291072	0	0	0	0	0	0	0	0.164534	0	0	0	0	0	0	0	0	0.127586	0	0	0	0	0.22686	0	0	0	0.220686	0	0	0	0	0	0	0	0	0	0	0	0	0.133182	0	0	0.232169	0	0	0	0	0
MIMAT0019981	hsa-miR-4802-5p	0	0	0	0	0.538613	0	0	0	0	0.119251	0	0.144944	0.1421	0	0	0	0	0	0	0.129293	0	0.60699	0	0.290576	0	1.485473	0.662058	0	0	0.812584	0	0	0	0	0	0	0	0.236088	0.158014	0	0.25241	0	0	0.154458	1.062284	0.375945	0	0
MIMAT0019983	hsa-miR-4803	0	0.246088	0	0	0	0	0	0	0	0	0	0	0.1421	0.189799	0	0	0	0	0	0.775758	0	0.101165	0	0.145288	0	0	0	0	0	0	0.143452	0	0	0	0.114809	0	0	0	0	0	0	0	0	0	0	0	0	0.200645
MIMAT0019984	hsa-miR-4804-5p	0	0	0	0	0	0	0	0	0	0	0	0	0	0	0	0	0	0	0	0	0	0	0	0	0	0	0	0	0	0.162517	0	0	0	0	0	0	0	0	0	0	0	0	0	0	0	0	0	0
MIMAT0021017	hsa-miR-4999-5p	0	0	0	0	0	0	0	0	0	0	0	0	0	0	0	0	0	0	0	0	0	0	0	0	0	0	0	0	0	0	0	0	0	0	0	0	0	0	0.158014	0	0.25241	0	0	0	0	0	0	0
MIMAT0021019	hsa-miR-5000-5p	0	0	0	0	0	0	0	0	0	0	0	0	0	0	0	0	0	0	0	0	0	0	0	0	0	0	0	0	0	0	0	0	0	0	0	0	0	0	0.158014	0	0	0	0	0	0	0	0	0
MIMAT0021021	hsa-miR-5001-5p	0	0	0	0	0	0	0	0	0	0	0	0	0	0	0	0	0	0	0	0	0	0	0	0	0	0	0	0	0	0	0	0	0	0	0	0	0	0	0	0	0	0	0	0	0	0	0	0
MIMAT0021023	hsa-miR-5002-5p	0	0.246088	0.401796	0.843922	0.269306	0.623882	0	0	0.987204	0.477004	0.189189	0.434832	0.2842	0.569397	0	0.657286	0.773729	0.510344	0.249342	0	1.007159	0.20233	1.1343	0.435864	0.842936	1.35043	1.324117	0	0.25299	0	0.286904	0	0.478133	0.271962	0.114809	0.272392	0.223546	0.236088	0.632056	0	0	0.574992	0.464338	0.617832	0.265571	1.127834	1.401164	1.003225
MIMAT0021025	hsa-miR-5003-5p	0	0.123044	0.200898	0	0.269306	0.623882	0	0	0.164534	0.357753	0.945944	1.014606	0	0.189799	0	0.131457	1.08322	0.127586	0.249342	0.517172	0.75537	0.101165	1.36116	0.87173	3.161003	1.215387	3.089609	1.040394	0.50598	0.162517	0.860713	0.134558	1.195332	1.087848	0.229618	0.68098	0.558865	0.708264	0.316028	0.532726	0	0.766656	0.464338	6.487238	2.655713	1.879723	1.868217	0.200645
MIMAT0021027	hsa-miR-5004-5p	0.582144	0.492176	2.611677	0.84392	1.211879	1.247764	0	0.835386	1.151737	0.954008	1.324323	1.449438	1.989397	2.467389	0.802046	0.131457	0.464238	0.63793	0.748026	0.646465	2.266108	1.21398	0.90744	2.905762	1.685872	3.511118	2.648234	1.387192	2.5299	0.650068	1.721424	0.67279	0.956264	1.087848	1.492518	1.225764	1.453049	3.777408	1.896167	1.065456	1.00964	1.341648	2.553859	1.235664	4.24914	3.3835	0.934109	2.608389
MIMAT0021029	hsa-miR-548ao-5p	0	0	0.200898	0	0	0	0	0	0	0	0	0	0	0.189799	0	0	0	0	0	0	0.50358	0.101165	0	0	0	0	0	0	0	0	0	0	0	0	0	0	0	0	0	0	0	0	0	0	0	0	0	0
MIMAT0021033	hsa-miR-5006-5p	0	0	0	0	0	0	0	0	0	0	0	0	0	0.189799	0	0	0	0.127586	0	0	0	0	0	0.145288	0	0	0	0	0	0	0	0	0	0	0	0.136196	0	0	0	0	0	0	0	0	0.265571	0	0	0
MIMAT0021037	hsa-miR-548ap-5p	0	0	0	0	0	0	0	0	0	0	0	0	0	0	0	0	0	0	0	0	0	0	0	0	0	0	0	0	0	0	0	0	0	0	0	0	0	0	0	0	0	0	0	0	0	0	0	0
MIMAT0021039	hsa-miR-5008-5p	0.873215	0.123044	0.200898	0.337568	0.134653	1.247765	0	0.835386	0.493602	0.238502	0	0.579775	0.2842	0	0	0.262914	0.464237	0.255172	0.498682	0.129293	0.25179	0.809321	0.22686	0.145288	0	1.215387	0.662059	0	0.75897	1.137617	0	0.941906	0.478132	1.087849	1.836946	0.408588	0.335319	0.708264	2.370205	0.133182	0.504819	0.574992	0.928676	1.390122	1.062285	0.375944	1.401163	0.601936
MIMAT0021041	hsa-miR-5009-5p	0	0	0.200898	0.337569	0	0	0	0	0.164534	0	0	0	0	0	0	0	0	0	0	0.129293	0	0	0	0	0	0	0	0	0	0	0	0	0.239066	0	0	0	0	0	0	0	0	0	0	0.154458	0	0	0.155685	0
MIMAT0021043	hsa-miR-5010-5p	0	0	0	0	0	0	0	0	0	0	0	0	0	0	0	0	0	0	0	0	0	0	0	0	0	0	0	0	0	0	0	0	0	0	0	0.136196	0	0	0	0	0	0	0	0	0	0	0	0
MIMAT0020541	hsa-miR-5047	0	0	0	0.337568	0	0	0	0	0	0	0	0	0	0	0	0	0	0	0.124671	0	0	0	0.22686	0	0	0	0	0	0	0	0	0	0	0.271962	0	0	0	0	0	0	0	0	0	0	0	0	0.155685	0.200645
MIMAT0021079	hsa-miR-5087	0	0	0	0	0	0	0	0	0	0	0	0	0	0	0	0	0	0	0	0	0	0	0	0	0	0	0	0	0	0	0	0	0	0	0.114809	0	0	0	0	0	0	0	0	0.154458	0	0	0.155685	0
MIMAT0021080	hsa-miR-5088-5p	0	0	0	0	0	0	0	0	0	0	0	0	0	0	0	0	0	0.127586	0	0	0	0	0	0	0	0	0	0	0	0	0	0	0	0	0	0	0	0	0	0	0	0	0	0	0	0	0	0
MIMAT0021081	hsa-miR-5089-5p	0.291072	0	0.200898	0	0.134653	0	0	0	0.164534	0	0	0	0	0	0	0.131457	0.309491	0	0.124671	0	1.258949	0	0	0.435864	0	0.540172	0.441372	0.346798	0.75897	0	0	0	0.239066	0.271962	0	0.136196	0	0.236088	0.158014	0.266364	0.50482	0	0	0	0.796713	0	0	0.200645
MIMAT0021082	hsa-miR-5090	0	0	0	0	0.134653	0	0	0	0	0.119251	0	0.434831	0.284199	0	0	0	0.309492	0.382758	0	0	0.25179	0	0.22686	0.435865	0	0.405129	0.220686	0	1.26495	0.162517	0	0.134558	0.478133	0	0.114809	0.408588	0.670638	0	0.158014	0.133182	0	0	0	0.77229	0	1.503778	0.467055	0.601935
MIMAT0021083	hsa-miR-5091	0	0	0	0	0	0	0	0	0	0	0	0	0	0	0	0	0	0	0	0	0	0	0	0	0	0	0	0	0	0	0	0	0	0	0	0	0	0	0	0	0	0	0	0	0	0	0	0
MIMAT0021084	hsa-miR-5092	0	0	0	0	0	0	0	0	0	0	0	0	0	0	0	0	0	0	0	0	0	0.101165	0	0	0	0	0	0	0	0	0	0	0	0	0	0	0	0	0	0	0	0	0	0	0	0	0	0
MIMAT0021085	hsa-miR-5093	0	0	0	0	0	0	0	0	0	0	0	0	0	0	0	0	0	0	0	0	0	0	0	0	0	0	0	0	0	0	0	0	0	0	0	0	0	0	0	0	0	0	0	0	0	0.375944	0	0
MIMAT0021086	hsa-miR-5094	0	0.369132	0.200898	0.337568	0.538612	0	1.094343	0	1.480804	0.477004	0.567567	0.72472	0.710499	0.948996	1.604092	0.657286	1.392713	0.63793	0.748025	1.163637	0.25179	0.40466	1.36116	1.162305	0.210734	0.135043	1.324117	0.346798	0.25299	1.62517	0.430356	0.538232	0.717198	0.815886	2.41099	0.817176	0.335319	0.708264	2.05418	0.399546	0.50482	0.574992	1.625183	1.699038	0.531142	1.69175	1.401165	3.210322
MIMAT0021116	hsa-miR-5186	0	0	0	0	0	0	0	0	0	0	0	0	0	0	0.802046	0	0	0	0	0	0	0	0	0	0	0	0	0	0	0	0	0	0	0	0	0	0	0	0	0	0	0	0	0	0	0	0	0
MIMAT0021117	hsa-miR-5187-5p	0	0	0	0	0	0	0	0	0	0	0	0	0	0	0	0	0	0	0	0	0	0	0	0	0	0	0	0	0	0	0	0	0	0	0	0	0	0	0	0	0	0	0	0	0	0	0	0
MIMAT0021119	hsa-miR-5188	0	0	0	0	0	0	0	0	0	0	0	0	0	0	0	0	0	0	0	0	0	0	0	0	0	0.270086	0	0	0	0	0	0	0	0	0	0	0	0	0	0	0	0	0	0	0.265571	0	0	0
MIMAT0021120	hsa-miR-5189-5p	0	0	0	0	0	0	0	0	0	0	0	0.289888	0	0	0	0	0	0	0.124671	0.129293	0	0	0.22686	0	0	0	0	0	0	0	0	0	0	0	0	0	0.111773	0	0	0	0	0	0	0	0	0.187972	0	0
MIMAT0021121	hsa-miR-5190	0	0	0	0	0	0	0	0	0	0.119251	0.189189	0	0	0.189799	0	0	0	2.551719	0.374012	0	0	0.101165	0	0	0.421467	0	0	0	0	0	0	0.134558	0	0	0	0	0	0.708264	0	0	0	0	0.232169	0	0	0	0	0
MIMAT0021122	hsa-miR-5191	0	0.123044	0.200898	0	0	0	0	0	0	0	0	0	0	0	0	0.131457	0	0	0	0	0	0	0	0	0.210734	0.270086	0	0	0	0	0	0	0	0	0	0	0	0	0	0	0.25241	0	0	0	0	0	0	0
MIMAT0021123	hsa-miR-5192	0	0	0	0	0	0	0	0	0	0	0	0	0	0	0	0	0	0	0	0	0	0	0	0	0	0	0	0	0	0	0	0	0	0	0	0	0	0	0.158014	0	0	0	0	0	0	0	0	0
MIMAT0021124	hsa-miR-5193	0	0	0	0.337569	0	0	0	0	0.164534	0.119251	0	0.434831	0.426299	0	0.802046	0.52583	0	0.382758	0.623353	0	0	0.40466	0	0.145288	0.421467	0	0.220686	0	0.25299	0	0.143452	0.67279	0	0.271962	0.344427	0.136196	0.558865	0	0	0	0	0.383328	0	0.463374	0.796714	0.751889	0.155685	0
MIMAT0021125	hsa-miR-5194	0	0	0	0	0	0	0	0	0	0	0	0.144944	0	0	0	0	0	0	0	0	0	0	0.68058	0	0	0	0	0	0	0	0	0	0	0	0	0	0	0	0	0	0	0	0	0	0	0	0	0
MIMAT0021126	hsa-miR-5195-5p	0	0	0	0	0	0	0	0	0	0	0	0	0	0	0	0	0	0	0	0	0	0	0	0	0	0	0	0	0	0	0	0	0	0	0	0	0	0	0	0	0	0	0	0	0	0	0	0
MIMAT0022257	hsa-miR-5571-5p	0.291072	1.107394	2.209882	1.012706	0.538613	0	1.094343	0	1.316269	0.715506	0.756755	0.579775	2.557794	0.569398	0.802046	0.262914	0	0.510344	0.623354	0.646465	0.50358	0	1.58802	0.145288	2.31807	0.405129	0.662058	1.387192	1.77093	0	0.71726	2.422046	0	3.263547	1.722137	1.089567	1.564821	1.416526	0.474041	0.133182	0.50482	1.533312	1.393014	0.308916	0.531142	0.939862	0.778424	1.003227
MIMAT0022259	hsa-miR-5100	0	0	0	0	0	0	0	0	0	0	0	0.144944	0	0	0	0.262914	0	0.127586	0	0	0	0.101165	0	0.145288	0.421467	0	0	0	0	0	0	0	0	0.271962	0.114809	0.272392	0.111773	0.472176	0	0	0	0	0	0	0	0.187972	0	0
MIMAT0022260	hsa-miR-5572	0	0	0	0	0	0	0	0	0	0	0	0	0	0	0	0	0	0	0	0	0	0	0	0	0	0	0	0	0	0	0	0	0	0	0	0	0	0	0	0	0	0	0	0	0	0	0	0
MIMAT0022263	hsa-miR-548aq-5p	0	0	0	0	0.134653	0	0	0	0	0	0	0	0	0	0	0	0	0	0	0	0	0	0	0.290577	0	0	0	0	0	0	0	0	0	0	0	0	0	0.236088	0.158014	0	0	0	0	0.154458	0.265571	0.187972	0	0.401291
MIMAT0022265	hsa-miR-548ar-5p	0	0	0	0	0	0	0	0	0	0	0	0	0	0	0	0	0	0	0	0	0	0	0	0	0	0.135043	0	0	0	0	0	0	0	0	0	0	0	0	0	0	0	0	0	0	0	0	0	0
MIMAT0022269	hsa-miR-5579-5p	0	0	0	0	0	0	0	0	0	0	0	0	0	0	0	0	0	0	0	0	0	0	0	0	0	0	0	0	0	0	0	0	0	0	0	0	0	0	0	0	0	0	0	0	0.265571	0.375945	0	0
MIMAT0022271	hsa-miR-664b-5p	0	0.246088	0	0	0.134653	0	0	0	0	0	0	0	0	0	0.802046	0	0	0	0	0.129293	0	0	0	0	0	0	0.220686	0	0.25299	0	0.286904	0	0	0	0	0	0.223546	0	0.158014	0.133182	0	0	0	0	0	0	0	0
MIMAT0022273	hsa-miR-5580-5p	0	0	0	0	0	0	0	0	0	0	0	0	0	0	0	0	0	0	0	0	0	0	0	0	0	0	0	0	0	0	0	0	0	0	0	0	0	0	0	0	0	0	0	0	0	0	0	0
MIMAT0022275	hsa-miR-5581-5p	0	0	0	0	0	0	0	0	0	0	0	0	0	0	0	0	0	0	0	0	0	0	0	0	0	0	0	0	0	0	0	0	0	0	0	0	0	0	0	0	0	0	0	0	0.531143	0	0	0
MIMAT0022277	hsa-miR-548at-5p	0	0	0	0	0	0	0	0	0	0	0	0	0	0	0	0	0	0	0	0	0	0	0	0	0	0	0	0	0	0	0	0	0	0	0	0	0	0	0	0	0	0	0	0	0	0	0	0
MIMAT0022283	hsa-miR-5584-5p	0.291072	0	0	0	0.40396	0	0	0	0	0	0	0	0	0	0	0	0	0	0	0	0.755369	0.101165	0	0	0	0	0	0	0	0	0	0	0	0	0	0	0	0	0	0	0	0	0	0	0	0	0	0
MIMAT0022285	hsa-miR-5585-5p	0	0	0	0	0	0	0	0	0	0	0	0	0	0	0	0	0	0	0	0	0	0	0	0	0	0	0	0	0	0	0	0	0	0	0	0	0	0	0	0	0	0	0	0	0	0	0	0
MIMAT0022287	hsa-miR-5586-5p	0	0.738263	0.401797	0	0	0	0	0	0.822668	0.357753	0.189189	0.579775	0.2842	0.189799	0	0.262915	0.154746	0.765516	0	0.129293	0	0.303495	0.68058	1.017017	0.842934	0.540172	1.324118	0.693596	0.25299	0.162517	0.143452	0	0.717199	0	0.803664	0.68098	0.223546	2.12479	0.158014	0.266363	0.25241	0.383328	0	1.081206	0.265571	0.187972	0.31137	0
MIMAT0022289	hsa-miR-5587-5p	0	0	0	0	0	0	0	0	0	0	0	0	0	0	0	0	0	0	0	0	0	0	0	0	0	0	0	0	0	0	0	0	0	0	0	0	0	0	0	0	0	0	0	0	0	0	0	0
MIMAT0022293	hsa-miR-1295b-5p	0	0	0	0	0.134653	0	0	0	0	0	0	0	0	0	0	0	0	0	0	0	0	0	0	0	0	0	0	0	0	0	0	0	0	0	0.229618	0	0	0	0.158014	0	0.25241	0	0	0	0	0	0	0
MIMAT0022295	hsa-miR-5588-5p	0	0	0	0	0	0	0	0	0	0	0	0	0	0	0	0	0	0	0	0	0	0	0	0	0	0	0	0	0	0	0	0	0	0	0	0	0	0	0	0	0	0	0	0	0	0	0	0.200645
MIMAT0022297	hsa-miR-5589-5p	0	0	0	0	0	0	0	0	0	0	0	0	0	0	0.802046	0	0	0	0	0	0	0	0	0	0	0	0	0	0	0	0	0	0	0	0	0.136196	0	0	0.158014	0	0	0	0	0	0	0.187972	0	0
MIMAT0022303	hsa-miR-548av-5p	0	0	0	0	0	0	0	0	0	0	0	0	0	0	0	0	0	0	0	0	0	0	0	0	0	0	0	0	0	0	0	0	0	0	0	0	0.111773	0.236088	0	0	0	0	0	0	0.265571	0	0	0
MIMAT0022468	hsa-miR-5680	0	0	0	0	0	0	0	0	0	0	0	0	0	0	0	0	0	0	0	0	0	0	0	0	0	0	0	0	0	0	0	0	0	0	0	0	0	0	0	0	0	0	0	0	0	0	0	0
MIMAT0022469	hsa-miR-5681a	0	0	0	0.168784	0.942572	0	0	0	0.164534	0	0	0	0.2842	0.189799	1.604092	0	0.154746	0	0.124671	0	0.50358	1.517475	0	2.905766	0	9.45301	1.544803	1.387192	2.27691	2.112716	0	0.134558	0	0	0	0	0	0.472176	2.054177	0.133182	1.514458	0	0	0	6.639285	3.195529	0.155685	0
MIMAT0022470	hsa-miR-5682	0	0	0	0	0	0	0	0	0	0	0	0	0	0	0	0	0	0	0	0	0	0	0	0	0	0	0	0	0	0	0	0	0	0	0	0.272392	0	0	0	0.133182	0	0	0	0	0	0.187972	0.155685	0
MIMAT0022471	hsa-miR-548aw	0	0	0	0	0	0	0	0	0	0	0	0	0	0	0	0	0	0	0	0	0	0	0	0	0	0.135043	0	0	0	0	0	0	0	0	0	0	0	0	0	0	0	0	0	0	0	0.187972	0	0
MIMAT0022472	hsa-miR-5683	0	0	0	0.168784	0	0	0	0	0	0	0	0	0	0	0	0	0	0	0	0	0	0	0	0	0	0.270086	0	0	0	0	0	0	0	0	0	0.136196	0	0	0.474041	0	0	0	0	0	0	0	0.155685	0.401291
MIMAT0022473	hsa-miR-5684	0	0	0	0	0	0	0	0	0	0	0	0	0	0	0	0	0	0	0	0	0	0	0.45372	0	0	0	0	0	0	0	0	0	0	0.543924	0	0	0	0	0	0	0	0.574992	0	0.154458	0	0	0	0
MIMAT0022474	hsa-miR-548ax	0	0	0	0	0	0	0	0	0	0	0	0	0	0	0	0	0	0	0	0	0.25179	0.101165	0	0.435864	0	0.135043	0	0	0.25299	0.48755	0	0	0	0	0	0	0	0	0.158014	0	0	0	0	0	0.265571	0	0	0
MIMAT0022475	hsa-miR-5685	0	0	0	0	0	0	0	0	0	0	0	0	0	0	0	0	0	0	0	0	0	0	0	0	0	0	0	0	0	0	0	0	0	0	0	0	0	0	0	0	0	0	0	0	0	0	0	0
MIMAT0022476	hsa-miR-5692c	0	0	0	0	0	0	0	0	0	0	0	0	0	0	0	0	0	0	0	0	0	0	0	0	0	0	0	0	0	0	0	0	0	0	0	0	0.111773	0	0	0	0	0	0	0	0	0	0	0
MIMAT0022478	hsa-miR-5687	0	0	0	0	0	0	0	0	0	0	0	0	0	0	0	0	0	0	0	0	0	0.101165	0	0	0	0.270086	0.441373	0	0	0.812584	0	0	0	0	0.114809	0	0	0	0	0	0	0	0	0	0	0	0.155685	0
MIMAT0022480	hsa-miR-5681b	0	0.123044	0	0.506353	0	0	0	0	0	0.357753	0.756756	0.289888	0.4263	0	0	0	0	2.424133	14.33711	0	0	0.60699	0.45372	0.145288	0.210734	0	0.441372	0	0.50598	0.162517	0	0.538232	0.717199	0.815886	0.344428	0.680979	1.788368	1.180439	0	0.133182	0.504819	0.383328	0	0.154458	0.265571	0.187972	0.155685	0
MIMAT0022482	hsa-miR-5690	0	0	0	0	0	0	0	0	0	0	0	0	0	0	0	0	0	0	0	0	0	0.101165	0	0	0	0	0	0	0	0	0	0.134558	0	0	0	0	0	0	0	0	0	0	0	0	0	0	0	0
MIMAT0022483	hsa-miR-5691	0	0	0	0	0	0	0	0	0	0	0	0	0	0	0	0	0	0	0	0	0	0	0	0	0	0	0	0	0	0	0	0	0	0	0	0	0	0	0	0	0	0	0	0	0	0	0	0
MIMAT0022484	hsa-miR-5692a	0	0	0	0	0	0	0	0	0	0	0	0	0	0	0	0	0	0	0	0	0	0	0	0	0	0	0	0	0	0	0	0	0	0	0	0	0	0	0	0	0	0	0	0	0	0	0	0
MIMAT0022485	hsa-miR-4666b	0	0	0	0.337569	0.134653	0	1.094343	0	0	0.238502	0	0	0	0	0	0	0	0	0	0.258586	0	0	0	0	0	0.810258	0.220686	0.346798	0.50598	0	0	0.134558	0	0	0	0	0	0.236088	0	0	0	0	0	0	0.531142	0.563917	0.155685	0
MIMAT0022486	hsa-miR-5693	0	0	0	0	0	0	0	0	0	0	0	0	0	0	0	0	0	0	0	0	0	0	0	0	0	0	0	0	0	0	0	0.134558	0	0	0	0	0	0	0	0	0	0	0	0	0	0.187972	0	0
MIMAT0022487	hsa-miR-5694	0	0	0	0	0	0	0	0	0	0	0	0	0	0	0	0	0	0	0	0	0	0.101165	0	0	0	0.405129	0	0	0	0.325033	0	0	0	0	0	0	0	0	0	0	0	0	0	0	0	0	0	0
MIMAT0022488	hsa-miR-5695	0	0.123044	0.200898	0	0	0	0	0	0	0	0	0	0	0	0.802046	0	0	0	0	0	0	0	0	0	0	0	0	0	0	0	0	0	0	0.271962	0	0	0	0	0	0	0	0	0	0	0	0	0	0
MIMAT0022489	hsa-miR-5696	0	0.246088	0	0	0.134653	0	0	0	0	0	0	0	0.284199	0	0	0	0	0	0	0	0	0	0	0	0	0	0	0	0	0	0	0.269116	0	0.271962	0.344428	0	0.111773	0	0.316027	0	0	0	0	0	0	0	0	0
MIMAT0022490	hsa-miR-5697	0	0	0.200898	0	0	0	0	0	0	0	0.189189	0	0	0	0	0	0	0	0	0	0	0	0	0	0.421467	0	0	0	0	0	0	0	0	0	0	0	0	0	0	0	0	0	0	0	0.265571	0.187972	0	0
MIMAT0022491	hsa-miR-5698	0	0	0	0	0	0	0	0	0	0	0	0	0	0	0	0	0	0	0	0	0	0	0	0	0	0	0	0	0	0	0	0	0	0	0	0	0	0	0	0	0	0	0	0	0	0	0	0
MIMAT0027103	hsa-miR-5699-5p	0	0.123044	0	0.506353	0	0	0	0	0.329067	0.119251	0	0	0.1421	0	0	0.394372	0	0.127586	0	0.129293	0.25179	1.011651	0.45372	0.145288	0.210734	0.945301	0	0	0	0	0.143452	0	0.239066	0	0.114809	0	0.111773	0	0.316028	0.133182	0.25241	0	0.232169	0	0.265571	0	0.311369	0
MIMAT0022493	hsa-miR-5700	0	0	0	0	0	0	0	0	0	0	0	0	0	0	0	0	0	0	0	0	0	0	0.45372	0	0	0	0	0.346798	0	0	0	0	0	0	0	0	0	0	0	0	0	0	0.464338	0	0.265571	0	0	0
MIMAT0022495	hsa-miR-5702	0	0	0	0	0	0	0	0	0	0	0	0	0	0	0	0	0	0	0	0	0	0	0	0	0	0	0	0	0	0	0	0	0	0	0	0	0	0	0	0	0	0	0	0	0	0	0	0
MIMAT0022496	hsa-miR-5703	0	0	0	0	0	0	0	0	0	0	0	0	0	0	0	0	0	0	0	0	0	0	0	0	0	0	0	0	0	0.162517	0	0	0	0	0	0	0	0	0	0	0	0	0	0	0	0.187972	0	0
MIMAT0022498	hsa-miR-5704	0	0	0	0	0	0	0	0	0.329067	0.119251	0	0.144944	0	0	0	0	0	0	0	0	0	0	0	0.145288	0	0.135043	0	0	0	0	0.143452	0	0	0	0	0	0	0.472176	0.158014	0.266364	0	0.191664	0	0.463374	0	0.187972	0	0
MIMAT0022499	hsa-miR-5705	0	0	0	0	0.134653	0	0	0	0	0	0.945945	0	0	0.379598	0	0	0	0	0.124671	0	0	0	0	0	0.210734	0	0	1.040394	0.50598	0.162517	0	0	0	0.271962	0	0.272392	0	0	0.316028	0.133182	0	0	0	0	0	0.187972	0	0.401291
MIMAT0022500	hsa-miR-5706	0.582144	0	0.602695	0.506352	0	0	1.094343	0	1.151735	0.238502	0	0.434831	0.4263	1.328595	0	0.394372	0	0.765516	0.124671	1.163637	0.25179	0.60699	0.45372	0.290577	0	0.135043	0.220686	0	0.50598	0.325034	0.71726	2.422044	0.478133	2.175697	8.036642	1.089568	0.447092	0.944352	1.738151	0	0	0.191664	0.928676	0.617832	1.062284	1.315805	0.622739	0
MIMAT0022502	hsa-miR-5708	0	0	0	0.337569	0	0	0	0	0	0	0	0	0	0	0	0	0	0	0	0	0	0	0	0	0	0	0	0	0	0	0	0	0	0	0	0	0	0	0	0	0	0	0	0	0	0	0	0
MIMAT0023252	hsa-miR-5787	0	0	0.200898	0.506352	0.269306	0	0	0	0.164534	0.477004	1.135133	0.434831	0.1421	0	0	0.131457	0	0.127586	0	0	0.755369	0	0	0	0.842934	0.135043	0.441372	0	0	0.325033	0.573808	0.403674	0	0	0	0.136196	0.223546	0.236088	0.158014	0	0	0.191664	0.232169	0.308916	0	2.067694	0.155685	0.80258
MIMAT0031119	hsa-miR-1199-5p	0	0.246088	0.200898	0	0	0	0	0	0	0	0	0	0	0	0.802046	0	0.309491	0	0.124671	0.387879	0	0	0	0.145288	0	0	0	0	0	0.162517	0.143452	0	0.717199	0	0	0.136196	0	0	0	0.133182	0	0.383328	0	0.154458	0	0	0	0.401291
MIMAT0023698	hsa-miR-6073	0	0	0	0	0	0	0	0	0	0	0	0	0	0	0	0	0	0	0	0	0	0	0	0	0	0	0	0	0	0	0	0	0	0	0	0	0	0	0	0	0.25241	0	0	0	0	0	0.155685	0
MIMAT0023705	hsa-miR-6080	0	0	0	0	0.134653	0.623882	0	0	0.164534	0.119251	0	0	0.284199	0	0	0	0.154746	0.255172	0.124671	0.129293	0	0.40466	0	0	0	0.135043	0	0	0.50598	0	0	0	0	0	0.114809	0	0.111773	0	0.158014	0.133182	0.25241	0	0.232169	0	0.265571	0.187972	0	0
MIMAT0023709	hsa-miR-6084	0	0.123044	0	0	0	0	0	0	0	0	0	0	0	0	0	0	0	0	0	0	0	0	0	0	0	0	0	0	0	0	0	0	0	0	0	0	0.111773	0	0	0	0	0	0.232169	0	0	0	0	0.401291
MIMAT0023712	hsa-miR-6087	0	0	0	0	0	0	0	0	0	0	0.189189	0	0	0	0	0	0	0	0	0	0	0	0	0	0	0	0	0	0	0	0	0	0	0	0	0	0	0	0	0	0	0	0	0	0	0	0	0
MIMAT0024597	hsa-miR-6124	0	0	0	0	0	0	0	0	0	0	0	0	0	0	0	0	0	0	0	0	0	0	0	0	0	0	0	0	0	0	0	0	0	0	0	0	0	0	0	0	0	0	0	0	0	0	0	0
MIMAT0024598	hsa-miR-6125	0	0	0	0	0	0	0	0	0	0	0	0	0	0	0	0	0	0	0	0	0	0	0	0.145288	0	0	0	0	0	0.162517	0	0	0	0	0	0	0	0	0	0	0	0	0	0	0	0	0	0
MIMAT0024611	hsa-miR-6128	0	0.123044	0	0.337569	0	0.623882	0	0	0	0	0	0	0.568399	0	0	0.131457	0	0	0	0.387879	0	0.708155	0	0.871729	0.210734	0.135043	0	0	0.25299	0	0	0	0.239066	0	0	0	0.447092	0	0.316028	0	0	0	0	0	1.593427	1.127834	0	0
MIMAT0024612	hsa-miR-378j	0	0	0	0	0	0	0	0	0.164534	0	0	0	0	0	0	0	0	0	0	0	0	0	0	0	0	0	0	0	0	0	0	0	0	0	0	0	0	0	0	0	0	0	0	0	0	0	0	0
MIMAT0024613	hsa-miR-6129	0	0	0	0	0	0	0	0	0	0	0	0	0	0	0	0	0	0	0	0	0	0	0	0	0	0	0	0	0	0	0	0.134558	0	0	0.114809	0	0	0	0.632055	0	0	0	0	0	0.265571	0.187972	0.155685	0
MIMAT0024615	hsa-miR-6131	0	0	1.607187	0.168784	0	0	0	0	0.329068	1.788765	0.378378	0.434831	0.2842	0	0	0	0	0.510344	0	0.387879	0	0.101165	0	0.145288	0	0	0	0	0	0	0.573808	0	0.478132	0.271962	0	0.136196	0.111773	0	0	0	0	0.95832	0	0.154458	0.265571	0	0.467054	0.200645
MIMAT0024616	hsa-miR-6132	0	0	0	0	0	0	0	0	0	0	0	0	0.1421	0	0	0	0	0	0	0	0	0.101165	0	0	0	0	0	0.346798	0	0.325034	0	0	0	0	0	0	0	0	0	0	0	0	0	0.154458	0	0	0	0.200645
MIMAT0024617	hsa-miR-6133	0	0	0	0	0	0	0	0	0	0	0	0	0	0	0	0	0	0	0	0	0	0	0	0	0	0	0	0	0	0	0	0	0	0	0	0	0.111773	0	0	0	0	0	0	0	0	0	0	0
MIMAT0024618	hsa-miR-6134	0	0	0	0	0	0	0	0	0	0	0	0	0	0	0	0	0	0	0	0	0	0	0	0	0	0	0	0	0	0	0	0	0	0	0	0	0	0	0	0	0	0	0	0	0	0	0	0
MIMAT0025450	hsa-miR-6499-5p	0	0	0.200898	0	0.403959	0	0	0	0.164534	0	0	0	0	0	0	0.525829	0.309491	0	0	0.517172	0	0.303495	0.45372	0.145288	0.210734	0	0	0.346798	0.50598	0	0	0.269116	0	0	0.459236	0	0	0	0.158014	0.133182	0	0	0	0	0	0.187972	0	0
MIMAT0025454	hsa-miR-6500-5p	0	0	0	0	0	0	0	0	0	0	0	0	0	0	0	0	0	0	0	0	0	0	0	0	0	0	0	0	0	0	0	0	0	0	0	0	0	0	0	0	0	0	0	0	0	0	0	0
MIMAT0025456	hsa-miR-548az-5p	0	0	0	0	0	0	0	0	0	0	0	0	0	0	0	0	0	0	0	0	0	0	0	0	0	0	0	0	0	0.162517	0	0	0	0	0	0	0	0	0	0	0.25241	0	0	0	0	0	0	0
MIMAT0025458	hsa-miR-6501-5p	0	0	0	0	0	0	0	0	0	0	0	0	0	0	0	0	0	0	0	0	0	0	0	0	0	0	0	0	0	0	0	0	0	0	0	0	0	0	0	0	0	0	0	0	0	0.187972	0	0
MIMAT0025460	hsa-miR-6502-5p	0	0	0	0	0.134653	0	0	0	0	0	0	0	0	0	0	0	0	0	0	0	0	0.101165	0	0	0	0	0	0	0.25299	0	0	0	0	0	0	0	0	0.236088	0	0	0	0	0	0	0	0	0	0
MIMAT0025462	hsa-miR-6503-5p	0	0	0	0	0	0	0	0	0	0	0	0	0	0	0	0	0	0	0.124671	0	0	0	0	0	0	0	0	0	0	0	0	0	0	0	0.114809	0	0	0	0	0	0	0	0	0	0	0	0	0
MIMAT0025464	hsa-miR-6504-5p	0	0	0	0	0	0	0	0	0	0	0	0	0	0	0	0	0	0	0	0	0	0	0	0	0	0	0	0	0	0	0	0	0	0	0	0	0	0	0	0	0	0	0	0	0	0	0	0
MIMAT0025466	hsa-miR-6505-5p	0	0	0	0	0	0	0	0	0	0	0	0	0	0	0	0	0	0	0	0	0	0	0	0	0	0	0	0	0	0	0	0	0	0	0	0	0	0	0	0	0	0	0	0	0	0	0	0
MIMAT0025468	hsa-miR-6506-5p	0	0	0	0.337568	0.134653	0	0	0	0.164534	0.119251	0	0.144944	0	0	0	0	0	0	0.124671	0	0.503579	0	0.22686	0	0.210734	0	0.220686	0	0.50598	0	0	0	0.239066	0	0	0	0.335319	0	0.316028	0	0	0.191664	0	0	0	0	0.311369	0
MIMAT0025470	hsa-miR-6507-5p	0	0	0	0.168784	0	0	0	0	0	0.596255	0	0	0	0	0	0	0	0	0.498682	0	0.25179	0	0.22686	0	0.210734	0	0.220686	0	0	0	0.573809	0	0	0	0.114809	0	0.111773	0.236088	0	0	0	0	0.232169	0.154458	0	0.187972	0	0.401291
MIMAT0025472	hsa-miR-6508-5p	0.291072	0.123044	0	0	0.134653	0	0	0	0.164534	0.119251	0	0.144944	0	0	0.802046	0	0	0	0	0.129293	0	0	0.22686	0.145288	0.421468	0	0	0	0	0.162517	0	0.134558	0	0.271962	0.459236	0	0.223546	0	0.474041	0.133182	0.504819	0	0.232169	0.154458	0.265571	0.187972	0.467054	0
MIMAT0025474	hsa-miR-6509-5p	0	0	0	0	0	0	0	0	0	0	0	0	0	0	0	0	0	0	0	0	0	0	0	0	0	0	0	0	0	0	0	0	0	0	0.229618	0	0	0	0	0	0	0	0	0	0	0	0	0
MIMAT0025480	hsa-miR-6512-5p	0	0	0	0	0	0	0	0	0	0	0	0	0	0	0	0	0	0	0	0	0	0.101165	0	0	0	0	0	0	0.25299	0	0	0	0	0	0	0	0	0	0	0	0	0	0	0	0	0	0	0
MIMAT0025482	hsa-miR-6513-5p	0	0	0	0	0	0	0	0	0	0	0	0	0	0	0	0	0	0	0	0	0	0	0	0	0	0	0	0	0	0	0.143452	0	0	0	0	0	0	0	0	0	0	0.191664	0	0	0	0	0	0
MIMAT0025484	hsa-miR-6514-5p	0	0	0.200898	0	0.134653	0	0	0	0	0	0	0	0	0.379598	0	0	0	0	0.124671	0.129293	0	0	0	0	0	0	0	0	0.25299	0	0	0	0	0.271962	0	0	0.223546	0.236088	0.158014	0	0	0	0	0	0.265571	0	0	0.200645
MIMAT0025486	hsa-miR-6515-5p	0.291072	0.246088	0	0	0	0	0	0	0	0	0	0	0	0	0	0	0	0.127586	0	0	0	0.101165	0	0.290577	0.421467	0	0	0	0.25299	0.162517	0	0.134558	0	0	0	0	0	0	0	0	0	0	0	0	0	0	0.155685	0
MIMAT0025841	hsa-miR-6715a-3p	2.328574	6.398277	23.304224	4.388396	3.366334	1.247764	0	10.860013	2.797072	15.144882	10.027004	8.696616	13.073163	3.226588	4.010228	11.962619	2.011692	51.289543	8.976277	4.266665	3.021476	5.260586	9.30126	8.426718	14.119148	8.642752	11.475692	5.895567	6.57774	3.250335	2.438687	17.088875	8.12826	15.229881	34.442752	6.401205	21.795721	32.107943	11.851018	1.065453	6.815061	11.883166	2.32169	6.487237	6.639284	11.090366	6.694443	2.407743
MIMAT0025844	hsa-miR-6716-5p	0	0	0	0	0	0	0	0	0	0	0	0	0	0	0	0	0	0	0	0	0	0	0	0	0	0	0	0	0	0	0	0	0	0	0	0	0	0	0	0	0	0	0	0	0	0	0	0
MIMAT0025846	hsa-miR-6717-5p	0.291072	0	0	0.168784	0.134653	1.247764	0	2.506157	0.493601	0.357753	0.189189	0.144944	0.852598	0	0	0.262914	0	0.510344	0.124671	0	0	0.40466	0.90744	1.017018	0.421467	0.810258	0.441372	1.040394	0.25299	0.487551	0.286904	0.538232	0.239066	0.271962	1.033282	0.136196	0.223546	0.944352	0.474041	0.266363	1.514458	0.191664	0.232169	0.154458	0.265571	0.187972	0.778423	0.601936
MIMAT0025849	hsa-miR-6718-5p	0	0.492176	0	0.168784	0	0.623882	0	0	0	0.238502	0.189189	0.579774	0.7105	0.569397	0	0	0	0	0	0.129293	0	0	0	0.145288	0.632201	0.270086	0.220686	0	0	0.162517	0.286904	0	0	0	0.114809	0.136196	0	0	0	0	0	0.191664	0.464338	0	0.265571	0	0	0.40129
MIMAT0025850	hsa-miR-6719-3p	0	0	0	0	0	0	0	0	0	0	0	0	0	0	0	0	0	0	0	0	0	0	0	0	0	0	0	0	0	0	0	0	0	0	0	0	0	0	0	0	0	0	0	0	0	0	0	0
MIMAT0027345	hsa-miR-6720-5p	0	0	0	0	0	0	0	0	0	0	0	0	0	0	0	0	0	0	0	0	0	0	0	0	0	0	0	0	0	0	0	0	0	0	0	0	0	0	0	0	0	0	0	0	0	0	0	0
MIMAT0025852	hsa-miR-6721-5p	0	0.246088	0	0	0	0	0	0.835386	0.164534	0.357753	0	0.724718	0.1421	0	0.802046	0.131457	0.154746	0.63793	0.124671	0.646465	0.25179	0.60699	0.45372	0.145288	0.210734	0.540172	0.441373	0	1.51794	0.162517	0.286904	0.941906	0.239066	1.359811	0.459236	0.408588	0.447092	0.944351	0.790069	0.133182	0	0.191664	0	0	0	0.563917	0.934108	0
MIMAT0025853	hsa-miR-6722-5p	0	0	0	0	0	0	0	0	0	0	0	0	0	0	0	0	0	0	0	0	0	0	0	0	0	0	0	0	0	0	0	0	0	0	0	0	0	0	0	0	0	0	0	0	0	0	0	0
MIMAT0025855	hsa-miR-6723-5p	0	0	0.200898	0	0	0	0	0	0.329067	0.238502	0	0	0.284199	0.189799	0	0	0	0	0.124671	0	0	0	0	0	0.210734	0	0.441373	0.346798	0	0	0	0.134558	0	0.543924	0.114809	0.408588	0.111773	0	0.474041	0.266364	0	0	0	0	0.796714	0.187972	0.155685	0
MIMAT0025857	hsa-miR-892c-5p	0	0	0	0	0	0	0	0	0	0	0	0	0	0.189799	0	0	0	0	0	0	0	0	0	0	0	0	0	0	0	0	0	0	0	0	0	0	0	0	0	0	0	0	0	0	0	0	0	0
MIMAT0027353	hsa-miR-6726-5p	0.291072	0.123044	0.200898	0.337569	0	0	0	0.835386	0.329067	0	0	0.144944	0.1421	0.379598	0	0	0	0	0.124671	0.258586	0	0.505825	0	0.726441	0.210734	0.270086	0.441373	0.346798	0	0.325034	0.430357	0.403674	0	0.815887	0.114809	0.272392	0.335319	0.236088	0.158014	0.266363	0	0.191664	0.696507	0.154458	0.531143	1.127834	0.155685	0.401291
MIMAT0027355	hsa-miR-6727-5p	0	0	0.200898	0	0	0	0	0	0	0.477004	0	0	0	0	0	0	0.154746	0	0	0	0	0	0	0	0	0	0	0	0	0	0	0	0	0	0	0	0.111773	0	0	0	0	0	0.232169	0.308916	0	0	0.155685	0
MIMAT0027357	hsa-miR-6728-5p	0	0.369131	0.602694	0	0	0	0	0.835386	0.164534	0.119251	0	0.434831	0	0	0	0.131457	0	0	0.124671	0	0	0.303495	0.22686	0	0.210734	0	0	0	0.25299	0	0.143452	0	0	0.271962	0.344427	0.136196	0.335319	0.236088	0.316028	0	0	0	0	0	0	0.187972	0	0
MIMAT0027359	hsa-miR-6729-5p	0.582144	0.615219	1.607188	0.843922	0.538613	0.623882	3.28303	0.835386	0.329067	1.073259	0.756755	1.884268	1.563096	0.189799	0	1.44603	0.309491	0.510344	0.623353	1.551514	0.503579	1.011651	1.1343	1.888747	2.739536	1.755559	0.441372	0.693596	0.50598	2.43775	0.573809	0.538232	0.717199	0.271962	0.459237	0.680979	0.670638	0.236088	0.948081	1.198635	1.009639	1.533312	0.928676	2.162413	2.655714	0.939862	1.712532	1.404517
MIMAT0027361	hsa-miR-6730-5p	0	0	0	0	0	0	0	0	0	0	0	0	0	0	0	0	0	0	0	0	0	0	0	0	0	0	0	0	0	0	0	0	0	0	0	0	0	0	0	0	0	0	0	0	0	0	0	0
MIMAT0027363	hsa-miR-6731-5p	0	0	0	0	0	0	0	0	0	0	0	0	0.1421	0	0	0	0	0	0	0	0	0	0	0	0	0	0	0	0	0	0	0	0	0	0	0	0	0	0	0	0	0	0	0	0	0	0	0
MIMAT0027365	hsa-miR-6732-5p	0	0	0	0	0	0	0	0	0	0	0	0	0.1421	0	0	0	0	0	0	0	0	0	0	0	0	0	0	0	0	0	0	0	0	0	0	0	0	0	0	0	0	0	0	0	0	0	0	0
MIMAT0027367	hsa-miR-6733-5p	0.291072	0.738264	0	0.506353	0.269306	0	0	0	0.164534	0.596255	0.189189	0.869663	0.426299	1.138796	0	0.525829	0.154746	0.63793	0.623355	0	0	0.20233	0	0.145288	0.210734	0	0.662058	0.346798	0.25299	0.325034	0.71726	0.134558	0.239066	0.543924	0.229618	0.136196	0.335319	0.708264	0.158014	0.266364	0.25241	0.383328	1.393014	0.617832	0.265571	0.187972	0.155685	0.40129
MIMAT0027369	hsa-miR-6734-5p	0	0	0	0	0	0	0	0	0	0	0	0	0	0	0	0	0	0	0	0	0	0	0	0	0	0	0	0	0	0	0	0	0	0	0	0	0	0	0	0	0	0	0	0	0	0.187972	0	0
MIMAT0027371	hsa-miR-6735-5p	0	0	0	0	0	0	0	0	0.164534	0	0	0	0	0	0	0	0	0	0	0	0	0	0	0	0	0	0	0	0	0.162517	0	0	0	0	0	0.136196	0	0	0	0	0	0	0	0	0	0	0	0
MIMAT0027373	hsa-miR-6736-5p	0	0	0	0	0	0	0	0	0	0	0	0	0	0	0	0	0	0	0	0.129293	0	0	0	0	0	0	0	0	0	0	0	0.134558	0	0	0	0.136196	0	0	0	0	0	0	0	0	0	0	0	0
MIMAT0027375	hsa-miR-6737-5p	0.291072	0.738263	0.401796	0.337568	0	0.623882	0	0	0.329068	0	0.189189	0.144944	0.1421	0.189799	0	0.262915	0.464237	0	0	0	0.50358	0.20233	0.22686	0.290576	0.210734	0.810258	0.220686	0.346798	0.25299	0.162517	0.286904	0.269116	0	0.271962	0.229618	0	0.223546	0.236088	0	0	0.25241	0	0.464338	0.463374	1.062286	1.315806	0	0.200645
MIMAT0027377	hsa-miR-6738-5p	0	0	0	0	0	0	0	0	0	0	0.189189	0	0	0	0	0.131457	0	0	0	0	0	0	0	0	0	0	0	0	0	0	0	0	0	0	0	0	0	0	0	0	0	0	0	0	0	0	0	0
MIMAT0027379	hsa-miR-6739-5p	0	0	0	0	0	0	0	0	0	0	0	0	0	0	0	0	0	0	0	0	0	0	0	0	0	0.135043	0	0	0	0	0	0	0	0	0	0	0	0	0	0	0	0	0	0.154458	0	0	0	0
MIMAT0027381	hsa-miR-6740-5p	0	0.492176	1.004491	0.168784	0.269306	0	0	0	0	0.119251	0.756755	0	0.1421	0.189799	0	0.131457	0.464238	3.189648	0	1.680808	0	0	0.22686	0	0.421468	0	0.220686	0.346798	0.25299	0.162517	0.143452	0.269116	5.498527	1.631773	1.951757	0.272392	0	0.236088	0.158014	0	0	1.149984	0	2.471328	0	0	0.62274	1.605163
MIMAT0027383	hsa-miR-6741-5p	0	0	0	0	0	0	0	0	0	0	0	0	0	0	0	0	0	0	0	0	0	0	0	0	0	0	0	0	0	0	0	0	0	0	0	0	0	0	0	0	0	0	0	0	0	0	0	0
MIMAT0027385	hsa-miR-6742-5p	0	0	0	0	0	0	0	0	0	0	0	0	0	0	0	0	0	0	0	0	0	0	0	0	0	0	0	0	0	0	0	0	0	0	0	0	0	0	0	0	0	0.191664	0	0	0	0	0	0
MIMAT0027387	hsa-miR-6743-5p	0	0	0	0	0	0.623882	1.094343	0	0	0	0.756756	0	0.1421	0.189799	0	0	0	0	0.249342	0	0	0.101165	0	0	0	0	0	0	0	0.325034	0	0	0	0.271962	0	0.136196	0	0	0	0.133182	0	0.766656	0	0	0	0	0	0
MIMAT0027391	hsa-miR-6745	0	0	0	0	0	0	0	0	0	0	0	0	0	0	0	0	0	0	0	0	0	0	0	0	0	0	0	0	0	0	0	0	0	0	0	0	0	0	0	0	0	0	0	0	0	0	0	0
MIMAT0027392	hsa-miR-6746-5p	0	0	0	0	0	0	0	0	0	0	0	0	0	0	0	0	0	0	0	0	0	0	0	0	0	0	0	0	0	0	0	0	0	0	0	0	0	0	0	0	0	0	0	0	0	0	0	0
MIMAT0027394	hsa-miR-6747-5p	0.291072	0	0	0	0	0	0	0	0	0	0	0	0	0.379599	0	0.131457	0.154746	0	0	0.646465	0	0.101165	0	0.290576	0	0.675215	0.662059	0	0.25299	0.162517	0	0.403674	0	0	0.114809	0.136196	0.223546	0	0.316028	0.133182	0	0.191664	0.464338	0.463374	0.265571	0	0.155685	0.200645
MIMAT0027396	hsa-miR-6748-5p	0	0	0	0	0	0	0	0	0	0	0	0	0	0	0	0	0	0	0	0	0	0	0	0	0	0	0	0	0	0	0	0	0	0	0	0	0	0	0	0	0	0	0	0	0	0	0	0
MIMAT0027398	hsa-miR-6749-5p	0	0	0	0	0	0	0	0	0	0	0	0	0	0	0	0	0	0	0	0	0	0	0	0	0	0	0	0	0	0	0	0	0	0	0	0	0	0	0	0	0	0	0	0	0	0	0	0
MIMAT0027400	hsa-miR-6750-5p	0	0	0	0	0	0	0	0	0	0	0	0	0	0	0	0	0	0	0	0	0	0	0	0	0	0	0	0	0	0	0	0	0	0	0	0	0	0	0.158014	0	0	0	0	0	0	0	0.155685	0
MIMAT0027402	hsa-miR-6751-5p	0	0	0	0	0	0	0	0	0	0	0	0	0	0	0	0	0	0	0	0	0	0	0	0	0	0	0	0	0	0	0	0	0	0	0	0	0	0	0	0	0	0	0	0	0	0	0	0
MIMAT0027404	hsa-miR-6752-5p	0	0.615219	0	0.168784	0.134653	0	0	0	0.493602	0.119251	0.378378	0	0.1421	0.189799	0	0	0	0.382758	0	0.129293	0	0.505825	0.22686	0	0.210734	0.270086	0.662059	0.346798	0.50598	0	0	0.941906	0	0.543924	0.114809	0.408588	0.223546	0	0.948083	0	0.50482	0.191664	0	0	0	0.375944	0.467054	0.401291
MIMAT0027406	hsa-miR-6753-5p	0	0	0	0	0	0	0	0	0	0	0	0	0	0	0	0	0	0	0	0	0	0	0	0	0	0	0	0	0.25299	0.162517	0	0	0.239066	0	0	0	0	0	0	0	0	0	0	0	0	0	0	0
MIMAT0027408	hsa-miR-6754-5p	0	0.123044	0	0	0	0	0	0	0	0	0	0.144944	0	0	0	0	0	0	0	0	0	0.101165	0	0.145288	0	0	0	0	0	0	0	0	0	0	0.114809	0	0	0.236088	0	0	0	0	0	0	0	0	0	0
MIMAT0027410	hsa-miR-6755-5p	0	0.738263	3.013476	1.012706	0.40396	0	0	0.835386	0	0.119251	2.837832	1.884268	1.278897	0.759197	0	0.657286	0.154746	2.679304	0.997365	0.129293	0.25179	0.303495	0.22686	0.726441	1.685869	0.405129	0.441372	0	1.01196	1.46265	0.430356	1.749255	0	1.903736	3.788703	0.817176	1.229502	2.12479	0.948081	0.399545	0.50482	1.341648	0.928676	2.007954	1.593427	1.879722	1.401163	0.40129
MIMAT0027412	hsa-miR-6756-5p	0	0	0.200898	0	0	0	0	0	0	0.238502	0	0	0	0	0	0	0	0	0	0	0	0	0	0	0	0	0	0	0	0	0	0	0	0	0	0	0	0	0	0	0	0	0	0	0	0	0	0
MIMAT0027414	hsa-miR-6757-5p	0	0.123044	0.401796	0.506352	0.134653	0	0	0	0.164534	0	0.756755	0	0	0.189799	0	0.262915	0	0	0	0	0	0	0	0.145288	0.210734	0	0	0	0	0	0	0.134558	0.239066	0	0.229618	0	0.223546	0	0.158014	0	0	0.574992	0	0.154458	0	0	0	0
MIMAT0027416	hsa-miR-6758-5p	0	0	0	0	0	0	1.094343	0	0	0	0	0.144944	0	0	0	0	0	0	0	0	0	0	0	0	0	0	0	0	0	0	0	0	0	0	0	0	0	0	0	0.133182	0	0	0	0	0	0	0	0
MIMAT0027418	hsa-miR-6759-5p	0	0	1.004491	0.337568	0	0.623882	1.094343	0.835386	0.164534	0	0.378378	0.289888	0	0	0	0.262914	0.309491	0	0.249341	0	0	0.101165	0.22686	0.145288	0	0	0	0	0	0	0.143452	0.403674	0	0.543924	0	0	0.111773	0.472176	0.158014	0.133182	0	0	0.232169	0	0	0	0	0.200645
MIMAT0027420	hsa-miR-6760-5p	0	0	0	0	0	0	0	0	0.329067	0	0.189189	0	0	0	0	0	0	0	0	0	0	0	0.22686	0	0	0	0	0	0	0	0	0.269116	0.239066	0	0	0	0	0.236088	0	0	0	0	0	0	0	0	0	0
MIMAT0027422	hsa-miR-6761-5p	0	0	0	0	0	0	0	0	0	0	0	0	0	0	0	0	0	0	0	0	0	0	0.22686	0	0	0	0	0	0	0	0.143452	0	0	0	0	0	0	0	0	0	0	0	0	0	0	0	0	0
MIMAT0027424	hsa-miR-6762-5p	0	0	0	0	0	0	0	0	0	0.119251	0.189189	0	0	0	0	0	0	0	0	0.517172	0	0	0	0.145288	0.210734	0	0	0	0	0	0	0	0	0	0.114809	0	0	0	0	0	0	0	0	0	0.265571	0	0	0
MIMAT0027426	hsa-miR-6763-5p	0	0	0.200898	0	0	0	0	0	0	0	0	0	0	0.189799	0	0	0	0	0	0	0	0	0	0	0	0	0	0	0	0	0	0	0	0	0	0	0	0	0	0	0	0	0	0	0	0	0	0
MIMAT0027428	hsa-miR-6764-5p	0	0	0	0	0	0	0	0	0	0	0	0	0	0	0	0	0	0	0.124671	0	0	0	0	0	0	0.270086	0	0	0.25299	0	0	0	0	0.271962	0	0	0	0	0	0	0	0	0	0	0	0	0	0
MIMAT0027430	hsa-miR-6765-5p	0.873216	0	0	0	0	0	0	0	0.493601	0	0.378378	0	0.1421	0	0.802046	0.394372	0.154746	0.127586	0	0	0	0.101165	0	0.145288	0	0.540172	0.220686	0.693596	1.01196	0.162517	0.143452	0.134558	0.239066	0.543924	0.344427	0	0.111773	0	0.474042	0.399546	0.25241	0	0.464338	0	0.531142	0.563917	0.155685	0
MIMAT0027432	hsa-miR-6766-5p	0	0	0.200898	0	0	0	0	0	0.164534	0	0	0	0.1421	0	0	0.131457	0	0	0	0	0	0	0	0	0	0	0	0.346798	0	0	0	0	0	0	0	0	0	0	0	0	0	0	0	0	0	0	0	0
MIMAT0027434	hsa-miR-6767-5p	0.291072	0	0.200898	0.168784	0	0	0	0.835386	0.164534	0	0.189189	0.144944	0	0.189799	0	0.394372	0	0	0.124671	0	0	0	0	0	0.421467	0	0.220686	0	0.25299	0	0.143452	0	0	0	0	0	0	0	0	0	0	0	0.232169	0	0.265571	0	0.155685	0
MIMAT0027436	hsa-miR-6768-5p	0	0.246088	0.602695	0	0	0	1.094343	0	0	0	0	0	0	0.189799	0	0.262914	0.928473	0	0.124671	0	0	0	0.22686	0.145288	0.421468	0	0	0.693596	0	0.162517	0.143452	0	0	0	0	0.136196	0	0	0	0.266364	0	0.383328	0	0	0	0	0.31137	0
MIMAT0027438	hsa-miR-6769a-5p	0	0	0	0	0	0	0	0	0	0	0	0	0	0	0	0	0	0	0	0	0	0	0	0	0	0.135043	0	0	0	0.162517	0	0	0	0	0	0	0	0	0	0	0.25241	0	0	0	0.265571	0	0	0
MIMAT0027442	hsa-miR-6771-5p	0	0	0	0	0.134653	0	0	0	0	0	0	0	0	0	0	0	0	0.127586	0	0	0	0	0	0	0	0.135043	0	0	0	0	0	0	0	0	0	0	0.111773	0	0	0	0	0	0	0	0	0	0.155685	0
MIMAT0027444	hsa-miR-6772-5p	0	0.369131	0	0	0.134653	0	0	0	0.164534	0	0	0	0	0	0.802046	0	0.309492	0	0	0	0	0	0	0.145288	0	0.270086	0	1.040394	0	0.162517	0.143452	0	0	0	0.114809	0	0	0	0.316028	0	0.25241	0.383328	0.232169	0	0.265571	0	0	0
MIMAT0027446	hsa-miR-6773-5p	0	0	0	0	0	0	0	0	0	0	0	0	0	0	0	0	0	0	0	0	0	0	0	0	0.210734	0	0	0	0	0	0	0	0	0	0	0	0	0	0	0	0	0	0	0	0	0	0	0
MIMAT0027448	hsa-miR-6774-5p	0	0	0	0	0	0	0	0	0	0	0	0	0	0	0	0	0	0	0	0	0	0	0	0	0	0.270086	0	0	0	0	0	0	0	0	0	0	0	0	0	0	0	0	0	0	0	0	0	0
MIMAT0027450	hsa-miR-6775-5p	0	0	0	0	0.134653	0	0	0	0	0.238502	0	0	0	0	0	0.131457	0	0.382758	0.124671	0	0	0.101165	0	0	0.210734	0	0	0	0	0	0	0	0	0	0	0	0	0	0	0	0	0	0	0	0	0	0.62274	0.200645
MIMAT0027452	hsa-miR-6776-5p	0	0	0	0	0	0	0	0	0	0	0	0	0	0	0	0	0	0	0	0	0	0	0	0	0	0	0	0	0	0	0	0	0	0	0	0	0	0	0	0	0	0	0	0	0	0	0	0
MIMAT0027454	hsa-miR-6777-5p	0	0	0	0	0	0	0	0	0	0	0	0	0	0	0	0	0	0	0	0	0	0	0	0	0	0	0	0	0	0	0	0	0	0	0	0	0	0	0	0	0	0	0.232169	0	0	0	0	0
MIMAT0027458	hsa-miR-6779-5p	0	0	0	0	0	0	0	0	0	0	0	0	0	0	0	0	0	0	0.124671	0	0	0	0	0	0	0	0	0	0	0	0	0.134558	0	0	0	0	0	0	0	0	0	0	0	0	0	0.187972	0	0
MIMAT0027460	hsa-miR-6780a-5p	0	0	0	0.168784	0	0	0	0	0	0	0	0.144944	0	0	0	0	0	0	0	0.129293	0	0	0	0	0	0	0	0	0	0	0	0	0	0	0	0	0	0	0	0	0	0	0	0	0	0	0	0
MIMAT0027462	hsa-miR-6781-5p	0	0	0	0	0	0	0	0	0	0	0	0	0	0	0	0	0	0	0	0	0	0	0	0	0	0	0	0	0	0	0	0	0	0	0	0	0	0	0	0	0	0	0	0	0	0	0	0
MIMAT0027464	hsa-miR-6782-5p	0	0	0	0	0	0	0	0	0	0	0	0	0	0	0	0	0	0	0	0	0	0	0	0	0	0	0	0	0	0	0	0	0	0	0	0	0	0	0	0	0	0	0	0	0	0	0	0
MIMAT0027466	hsa-miR-6783-5p	0	0	0	0	0	0	0	0	0	0	0	0	0	0	0	0	0	0.127586	0	0	0	0	0	0	0	0	0	0	0	0	0	0	0	0	0	0	0	0	0	0	0	0	0	0	0	0	0	0
MIMAT0027468	hsa-miR-6784-5p	0.291072	0	0	0	0	0	1.094343	0	0	0	0	0	0	0	0	0	0	0	0.249341	0	0	0	0.22686	0	0	0.270086	0	0	0	0.325033	0	0	0	0	0	0	0	0.236088	0.158014	0	0	0	0	0	0	0.187972	0	0
MIMAT0027470	hsa-miR-6785-5p	0	0.123044	0.200898	0	0	0.623882	0	0	0	0	0	0.144944	0	0	0	0	0	0	0	0	0	0.101165	0	0	0.210734	0.540172	0	0	0.25299	0	0.143452	0.134558	0	0	0	0	0.111773	0	0.158014	0	0.25241	0	0	0.154458	0.265571	0	0	0.200645
MIMAT0027472	hsa-miR-6786-5p	0	0	0	0	0	0	0	0	0	0	0	0	0	0	0	0	0	0	0	0.258586	0	0	0	0	0	0	0	0	0	0	0	0	0	0	0	0	0	0	0	0	0	0.191664	0	0	0	0	0	0
MIMAT0027474	hsa-miR-6787-5p	0	0	0	0	0	0	0	0	0	0	0	0	0	0.189799	0	0	0	0	0	0	0	0	0	0	0	0	0	0	0	0	0	0	0	0	0	0	0	0	0	0	0	0	0	0	0.265571	0	0	0
MIMAT0027476	hsa-miR-6788-5p	0.291072	0.369132	0.803593	0.675138	1.21188	0	2.188686	0	0.329067	0.477004	0	0.434831	0.568398	0	0	0.525829	0	0.255172	0.374012	0.387879	0	0.303495	0.45372	0.435865	1.053669	0.135043	0.662059	0	0	0.650067	0.430357	0.403674	0	0.543924	0.459236	0.408588	0.447092	0.472176	0.316028	0.133182	0	0.766656	0	0.154458	0.265571	0	0.467054	0.200645
MIMAT0027478	hsa-miR-6789-5p	0.582144	1.599569	1.808085	0.675137	2.693067	1.871647	3.28303	1.670771	2.632539	1.19251	1.891888	1.304493	2.699892	3.226589	2.406138	4.995379	1.237964	2.424132	3.116764	14.092922	4.028635	1.922137	4.08348	2.905766	4.425406	3.646161	3.972355	3.814779	3.54186	4.550468	3.586306	4.709534	3.107864	3.807471	2.640611	6.128814	2.570778	2.833054	3.476299	1.59818	2.776507	1.91664	3.482535	1.54458	2.124571	2.631612	2.95801	2.60839
MIMAT0027480	hsa-miR-6790-5p	0	0	0	0	0	0	0	0	0	0	0	0	0	0	0	0	0	0	0	0	0	0	0	0	0.210734	0	0	0	0	0	0	0	0	0	0	0	0	0	0	0	0	0	0	0	0	0.187972	0	0
MIMAT0027482	hsa-miR-6791-5p	10.769655	11.443071	4.821564	7.426517	8.079202	6.862707	1.094343	17.543098	5.923211	5.127795	7.189174	1.739324	12.788965	11.957357	12.030683	16.957998	4.797111	4.08275	3.864786	4.266665	2.517897	6.879228	11.79672	8.28143	4.425405	9.588053	16.992852	4.855174	8.601661	5.850601	5.020829	26.507942	9.562659	20.397162	18.13985	26.01341	17.995442	15.10962	30.496621	6.392717	13.125301	14.566461	2.321691	11.275437	3.983571	3.947418	11.053614	0.802581
MIMAT0027484	hsa-miR-6792-5p	0	0	0	0	0	0	0	0	0	0	0	0	0	0	0	0	0	0	0	0	0	0	0.22686	0	0	0	0	0	0	0	0	0	0	0	0	0	0	0	0	0	0	0	0	0	0	0	0	0
MIMAT0027486	hsa-miR-6793-5p	0	0	0	0	0	0	0	0	0	0	0	0	0.1421	0	0	0	0	0	0	0	0	0	0	0	0	0	0	0	0	0	0	0	0	0	0	0	0	0	0	0	0	0	0	0	0	0	0	0
MIMAT0027488	hsa-miR-6794-5p	0	0	0	0	0	0	0	0	0	0	0	0	0.1421	0	0	0	0	0	0	0	0	0	0	0	0	0	0	0	0	0	0	0	0	0	0	0	0	0	0	0	0	0	0	0	0	0	0	0
MIMAT0027490	hsa-miR-6795-5p	0	0	0	0	0	0	0	0	0	0	0	0	0	0	0	0	0	0	0	0	0	0	0	0	0	0	0	0	0	0	0	0	0	0	0	0	0	0	0	0	0	0	0	0	0	0	0	0
MIMAT0027492	hsa-miR-6796-5p	0	0	0	0	0	0	0	0	0	0	0	0	0	0	0	0	0	0	0	0	0	0	0	0	0	0	0	0	0	0	0	0	0	0	0	0	0	0	0	0	0	0	0	0	0	0	0	0
MIMAT0027494	hsa-miR-6797-5p	0	0.123044	0	0	0	0	1.094343	0	0	0	0	0	0	0	0	0.131457	0	0	0	0	0	0.20233	0	0	0	0	0.662059	0	0	0	0	0.134558	0	0	0.344428	0	0.111773	0	0	0	0	0.191664	0.232169	0.308916	0.265571	0	0.155685	0
MIMAT0027496	hsa-miR-6798-5p	0	0	0.602695	0.168784	0	0	0	0	0	0.119251	0	0	0.1421	0	0	0	0	0.255172	0	0.129293	0.25179	0	0	0	0.421467	0.135043	0	0	0	0.162517	0.143452	0	0	0.543924	0.114809	0	0.335319	0	0	0	0.25241	0	0	0	0.265571	0	0.155685	0.401291
MIMAT0027498	hsa-miR-6799-5p	0.291072	0.369131	0.200898	0	0	0	0	0	0	0.119251	0	0.144944	0	0.189799	0	0	0.154746	0.127586	0.124671	0	0	0	0.22686	0	0	0	0	0.346798	0	0	0	0.269116	0	0	0.229618	0.136196	0.335319	0.708264	0.316027	0	0	0	0	0.308916	0	0.187972	0	0.200645
MIMAT0027500	hsa-miR-6800-5p	0	0	0	0	0	0	0	0	0	0	0	0	0	0	0	0	0	0	0	0	0	0	0	0	0	0	0	0	0	0	0	0	0	0	0	0	0	0	0	0	0	0	0	0	0	0	0	0
MIMAT0027502	hsa-miR-6801-5p	0	0	0	0	0	0	0	0	0	0	0	0	0.284199	0	0	0	0	0	0	0	0	0	0	0	0	0	0	0	0	0	0	0.134558	0	0	0	0	0.111773	0	0	0	0	0	0	0.154458	0	0	0	0
MIMAT0027504	hsa-miR-6802-5p	0	0	0	0	0	0	0	0	0	0	0	0	0	0	0	0	0	0	0	0	0	0	0	0	0	0	0	0	0	0	0	0	0	0	0	0	0	0	0	0	0	0	0	0	0	0	0	0
MIMAT0027506	hsa-miR-6803-5p	0	0	0.200898	0	0	0	0	0	0	0	0	0	0	0	0	0	0	0	0	0	0	0.20233	0	0	0	0	0	0	0	0	0	0	0	0	0.114809	0	0.111773	0.236088	0	0	0	0	0	0	0	0	0	0
MIMAT0027508	hsa-miR-6804-5p	0	0	0.200898	0	0	0	0	0	0	0	0	0	0	0	0	0	0	0	0	0	0	0.101165	0	0.290577	0	0	0	0	0	0	0	0	0	0	0	0	0	0	0	0	0	0	0	0	0.265571	0	0	0.200645
MIMAT0027510	hsa-miR-6805-5p	0	0	0	0	0	0	0	0	0	0	0	0	0	0	0	0	0	0	0	0	0	0	0	0	0	0	0	0	0	0	0	0	0	0	0	0	0	0	0	0	0	0	0	0	0	0	0	0
MIMAT0027512	hsa-miR-6806-5p	0.873216	0.369132	0.803594	1.012706	1.21188	2.495529	2.188686	0	2.632538	0	0.756755	0.724718	1.278896	2.65719	3.208182	0.657286	0.773728	0.382758	0.498683	0.387879	0.50358	1.112815	0.22686	1.452882	0.210734	1.755559	0.441373	2.774385	2.02392	1.46265	1.004165	1.345581	0.239066	1.087848	2.525802	1.089566	0.782411	1.180439	6.478557	0.399545	1.009639	1.341648	0.696507	0.77229	2.390142	1.69175	0.934108	1.404517
MIMAT0027514	hsa-miR-6807-5p	0	0	0.401797	0	0.134653	0.623882	0	0	0.493601	0.119251	0.567566	0	0	0.189799	0	0	0.154746	0.127586	0	0	0	0	0.22686	0	0.210734	0	0	0.346798	0	0	0	0.134558	0	0	0.229618	0	0	0.236088	0	0	0	0	0	0	0	0.187972	0.467054	0.200645
MIMAT0027516	hsa-miR-6808-5p	0	0	0.200898	0.506353	0	0.623882	0	0	0.822668	0.119251	0.189189	0	0.568399	0	0	0	0.154746	0.382758	0.124671	0.129293	0.50358	0.101165	0.45372	0.435865	0.210734	0.270086	0.220686	0	0.50598	0.162517	0.143452	0.134558	0	0.271962	0.114809	0.136196	0	0	0.316028	0.133182	0.25241	0.574992	0.232169	0	0.265571	0.187972	0.155685	0
MIMAT0027518	hsa-miR-6809-5p	0	0	0	0	0	0	0	0	0	0	0	0	0.568399	0	0	0	0	0	0.124671	0	0	0	0	0	0	0	0	0	0	0	0	0	0	0	0.114809	0	0.111773	0	0.158014	0	0	0	0	0	0	0	0	0
MIMAT0027520	hsa-miR-6810-5p	0	0	0	0	0	0	0	0	0	0	0	0	0	0	0	0	0	0	0	0	0	0	0	0	0	0	0	0	0	0	0	0	0	0	0	0	0	0	0	0	0	0	0	0	0	0	0	0
MIMAT0027522	hsa-miR-6811-5p	0	0	0	0	0	0	0	0	0	0	0	0	0	0	0	0.131457	0	0	0	0	0	0	0	0	0	0.270086	0.441373	0	0	0	0	0	0	0	0	0	0	0	0.316028	0	0	0	0	0	0	0	0	0
MIMAT0027524	hsa-miR-6812-5p	0	0	0	0	0	0	0	0	0	0	0	0	0	0	0	0	0	0	0	0	0	0	0	0	0	0	0	0	0	0	0	0	0	0	0	0	0	0	0	0	0	0	0	0	0	0	0	0
MIMAT0027526	hsa-miR-6813-5p	0	0	0	0	0	0	0	0	0	0	0	0	0	0	0	0	0	0	0	0	0	0.20233	0	0	0.210734	0	0	0	0	0	0	0	0	0	0	0	0	0	0	0	0	0	0	0	0.265571	0	0	0
MIMAT0027528	hsa-miR-6814-5p	0	0	0	0	0	0	0	0	0	0	0	0	0	0	0	0	0	0	0	0	0	0	0	0	0	0	0	0	0	0	0	0	0	0	0	0	0	0	0	0	0	0	0	0	0	0	0.155685	0
MIMAT0027530	hsa-miR-6815-5p	0	0.123044	0	0	0	0	0	0	0	0	0	0	0	0	0	0	0	0	0	0	0	0	0	0.145288	0	0	0.220686	0	0	0	0	0	0	0	0	0	0	0	0.158014	0	0	0	0	0.154458	0	0	0	0
MIMAT0027532	hsa-miR-6816-5p	0	0	0.602695	0.168784	0.134653	0	1.094343	0	0.164534	0.238502	0.378378	0.144944	0.1421	0.189799	0	0.262915	0	0.255172	0	0	0	0.101165	0	0	0.210734	0	0.220686	0	0.25299	0	0	0.134558	0	0.271962	0	0	0.111773	0	0.316028	0	0	0.383328	0	0	0	0.375945	0.311369	0
MIMAT0027534	hsa-miR-6817-5p	0.291072	0	0	0	0	0	0	0.835386	0	0	0	0	0.1421	0	0	0	0	0	0	0	0	0	0	0	0	0	0	0	0	0	0	0	0	0	0	0	0	0	0	0	0	0	0	0	0	0	0	0
MIMAT0027536	hsa-miR-6818-5p	0.582144	0.246088	0.401796	0	0	0	0	0	0.164534	0	0.378378	0	0.994698	0.189799	0	0	0.154746	0.255172	0.748024	0.517172	0.25179	0.101165	0.22686	0.290576	0.421468	0.135043	0.662059	0	0	0.162517	0.143452	0	0.239066	0.543924	0.229618	0.136196	0.223546	0.472176	0	0.399545	0	0	0.232169	0.154458	0.531142	0.563916	0	0.40129
MIMAT0027538	hsa-miR-6819-5p	0	0	0	0	0	0	0	0	0.164534	0	0	0	0	0	0	0	0	0	0	0	0	0	0	0	0	0	0	0	0	0	0	0	0	0	0	0	0	0	0	0.133182	0	0	0	0	0	0	0	0.200645
MIMAT0027540	hsa-miR-6820-5p	0	0.98435	0.401797	0.168784	0.269306	1.247764	2.188687	0	0.329067	0.238502	0.378378	1.014605	0.1421	0.379599	1.604091	0.131457	0.154746	0.127586	0.249342	0.517172	0.50358	0.303495	0.68058	0.726442	0.421467	0.405129	0.662059	0.693596	0	0.650066	0.573808	0.269116	0	0.543924	0.688855	0	0.447092	0.944352	0.474042	0.532727	0	0.383328	0.464338	0.617832	1.858999	0.939861	0	0.401291
MIMAT0027542	hsa-miR-6821-5p	6.694651	12.181334	12.455706	7.088948	6.194055	8.734354	10.943434	7.518471	14.972561	10.374841	13.99997	9.711222	16.909854	11.00836	19.249093	8.676186	7.27304	12.886179	7.10622	15.515144	6.798323	10.723502	8.62068	10.460755	5.479074	8.912838	12.799811	8.669953	11.384551	9.42597	15.062485	16.012411	4.06413	11.422411	17.221376	13.483391	12.965661	21.011816	11.218964	8.656804	5.553012	6.324911	10.447608	7.877361	9.029428	9.398614	7.939921	7.624524
MIMAT0027544	hsa-miR-6822-5p	0	0	0	0	0	0	0	0	0.329067	0.119251	0	0	1.705196	0	0.802046	0	0	0.382758	0	0	0	0.20233	0	0	0	0	0.441372	0	0.25299	0	0	0.134558	0	0	0.574046	0	0	0	0	0	0.50482	0	0	0.154458	0	0.187972	0	0
MIMAT0027546	hsa-miR-6823-5p	0	0	0	0	0	0	0	0	0.493602	0	0	0	0	0	0	0	0	0	0	0.258586	0	0	0	1.017018	0	0.135043	0	0	0.25299	0	0	0.269116	0	0	0.574045	0	0	0.236088	0.316028	0	0.25241	0	0	0	0	0	0.155685	0.200645
MIMAT0027548	hsa-miR-6824-5p	0	0	0	0	0	0	0	0	0.658135	0	0	0	0	0	0	0	0.309491	0	0	0	0	0.101165	0	0.145288	0	0	0	0	0	0	0	0	0.239066	0	0.344427	0.544784	0.111773	0	0.158014	0.133182	0	0.191664	0.232169	0.154458	0.265571	0.187972	0	0
MIMAT0027550	hsa-miR-6825-5p	0	0	0	0	0	0	0	0	0	0	0	0	0	0	0	0	0	0	0	0	0	0	0	0	0	0.270086	0	0.346798	0	0	0	0.134558	0	0	0	0.136196	0	0.236088	0	0	0.25241	0	0.232169	0	0.265571	0	0	0
MIMAT0027552	hsa-miR-6826-5p	0	0	0	0	0	0	0	0	0	0	0	0	0	0	0	0	0	0	0	0	0	0	0	0	0	0	0	0	0	0	0	0.269116	0	0	0	0	0	0	0	0	0	0	0	0	0	0	0	0
MIMAT0027554	hsa-miR-6827-5p	0	0	0	0	0	0	1.094343	0	0	0	0	0	0	0	0	0	0	0	0	0	0	0	0	0	0	0	0	0	0	0	0	0	0	0	0	0	0	0	0	0	0	0	0	0	0	0	0	0
MIMAT0027558	hsa-miR-6829-5p	0	0.123044	0.200898	0.168784	0.269307	0	0	0	0	0.477004	0.189189	0	0.426299	0.189799	0	0.394372	0.154746	0.382758	0.748024	0.129293	0.25179	0.40466	1.1343	0.435865	0.842935	0.405129	0.662059	0	0.25299	0	0	2.152929	1.434398	1.359811	1.148092	0.408588	1.564822	1.888703	1.422122	0	0.50482	0.766656	0.464338	1.081206	0.265571	1.315806	0.31137	0.200645
MIMAT0027560	hsa-miR-6830-5p	0	0	0	0.168784	0	0.623882	0	0	0	0	0	0	0.1421	0	0	0	0	0	0	0	0	0	0	0	0	0	0	0	0	0	0	0.269116	0	0.271962	0	0	0	0.236088	0	0	0	0	0	0	0	0.187972	0	0
MIMAT0027562	hsa-miR-6831-5p	0	0	0	0	0	0	0	0	0	0	0.189189	0	0	0	0	0	0	0	0	0	0	0	0	0.145288	0	0.270086	0	0	0	0.162517	0	0	0	0	0	0	0	0	0	0	0	0	0	0	0	0	0	0.200645
MIMAT0027564	hsa-miR-6832-5p	0	0	0	0	0	0	0	0	0	0.119251	0	0	0	0	0	0	0	0	0	0	0	0	0	0	0	0	0	0	0	0	0	0	0	0	0	0	0	0	0	0	0	0	0	0	0	0	0	0
MIMAT0027566	hsa-miR-6833-5p	0.582144	0.123044	0.200898	0	0.134653	0	0	1.670771	0	0.119251	0.189189	0	0.568398	0.948996	0	0.131457	0	0.255172	0.498683	0.129293	0	0.101165	0	0	0	0.540172	0.441372	0.346798	0.25299	0	0	0.403674	0.478133	0	0.688855	0.136196	0.670638	0.472176	0.632055	0.133182	0.75723	0.95832	0.464338	0.154458	0.265571	1.127833	1.401163	0.40129
MIMAT0027568	hsa-miR-6834-5p	0	0	0	0	0	0	0	0	0	0	0	0	0	0	0	0	0	0	0	0	0	0	0	0	0	0	0	0	0	0	0	0	0	0	0	0	0	0	0	0	0	0	0	0.154458	0	0	0	0
MIMAT0027570	hsa-miR-6835-5p	0	0.123044	0	0.168784	0	0	0	0.835386	0	0	0	0	0	0.189799	0	0	0	0	0	0	0	0.20233	0.45372	0	0	0	0.441373	0	0	0	0	0	0	0	0.114809	0.544784	0	0	0	0	0	0	0	0	0	0	0.155685	0.200645
MIMAT0027572	hsa-miR-6780b-5p	0	0	0.200898	0	0	0	0	0.835386	0	0.119251	0.189189	0	0.1421	0	0	0	0	0	0	0.258586	0	0	0	0	0	0	0	0	0	0	0	0	0	0.271962	0	0	0.223546	0	0	0	0	0	0	0	0.265571	0.187972	0	0
MIMAT0027574	hsa-miR-6836-5p	0.291072	0.984351	0.401796	0.843922	0.269306	0	2.188687	1.670771	0.493601	0.715506	1.135133	0.579775	0.852598	1.138796	0	0.9202	0.154746	0.382758	0	0.90505	0	0.101165	1.1343	0.435865	0	0.135043	0.441372	0.346798	0.75897	0.325033	0.143452	1.883812	0.478133	2.719622	0.688855	0.272392	1.229503	0.944351	0.474041	0.399545	0.504819	0.95832	0.232169	0.617832	0.531142	1.315806	0.622739	2.006454
MIMAT0027576	hsa-miR-6837-5p	0	0	0	0	0	0	0	0	0	0	0	0	0	0	0	0	0	0	0	0	0	0	0	0	0	0	0	0	0	0	0	0	0	0	0	0	0	0	0	0	0	0	0	0	0	0	0	0
MIMAT0027578	hsa-miR-6838-5p	0	0	0	0	0	0	0	0	0	0	0	0.144944	0	0	0	0	0	0	0	0	0	0	0	0	0	0	0	0	0	0	0	0	0	0	0	0	0	0	0	0	0	0	0	0	0	0	0	0
MIMAT0027580	hsa-miR-6839-5p	0	0	0	0	0	0	0	0	0	0	0	0	0	0	0	0	0	0.127586	0	0.129293	0	0	0	0.290576	0	0.540172	0	0	0	0.162517	0	0	0	0	0	0	0	0	0	0	0	0	0.232169	0.154458	0	0	0.155685	0.601936
MIMAT0027582	hsa-miR-6840-5p	0	0.123044	0	0	0	0	0	0	0	0.238502	0	0	0	0	0	0.131457	0	0.127586	0	0	0	0	0	0	0.210734	0	0	0	0.25299	0.162517	0.286904	0.134558	0	0	0.229618	0	0	0	0	0	0	0.191664	0	0	0.265571	0.187972	0	0
MIMAT0027584	hsa-miR-6841-5p	0	0	0	0	0	0	0	0	0	0	0	0	0	0	0	0	0	0	0	0	0	0	0	0	0	0	0	0	0	0	0	0	0	0	0	0	0	0	0	0	0	0	0	0	0	0	0	0
MIMAT0027586	hsa-miR-6842-5p	0	0	0	0	0	0	0	0	0	0	0.189189	0	0	0	0	0	0.154746	0.127586	0	0	0	0	0	0	0	0	0	0	0	0	0.143452	0	0	0.271962	0	0.136196	0	0	0.158014	0	0.25241	0	0	0.154458	0	0	0	0
MIMAT0027588	hsa-miR-6843-3p	0	0	0	0	0	0	0	0	0	0	0	0	0	0	0	0	0	0	0	0	0	0	0	0	0	0	0	0	0	0	0	0	0	0	0	0	0	0	0	0	0	0	0	0	0	0	0	0
MIMAT0027589	hsa-miR-6844	0	0	0	0	0	0	0	0	0	0	0	0	0	0	0	0	0	0	0	0	0	0	0	0	0	0	0	0	0	0	0	0	0	0	0	0	0	0	0	0	0	0	0	0	0	0	0	0
MIMAT0027590	hsa-miR-6845-5p	0	0	0	0	0	0	0	0	0	0	0	0	0	0	0	0	0	0	0	0	0	0	0	0	0	0	0	0	0	0	0	0	0	0	0	0	0	0	0	0	0	0	0	0	0	0	0	0
MIMAT0027592	hsa-miR-6846-5p	0	0	0	0	0	0	0	0	0	0	0	0	0	0	0	0	0	0.127586	0	0	0	0	0	0	0	0.135043	0	0	0	0	0	0	0	0	0	0	0.111773	0	0.158014	0	0	0	0	0	0	0	0	0
MIMAT0027594	hsa-miR-6847-5p	0	0	0	0	0	0	0	0	0	0	0	0	0	0	0	0	0	0	0	0	0	0	0	0	0	0	0	0	0	0	0	0	0	0	0	0	0	0	0	0	0	0	0	0	0	0	0	0
MIMAT0027596	hsa-miR-6848-5p	0	0	0	0	0	0	0	0	0	0	0	0	0	0	0	0	0	0	0	0	0	0	0	0	0	0	0	0	0	0	0	0	0	0	0	0	0	0	0	0	0	0	0	0	0	0	0	0
MIMAT0027598	hsa-miR-6849-5p	0	0	0	0	0	0	0	0	0	0	0	0	0	0	0	0.262915	0	0	0	0	0	0	0	0.290577	0	0	0	0	0.25299	0	0	0	0	0.271962	0.229618	0	0	0	0	0	0	0	0	0	0.265571	0	0	0
MIMAT0027600	hsa-miR-6850-5p	0	0	0	0	0	0	0	0	0	0	0	0	0	0	0	0	0	0	0	0	0	0	0	0.145288	0	0	0	0	0	0	0	0	0	0	0	0	0	0	0	0	0	0	0	0	0	0	0	0
MIMAT0027602	hsa-miR-6851-5p	0	0	0	0	0	0	0	0	0	0	0	0	0	0	0	0	0	0	0	0	0	0	0	0	0	0	0	0	0	0	0	0	0	0	0	0	0	0	0	0	0	0	0	0	0	0	0	0
MIMAT0027604	hsa-miR-6852-5p	0	0.123044	0	0	0.134653	0	0	0	0	0	0	0	0	0	0	0.131457	0	0	0.124671	0.387879	0.25179	0.101165	0	0	0	0	0	0	0	0	0	0	0.239066	0.271962	0	0.136196	0	0.236088	0.158014	0	0	0	0	0	0	0	0	0
MIMAT0027606	hsa-miR-6853-5p	0	0	0	0	0	0	0	0	0	0	0	0	0	0	0	0.131457	0.154746	0	0	0	0	0	0	0	0	0	0	0	0	0	0	0	0	0	0	0	0	0	0.316028	0	0	0	0	0	0	0.187972	0	0
MIMAT0027608	hsa-miR-6854-5p	0	0	0	0	0	0	0	0	0	0	0	0	0	0	0	0	0	0.127586	0	0	0	0	0	0	0	0	0	0	0	0	0	0	0	0	0	0	0	0	0	0	0	0	0	0	0	0	0	0.200645
MIMAT0027610	hsa-miR-6855-5p	0	0	0	0	0	0	0	0	0	0	0	0	0	0	0	0	0.154746	0	0	0	0	0.101165	0	0.145288	0	0	0	0	0	0	0	0	0	0	0	0	0.223546	0	0	0	0	0.191664	0	0	0	0	0.311369	0
MIMAT0027612	hsa-miR-6856-5p	0	0	0	0	0	0	0	0	0	0	0	0	0	0	0	0	0	0.127586	0	0	0	0	0	0	0	0	0	0	0	0	0	0	0	0	0	0	0	0	0	0	0	0	0	0	0	0	0	0
MIMAT0027614	hsa-miR-6857-5p	0	0	0	0	0	0	0	0	0	0	0	0	0	0	0	0	0	0	0	0	0	0	0	0	0	0	0	0	0	0	0	0	0	0	0	0	0	0	0	0	0	0	0	0	0	0	0	0.200645
MIMAT0027616	hsa-miR-6858-5p	0	0	0	0	0.134653	0	0	0	0.164534	0.119251	0.945944	0	0	0.948997	0	0	0.154746	0	0	0.129293	0	0	0.45372	0	0	0	0.662059	0	0	0	0.286904	0	0	0.543924	0.114809	0	0	0	0	0.133182	0	0.383328	0.928676	0	0	0	0	0.200645
MIMAT0027620	hsa-miR-6769b-5p	0	0	0	0	0	0	0	0	0	0	0	0	0	0	0	0	0	0	0	0	0	0	0	0	0	0	0	0	0	0	0	0	0	0	0	0	0	0	0	0	0	0	0	0	0	0	0	0
MIMAT0027622	hsa-miR-6860	0	0	0	0	0	0	0	0	0	0	0	0	0	0	0	0	0	0	0	0	0	0	0	0	0	0	0	0	0	0	0	0	0	0	0	0	0	0	0	0	0	0	0	0	0	0	0	0
MIMAT0027623	hsa-miR-6861-5p	0	0	0	0	0.134653	0.623882	1.094343	0	0	0	0	0	0.1421	0	0	0	0	0.127586	0.124671	0.129293	0	0	0	0.145288	0	0	0	0	0	0	0	0	0	0.271962	0.229618	0.136196	0	0	0.158014	0	0.25241	0	0.464338	0.154458	0	0	0.155685	0
MIMAT0027625	hsa-miR-6862-5p	0	0	0	0	0	0	0	0	0	0	0	0	0	0	0	0	0	0	0	0	0	0	0	0	0	0	0	0	0	0	0	0	0	0	0	0	0	0	0.158014	0	0	0	0	0	0	0	0	0
MIMAT0027627	hsa-miR-6863	0	0	0.401797	0.337568	0.134653	0	0	0	0.164534	0.119251	0	0.144944	0	0.189799	0	0.262914	0	0	0.249342	0.387879	0.50358	0	0	0.145288	0.421467	0.135043	0	0.346798	0	0	0.143452	0	0	0.271962	0	0.136196	0.111773	0	0	0	0	0.191664	0	0.154458	0.265571	0	0	0.200645
MIMAT0027628	hsa-miR-6864-5p	0	0.738263	0	0	0	0	0	0	0.164534	0	0	0	0.1421	0	0	0	0	0	0	0.129293	0.25179	0	0	0.435865	0	0	0	0	0.50598	0.162517	0	0	0	0	0	0	0	0	0	0	0	0.191664	0.696507	0	0	0	0.31137	0
MIMAT0027630	hsa-miR-6865-5p	0	0	0	0	0	0	0	0	0	0	0	0	0	0	0	0	0	0	0	0	0	0	0	0	0	0	0	0	0	0	0	0	0	0	0	0	0.111773	0	0	0	0	0	0	0	0	0	0	0
MIMAT0027632	hsa-miR-6866-5p	0	0	0	0	0	0	0	0	0	0	0	0	0	0	0	0	0	0	0	0	0	0	0	0.145288	0	0	0	0	0	0	0	0	0	0	0	0	0	0	0	0	0	0	0	0	0	0	0	0
MIMAT0027634	hsa-miR-6867-5p	0.291072	0.492176	0	0.506353	0	0	1.094343	0	0.164534	0.119251	0.189189	0	0	1.518393	0	0.262914	0.154746	0	0	0.258586	0	0.101165	0	0	0	0	0.220686	0	0	0.48755	0.573808	0.134558	0	0	0	0.272392	0	0	0	0.399545	0	0.383328	0.464338	0.154458	0	0	0.467054	0
MIMAT0027636	hsa-miR-6868-5p	8.441082	6.398277	7.835041	12.658836	17.100977	16.220944	20.792522	5.8477	8.226682	7.035811	36.702623	6.37752	0.710498	12.526754	8.822501	28.394786	12.379643	1.403445	0.748024	14.092923	10.323379	1.820972	10.43556	3.632207	1.685868	2.160688	8.827454	7.28276	1.26495	15.276571	15.636293	1.614697	0.478133	4.079432	1.951756	9.942299	1.117729	2.360878	2.054177	9.722259	3.028916	23.574668	15.323158	21.31521	4.514712	3.007556	7.317183	9.630976
MIMAT0027638	hsa-miR-6869-5p	0	0	0	0	0	0	0	0	0	0	0	0	0	0	0	0	0.154746	0	0	0	0	0	0	0.145288	0	0	0	0	0	0	0	0	0	0	0.114809	0	0	0	0	0	0	0	0	0	0.265571	0	0	0
MIMAT0027640	hsa-miR-6870-5p	7.276794	104.341121	28.929382	24.811318	36.491062	63.012128	103.962616	65.160077	27.806183	25.400471	23.837785	33.77186	19.893946	57.319392	18.447049	53.371683	38.531635	57.158496	177.032131	14.868679	37.516669	39.960222	8.39382	38.356099	26.763162	28.899201	79.005728	29.131041	18.974252	8.450868	4.160114	72.79592	3.107864	55.480282	94.487954	35.138534	103.948825	77.90898	51.512429	23.706326	65.878913	61.524132	29.949808	12.974476	39.835706	57.143576	36.274541	39.125843
MIMAT0027642	hsa-miR-6871-5p	0	0	0	0	0	0	0	0	0	0	0.189189	0.289887	0	0	0	0	0	0	0	0	0	0	0	0	0	0	0	0	0	0	0	0	0	0.271962	0.114809	0	0.111773	0	0	0.133182	0	0	0	0.154458	0	0	0	0
MIMAT0027644	hsa-miR-6872-5p	0	0	0	0	0	0	0	0	0	0	0	0	0	0	0	0	0	0	0	0	0	0	0	0	0	0	0	0	0	0	0	0	0	0	0	0	0	0	0	0	0	0	0	0	0	0	0	0
MIMAT0027646	hsa-miR-6873-5p	0	0	0	0	0	0	0	0	0	0	0	0	0	0	0	0	0	0	0	0	0	0	0	0	0	0	0	0	0	0	0	0	0	0	0	0	0	0	0	0	0	0	0	0	0	0	0	0
MIMAT0027648	hsa-miR-6874-5p	0	0	0	0	0	0	0	0	0	0	0	0	0	0	0	0	0	0	0	0	0	0	0	0	0	0	0	0	0	0	0	0	0	0	0	0	0	0	0	0	0	0	0	0	0	0	0	0
MIMAT0027650	hsa-miR-6875-5p	0	0	0	0	0	0	0	0	0	0	0	0	0	0	0.802046	0	0	0	0	0	0	0	0	0	0	0	0	0	0	0	0	0	0	0	0	0	0	0	0	0	0	0	0	0	0	0	0	0
MIMAT0027652	hsa-miR-6876-5p	0	0	0	0	0	0	0	0	0	0	0	0	0	0	0	0	0	0	0	0	0	0	0	0	0	0	0	0	0	0	0	0	0	0	0	0	0	0	0	0	0	0	0	0	0	0.187972	0	0
MIMAT0027654	hsa-miR-6877-5p	0	0	0	0	0	0	0	0	0	0	0	0	0	0	0	0	0	0	0	0	0	0	0	0	0	0	0	0	0	0	0	0	0	0	0	0	0	0	0	0	0	0	0	0	0	0	0	0
MIMAT0027656	hsa-miR-6878-5p	0.291072	0	0	0.506353	0	0.623882	0	0	0	0	0	0	0.426299	0	0	0	0	0	0.249342	0.129293	0	0	0	0	0	0	0	0.346798	0	0	0.143452	0.403674	0	0	0.459236	0.136196	0.223546	0	0	0	0	0	0	0	0	0.187972	0	0.40129
MIMAT0027658	hsa-miR-6879-5p	0	0	0	0.168784	0	0	0	0	0.329067	0.119251	0	0.144944	0	0.379599	2.406137	0	0	0.127586	0.748024	0.387879	0	0.303495	0	0.145288	0	0	0	0	0	0.162517	0	0.134558	0	0.271962	0.114809	0	0.111773	0	0.158014	0	0.25241	0	0.232169	0	0	0	0	0
MIMAT0027660	hsa-miR-6880-5p	0	0	0	0	0	0	0	0	0	0	0	0	0	0	0	0	0	0	0	0	0	0	0	0	0	0	0	0	0	0	0	0.134558	0	0	0.114809	0	0	0	0	0	0	0	0	0	0	0	0	0
MIMAT0027662	hsa-miR-6881-5p	0	0	0	0	0	0	0	0	0	0	0	0	0	0	0	0	0	0	0	0	0	0	0	0	0	0	0	0	0	0	0	0	0	0	0	0	0	0	0	0.266364	0	0	0	0	0	0	0	0
MIMAT0027664	hsa-miR-6882-5p	0	0	0	0	0	0	0	0	0	0	0	0	0	0	0	0	0	0	0	0	0	0	0	0	0	0	0	0	0	0	0	0	0	0	0	0	0	0	0	0	0	0	0	0.154458	0	0	0	0
MIMAT0027666	hsa-miR-6883-5p	0	0	0	0	0	0	0	0	0	0	0	0	0.1421	0	0	0	0	0.382758	0	0	0	0.101165	0	0.145288	0	0	0.220686	0	0	0	0	0.134558	0	0	0.229618	0	0	0.236088	0	0	0	0	0	0	0	0	0	0
MIMAT0027668	hsa-miR-6884-5p	0	0	0	0	0	0	0	0	0	0	0	0	0	0	0	0	0	0	0	0	0	0	0	0	0	0	0	0	0	0	0	0	0	0	0	0	0	0	0	0	0	0	0	0	0	0	0	0
MIMAT0027670	hsa-miR-6885-5p	0	0	0	0	0	0	0	0	0	0	0	0	0	0	0	0	0.154746	0	0	0	0	0	0	0	0	0	0	0.346798	0	0	0	0.134558	0	0	0	0	0	0	0	0	0	0.191664	0	0	0	0.187972	0.155685	0
MIMAT0027672	hsa-miR-6886-5p	0	0.123044	0	0.168784	0.269306	0	0	0	0	0	0	0	0.1421	0	0	0	0	0	0.249341	0.387879	0	0	0	0	0	0.135043	0	0.346798	0	0	0	0	0	0	0.114809	0	0	0	0	0.133182	0	0	0.232169	0	0	0	0	0
MIMAT0027674	hsa-miR-6887-5p	0	0	0	0	0	0	0	0	0	0	0.189189	0	0	0	0	0	0	0	0	0	0	0	0	0	0	0	0	0	0	0	0	0	0	0	0	0	0	0	0	0	0	0	0	0	0	0	0	0
MIMAT0027676	hsa-miR-6888-5p	0	0	0	0	0	0	0	0	0	0	0	0	0	0	0	0	0	0	0	0	0	0	0	0	0	0	0	0	0	0	0	0	0	0	0	0	0	0	0	0	0	0	0	0	0	0	0	0
MIMAT0027678	hsa-miR-6889-5p	0	0	0	0	0	0	0	0	0	0	0	0	0	0	0	0	0	0	0	0	0	0	0	0	0	0	0	0	0	0	0	0	0	0	0	0	0	0	0	0	0	0	0	0.154458	0	0.187972	0	0
MIMAT0027680	hsa-miR-6890-5p	0	0	0	0	0	0	0	0	0	0	0	0	0	0	0	0	0	0	0	0	0	0	0	0	0	0	0	0	0	0	0	0	0	0	0	0	0	0	0	0	0	0	0	0	0	0	0	0
MIMAT0027682	hsa-miR-6891-5p	0	0.123044	0	0	0	0	0	0	0	0	0	0	0	0	0	0	0	0	0	0	0	0	0	0.145288	0	0	0	0	0	0	0	0	0	0	0	0	0	0	0	0	0	0	0	0.154458	0	0	0	0
MIMAT0027684	hsa-miR-6892-5p	0	0	0	0	0	0	0	0	0	0	0	0	0	0	0	0	0	0	0	0	0	0	0	0	0	0	0	0	0	0	0	0	0	0	0	0	0	0	0	0.133182	0	0	0	0	0	0	0	0.200645
MIMAT0027688	hsa-miR-6894-5p	0	0	0	0	0	0	0	0	0	0	0	0	0	0	0	0	0	0	0.124671	0	0	0	0	0	0	0.135043	0.220686	0	0	0	0.143452	0.269116	0.239066	0.271962	0	0	0	0	0	0	0	0	0	0	0	0.187972	0.311369	0
MIMAT0027690	hsa-miR-6895-5p	0.291072	0	0	0	0.134653	0.623882	0	0	0.164534	0	0	0	0	0	0	0	0	0	0	0	0	0	0	0	0	0	0	0	0.25299	0	0	0.134558	0	0	0	0	0	0.236088	0	0.133182	0	0.191664	0	0	0	0	0.155685	0.200645
MIMAT0028109	hsa-miR-7106-5p	1.746432	0.369132	0	0	0	0	2.188687	0	0.329067	0	0	0	0.284199	0	0	0	0	0	0.124671	0	0	0	0	0	0	0.135043	0	1.040394	0	0.325033	0.143452	0.134558	0.478132	0.271962	0.459236	0.136196	0	0	0.474042	0	0.25241	0.191664	0.696507	0	0	0	0.31137	0
MIMAT0028115	hsa-miR-7109-5p	0	0	0	0	0	0	0	0	0	0	0	0	0	0	0	0	0	0	0	0	0	0	0	0	0	0	0	0	0	0	0	0	0	0	0.114809	0	0	0	0.158014	0	0	0	0	0	0	0	0	0
MIMAT0028117	hsa-miR-7110-5p	0	0	0	0	0	0	0	0	0	0	0	0	0	0	0	0	0	0	0	0	0	0	0	0	0	0	0	0	0	0	0	0	0	0	0	0	0	0	0	0	0	0	0	0	0.531143	0	0	0
MIMAT0028119	hsa-miR-7111-5p	0	0	0	0	0	0	0	0	0	0	0	0	0.1421	0	0	0.131457	0	0	0	0	0	0	0.22686	0.145288	0	0.270086	0	0	0	0	0	0	0	0	0	0	0.111773	0.236088	0	0	0	0	0	0	0.531143	0.187972	0	0
[truncated: 863 more rows]
[truncated: 525 more columns]
