# Supplementary material for: Research on a Weighted Gene Co-expression Network Analysis method for mining pathogenic genes in thyroid cancer
Source: PLoS One. 2022 Aug 1;17(8):e0272403. doi: 10.1371/journal.pone.0272403 (PMC9342754; doi:10.1371/journal.pone.0272403)
Supplement: S1 Dataset — (ZIP) [file pone.0272403.s001.zip › dataset/TC_RNA_Seq.csv]

Tags	TCGA-BJ-A2N8-01	TCGA-DJ-A3V7-01	TCGA-EM-A2CN-01	TCGA-ET-A3BU-01	TCGA-DE-A4MA-01	TCGA-EL-A3ZT-01	TCGA-DE-A4M9-01	TCGA-DJ-A3UR-01	TCGA-DJ-A3V0-01	TCGA-FY-A4B0-01	TCGA-DJ-A4V5-01	TCGA-EL-A3TB-01	TCGA-EL-A3ZG-01	TCGA-E3-A3E3-01	TCGA-DJ-A4UQ-01	TCGA-EM-A2CS-01	TCGA-EM-A4FV-01	TCGA-DO-A1JZ-01	TCGA-EM-A3FM-01	TCGA-FK-A3SB-01	TCGA-EL-A4JZ-01	TCGA-BJ-A28X-01	TCGA-EL-A3H4-01	TCGA-ET-A4KN-01	TCGA-BJ-A45G-01	TCGA-BJ-A0Z2-01	TCGA-ET-A25P-01	TCGA-ET-A25G-01	TCGA-BJ-A28Z-01	TCGA-ET-A3DQ-01	TCGA-EL-A4KI-01	TCGA-DJ-A2PR-01	TCGA-FY-A3RA-01	TCGA-DO-A1K0-01	TCGA-DJ-A3UN-01	TCGA-DJ-A3V6-01	TCGA-DJ-A1QO-01	TCGA-J8-A3O1-01	TCGA-DJ-A2PW-01	TCGA-BJ-A0ZB-01	TCGA-FY-A3W9-01	TCGA-EL-A4K9-01	TCGA-EL-A3T2-01	TCGA-GE-A2C6-01	TCGA-DE-A4MC-01	TCGA-DJ-A2PT-01	TCGA-DJ-A2Q1-01	TCGA-FY-A40L-01	TCGA-FY-A3I4-01
ENSG00000000003	6422	4344	3072	6138	2077	3002	4044	4974	2858	3039	4695	4746	3307	4219	4324	4083	3030	7548	3845	6016	2475	3553	5167	573	2908	2797	3748	3498	2781	2777	2399	5363	4600	3414	3677	2319	2530	3970	6669	2882	4574	3822	4232	3749	2641	4563	3871	3819	4557
ENSG00000000005	49	4	3	4	2	0	0	1	17	26	1	3	5	0	2	2	3	1	2	2	1	1	1	0	3	1	10	4	1	0	6	0	0	0	1	1	2	5	3	0	2	2	26	6	1	0	0	0	3
ENSG00000000419	3644	2741	1680	1943	1112	1825	1607	1682	1860	1631	1613	2177	2307	1828	1709	1692	1662	1372	1629	2144	1668	1774	2147	312	2248	1335	2202	1668	1299	1527	1994	1889	2169	1416	1781	1769	1291	2506	1928	1918	2233	1508	2386	1931	2152	2016	1757	2262	1936
ENSG00000000457	1336	987	1368	1147	357	1038	1257	1361	778	1549	913	1471	1008	1002	1120	1200	1143	957	699	1382	772	1167	975	140	1279	807	1340	880	742	731	538	1346	927	1143	1312	960	657	1632	1000	1685	1838	908	1713	1292	1340	768	532	1592	1045
ENSG00000000460	198	312	213	335	89	259	216	185	228	327	291	307	339	313	264	232	249	275	237	265	225	412	348	6	207	155	263	337	248	138	142	274	279	355	253	261	219	397	182	368	257	198	254	313	465	261	171	484	302
ENSG00000000938	1259	957	69	462	239	972	55	467	760	503	1019	374	539	683	779	551	1231	123	1242	693	1767	1894	366	120	423	137	307	415	1459	456	107	440	375	572	1094	786	1748	264	646	527	293	647	364	1465	624	1229	922	1283	1247
ENSG00000000971	981	6209	276	12419	3162	9705	1028	1043	8014	927	13248	5887	1714	7238	11961	7551	3898	1826	6916	3625	6198	16488	40707	3385	3090	203	2001	18008	9358	4737	963	9521	14191	9260	2677	8362	8382	5796	10998	7232	240	4082	2452	7005	6304	12678	19682	10097	26713
ENSG00000001036	7689	4866	3927	5496	2497	4185	2228	4189	4005	3243	3946	4556	6696	5114	3980	4570	3754	3401	5092	5978	4141	3816	4538	1520	4427	2733	4700	3503	3865	4097	3723	4969	3920	2805	3468	3104	3660	4500	4490	4199	3949	3362	3953	3831	3158	4331	3674	4251	5716
ENSG00000001084	5655	2880	1695	2909	688	2203	3519	1593	1752	22078	2154	2013	2537	3134	2547	3251	1827	3010	1548	3736	3741	2320	3074	387	3325	1803	3641	2500	1933	2938	1462	2333	3676	2306	1166	2564	2485	3333	3817	3048	2207	3144	4659	3257	2635	2172	1658	3503	2181
ENSG00000001167	2192	2423	2531	3199	631	2413	2838	2254	1620	2072	2724	2744	1899	2631	2891	2265	1948	4009	1931	2735	2087	2981	3489	354	2234	2166	4269	2681	1757	2071	1013	3595	2554	2832	2131	2072	2291	3739	2441	2998	3836	1823	3935	2585	2180	2216	1590	2490	3626
ENSG00000001460	1301	1137	883	1117	460	1025	1342	1049	807	1085	1073	1158	1003	1081	911	1199	830	1070	1069	1719	1063	933	1132	268	1068	734	1644	926	767	1168	682	813	924	833	1351	870	767	1151	933	1208	1305	939	964	1052	1265	998	672	1104	1466
ENSG00000001461	14239	11370	8062	11936	3345	8348	9920	10370	6271	5124	8237	9676	10545	9699	7894	21472	8471	13658	9123	21856	6883	9907	15373	1631	9053	7636	16526	13093	7336	15222	4806	13142	7311	12706	16471	8599	8557	11269	7966	15630	12920	10303	12469	14788	14244	6068	4199	8855	13377
ENSG00000001497	2857	3807	3708	2512	2531	2858	2513	3559	3128	1919	2614	3795	3320	3312	2541	2585	2247	2573	3391	3187	2743	3001	2546	2003	2900	2451	4287	2551	2257	2225	2752	2995	2544	2771	3790	2399	2234	3230	2953	3763	3527	2479	2832	3528	2783	2591	2583	2970	3757
ENSG00000001561	2871	2087	1655	2208	486	1195	1345	1405	1164	1349	1654	1323	1939	1748	2066	2304	1350	1498	944	2115	1733	1671	2468	108	2066	1354	3285	1666	1497	4338	624	2764	1831	2046	1330	1576	1329	3314	1801	2298	1988	1179	3161	2010	2366	997	974	2026	1343
ENSG00000001617	9125	4716	4837	10717	3003	4064	1971	8367	6321	6456	8340	6986	4575	5579	4720	7784	5923	16757	4101	11722	8408	4187	6001	1987	4699	4677	6674	1587	4501	16428	5454	10098	4918	5538	7413	3887	3269	8732	14866	5624	8055	7653	3994	5823	3072	6024	7380	5663	9566
ENSG00000001626	54	57	2	94	59	44	1	47	74	3	103	25	40	60	40	9	10	15	73	15	10	74	239	19	19	12	4	124	9	7	9	19	83	140	13	40	172	51	1210	62	4	212	13	7	42	87	68	64	40
ENSG00000001629	3061	2628	2939	3655	610	2390	3465	2185	1988	3406	2531	1734	2944	3029	3101	3272	2342	3613	1443	2677	2525	4519	3582	243	2736	2531	4991	3397	2023	3123	1091	3549	3013	2960	2438	2342	2320	4953	3183	3349	5034	1900	4485	3240	2968	2014	1945	3060	3544
ENSG00000001630	307	286	149	340	97	98	302	283	159	217	173	146	290	373	214	548	250	221	116	518	182	216	361	75	281	165	380	256	243	225	56	373	426	499	315	213	230	333	209	520	363	185	268	334	292	112	32	357	282
ENSG00000001631	2974	2784	2420	2155	359	2511	2495	2405	1730	2509	1876	2454	3110	2423	2496	2179	2021	2296	1221	2712	2020	2537	3333	54	3115	2678	3250	1487	1623	2032	915	2753	2797	2671	2976	1970	1331	3221	1996	2674	4195	1846	4975	3080	2175	1168	783	2977	2579
ENSG00000002016	782	633	1270	1428	241	1639	1102	810	609	610	824	757	762	687	1061	804	787	977	252	991	933	815	429	58	736	696	807	538	363	524	426	886	610	864	825	503	625	676	558	1008	1482	647	843	782	1281	419	277	825	1489
ENSG00000002079	6	4	23	2	5	7	2	9	5	5	9	7	7	7	2	8	5	6	1	5	3	5	0	1	5	8	17	5	0	4	5	5	2	9	14	5	2	2	6	8	15	6	3	7	5	5	0	7	11
ENSG00000002330	5768	3454	5106	3126	4376	2490	3139	2660	3252	2956	2786	3132	4299	2332	3063	2099	2456	2136	3268	2210	3024	1040	1393	4615	3626	3347	3341	2417	2049	2344	6102	1958	2323	1460	1937	2380	1849	1997	2701	3206	5222	2533	1195	2559	1928	3419	2692	2172	3957
ENSG00000002549	6386	5864	2277	4961	2299	2878	3603	4211	4453	3546	5010	6044	6529	4815	3321	4097	4606	2747	4333	5829	6891	9594	6251	2577	3157	3102	4337	3393	10350	5333	2394	9323	5364	3638	4562	4677	4129	5092	5718	5384	4626	3727	3989	8615	7269	5632	3151	6553	5444
ENSG00000002586	5220	3866	8338	8862	3680	7241	7076	3445	10240	6402	10471	7100	6856	4843	10646	6622	5105	4556	8195	4729	8959	5950	4501	4598	5616	5892	4403	5861	5941	5434	8137	6024	2126	2682	4067	6873	8190	4791	4965	7436	9046	7059	4200	7245	4511	7833	9272	5257	13676
ENSG00000002587	134	131	27	221	320	259	51	175	221	95	697	79	133	169	208	377	369	88	594	199	127	345	649	122	226	33	58	1129	296	1037	234	192	97	142	116	304	491	535	297	139	115	242	45	99	377	1101	1238	227	929
ENSG00000002726	115	253	1403	603	312	251	1	9	23	2614	826	2	43	113	258	807	499	12	342	6	696	172	18	75	200	1664	943	660	1350	354	6545	501	0	124	74	66	42	4	539	223	174	233	1230	324	158	200	627	102	945
ENSG00000002745	2	7	3	6	3	9	5	2	4	2	8	4	1	3	2	90	6	3	64	6	2	27	1	4	1	1	2	5	8	23	5	46	2	1	1	11	6	2	20	6	1	5	1	15	6	7	17	11	10
ENSG00000002746	12	10	21	10	0	3	44	1	15	13	15	13	4	4	39	45	18	2159	7	7	19	42	19	11	38	27	26	17	4	653	2	2	3	18	18	35	4	5	12	24	3	4	38	63	2	10	11	27	121
ENSG00000002822	1588	2499	2536	2883	3210	2277	1569	2074	2545	1499	2114	2050	2803	2284	2112	1639	2146	2996	4533	1821	2470	1903	1788	3093	1786	1115	2357	3461	2110	1452	2499	2314	1422	1560	2009	2022	2635	2368	2815	3259	1788	1466	1288	1972	2000	2675	2268	2140	4803
ENSG00000002834	13798	14929	8955	21709	6185	13354	12005	19960	13834	8283	17063	14310	15811	16157	13238	17776	12058	21572	18314	18871	15006	17526	16750	2668	9054	8129	19712	20123	15846	12778	9416	20579	14429	15790	17122	13613	14134	16688	18656	18356	14778	14861	11690	18568	17232	15561	12895	14698	23898
ENSG00000002919	4594	2022	1808	1593	1307	1434	3041	2192	1557	1759	1590	2814	2074	1782	1700	1621	1727	1241	1342	1910	1442	1753	899	1063	2379	1265	4107	1413	1648	2273	1460	1762	1602	1337	2174	1312	1217	1120	1991	1969	2672	1200	2309	1717	1380	1806	1004	1787	2396
ENSG00000002933	623	959	413	1974	3341	1263	727	182	2934	1720	2232	1188	249	1420	1722	1632	1623	443	2754	2189	1346	1775	572	1883	309	1530	1389	2314	3882	590	536	651	216	810	373	861	1362	499	1113	1968	55	995	320	1710	2237	2133	1794	2000	3400
ENSG00000003056	6703	7093	3448	6522	716	3270	3783	7850	3774	3251	4302	6397	5594	6949	4681	6418	4464	4442	4151	7003	3355	6500	8046	164	5720	4012	6654	5393	5037	5445	1045	7594	7027	7833	7349	4516	4456	7402	5012	7897	7166	3456	8076	6731	6391	4457	1894	7378	5316
ENSG00000003096	38	70	32	317	41	166	18	29	146	61	792	44	30	63	249	111	43	151	67	48	58	131	236	6	34	33	17	881	141	63	53	69	135	117	21	143	427	346	200	31	27	32	74	71	69	221	929	109	762
ENSG00000003137	932	83	62	268	6	131	798	59	85	534	190	51	117	97	338	548	333	215	109	118	496	180	172	0	568	82	213	94	187	309	148	75	126	130	147	117	229	33	146	83	67	169	552	384	35	26	139	150	1230
ENSG00000003147	1835	1185	767	1329	931	1512	946	863	1559	899	1339	1207	1465	1327	1066	1162	852	1032	1421	1369	1447	1265	1372	440	1760	958	1308	1258	860	813	1708	1103	1806	860	1161	1250	1183	2781	1441	879	2150	1272	885	1254	1713	1586	1548	1497	1580
ENSG00000003249	1128	1419	1175	1273	1362	926	832	1104	1681	1656	2104	1466	1291	1179	908	657	640	1200	2586	950	1539	1163	1396	674	1099	865	1429	1860	1211	537	843	839	751	1001	1851	2041	1249	2443	994	3367	1644	940	844	967	2309	1619	2123	2306	1709
ENSG00000003393	1265	1331	1275	1533	381	1213	1346	1386	1095	1450	1520	1338	1465	1396	1505	1699	1192	1755	823	1586	1078	1596	1687	163	1440	1027	1621	1562	935	1186	671	1556	1508	1559	1326	1117	1164	2144	1256	1662	2123	1139	2210	1569	1187	1089	695	1649	1792
ENSG00000003400	2047	1267	1479	1991	662	1747	453	1835	877	1483	1762	1531	704	1185	1476	2135	1667	835	1607	2739	1862	2245	1430	609	1436	1146	2061	1248	2440	1509	1205	3204	753	838	1552	1036	920	706	1417	1832	3101	1084	1543	1789	1414	1053	1006	750	2285
ENSG00000003402	6985	11134	6348	10473	6015	15754	9103	8153	8755	7795	9648	8318	7930	9389	14099	15672	8520	9957	9999	14831	16182	15003	21205	7723	7379	4706	10940	15349	9787	9038	4355	23239	9679	14300	13119	11372	8827	13349	8679	12970	11927	6556	18954	26095	15592	7738	7193	12890	21253
ENSG00000003436	629	231	361	668	158	341	352	540	892	557	547	376	1089	269	1198	1083	518	366	449	825	1321	1054	790	98	523	391	552	164	932	1891	601	407	251	438	558	513	240	284	522	476	374	538	613	1034	486	502	3478	411	2141
ENSG00000003509	844	985	884	798	447	1022	688	666	767	780	774	842	889	612	763	736	587	731	684	820	884	871	856	161	749	553	596	520	467	530	616	986	709	610	808	633	400	844	779	667	980	753	960	909	872	639	588	935	840
ENSG00000003756	6270	8119	10555	6320	3407	11106	6503	6230	6557	7003	6684	8923	5207	5682	8527	6623	6425	8041	2305	6032	7448	9055	3604	1216	7921	7799	7245	4333	4422	4404	5683	8704	5445	6730	8980	5678	3788	6924	5009	7120	13891	6145	10242	8211	5819	4144	2980	8157	9984
ENSG00000003987	812	645	400	907	42	579	45	243	292	221	264	166	549	753	470	823	656	777	224	1001	425	414	807	25	465	511	883	609	171	184	290	844	835	1195	626	574	245	843	599	1039	804	661	639	1118	835	169	137	544	509
ENSG00000003989	25542	9542	4550	38026	2233	7467	817	12524	6886	6359	5341	3909	20196	13929	6492	44436	10682	30818	10349	48991	7636	5523	30202	536	7073	4915	8184	18869	5626	22296	4112	35228	32778	17056	15040	6354	12284	32238	18247	15995	3684	17240	11328	22295	9995	4198	2090	7971	12691
ENSG00000004059	10518	8411	11661	7196	7889	6821	5837	7018	8871	4347	7634	9077	9902	6776	7288	5442	5245	6141	9572	7161	8502	6026	5051	4078	6278	5495	5304	6031	5316	4077	11089	6666	6008	4226	6884	6219	5385	6737	9405	7448	8645	6423	4544	7391	5957	9638	12118	6501	9936
ENSG00000004139	524	594	666	433	168	589	621	506	480	265	397	770	434	734	599	712	663	897	295	528	641	630	455	23	717	1044	1338	335	496	436	442	531	581	618	648	416	350	1189	547	766	1050	427	932	717	644	314	296	556	960
ENSG00000004142	7319	7483	8008	5140	4468	4242	5822	5221	5852	7186	5141	6429	8705	7177	4800	4926	4152	3882	6422	4962	5034	5172	4473	3098	6261	6043	9640	6255	4338	4108	9943	4757	5527	4746	5639	5241	5655	6668	6371	7771	9454	3884	5992	5702	5224	5803	6967	6001	7493
ENSG00000004399	8302	8068	5176	18558	4238	12480	6755	16555	13375	9726	11531	10693	8346	11750	12353	14761	12125	13296	14121	21770	28833	13551	12234	4828	8388	5811	22531	5483	17387	7906	8793	17063	5608	11404	19468	9874	10008	7102	16549	9827	12561	19893	8492	19468	8149	9154	7708	11079	22496
ENSG00000004455	12386	9513	10333	6297	4302	5711	5829	7665	6943	5737	8526	10979	8545	7157	6151	7057	5269	5590	8592	9391	8250	6468	6551	2985	10309	8451	12949	5661	7945	6428	10149	7064	6418	5508	7378	6364	4728	5960	6611	8598	15259	5535	9171	7587	8440	6277	6323	7306	8321
ENSG00000004468	200	67	8	39	13	41	4	35	64	36	201	31	91	19	91	22	397	16	39	158	292	1145	134	266	108	38	362	28	1388	604	15	229	68	15	85	64	145	42	161	32	30	23	109	318	89	43	478	78	324
ENSG00000004478	10768	7458	6586	6681	3620	4085	12200	7114	5973	8751	5483	7565	7364	6683	7807	6428	5531	4980	5561	6811	4553	5880	5850	4613	8364	7628	8770	5854	4758	6500	10893	5276	6915	6047	6800	4989	5123	11787	6043	7582	14716	5148	7096	6444	5341	5235	3587	5938	8860
ENSG00000004487	5744	5134	4950	4911	3389	4402	6585	5985	4720	5205	4825	5641	5092	4922	5136	5222	3828	5703	5112	5480	4824	4812	5120	1921	4576	4498	5561	4588	3710	3404	4826	5818	3992	4676	6412	3905	4045	6781	5791	6110	7866	4126	5944	6075	4419	4591	3952	4671	7055
ENSG00000004534	3944	5821	6032	3879	3325	6848	4059	4636	6117	5663	6765	6707	5124	3513	7262	4722	4739	6544	2011	4769	6370	7151	2243	1783	5496	4753	5581	2992	3257	2730	4380	4775	4317	4148	5417	3801	2674	4317	3575	4492	11515	4185	6834	7295	3696	2765	2901	5483	6439
ENSG00000004660	1206	2542	1876	2199	1914	2327	999	1763	1462	1919	880	1754	2268	2605	2442	993	1308	1088	1808	1085	2309	1319	1324	768	1823	940	5290	1230	1130	1297	1002	2039	2465	1829	2218	2021	1260	3608	1666	2923	1548	1537	1842	1866	1973	1555	1074	2267	2365
ENSG00000004700	1020	1039	475	1714	105	699	842	964	982	751	1204	1077	1044	1115	1121	1497	1061	1090	762	1928	1116	1968	2242	12	897	566	1449	1368	1221	1285	156	1897	1319	1655	1105	1012	1053	1441	858	1239	988	876	1317	1622	1511	804	499	1580	1503
ENSG00000004766	1723	1475	1101	1527	345	1139	1064	1351	1067	1434	1236	1417	1508	1460	1336	1389	1253	1106	928	1543	1075	1782	1469	127	1472	1159	1933	1147	1014	1254	735	1925	1334	1448	1376	1205	1074	1932	1225	1678	1948	962	1766	1384	1321	1132	712	1555	1526
ENSG00000004776	94	46	95	198	50	252	127	242	2054	211	237	72	465	65	483	253	116	36	233	399	184	393	45	80	697	10	182	45	185	635	372	80	100	113	245	71	330	39	192	160	28	220	196	3646	134	271	302	118	3495
ENSG00000004777	276	456	2036	213	212	853	1042	470	454	1349	649	701	563	276	724	463	807	581	213	499	894	511	122	102	832	1410	389	117	420	227	936	282	304	537	848	421	124	240	348	291	1574	429	1438	1011	473	106	205	851	542
ENSG00000004779	6152	3922	1968	2618	3406	2086	2582	2530	3282	3076	2236	2814	4280	2717	2443	2129	1718	1924	4188	2341	2666	1956	1515	2433	3204	1622	3206	2367	1781	1556	3524	1968	2614	1610	2635	2684	2077	2790	2438	3772	3523	2010	1733	2254	2758	3705	2225	3063	3379
ENSG00000004799	152711	5900	9821	15252	3266	5536	2211	7967	2102	20558	7828	2899	6618	6396	8353	159181	12100	23267	789	51762	34030	5963	62710	349	56146	10326	7936	1977	16250	19542	10749	22823	32591	8753	91483	3884	2278	267759	19594	2996	40155	22000	206498	78975	2962	7831	39099	9320	14234
ENSG00000004809	2	3	0	0	2	2	0	0	2	1	5	1	2	1	6	6	1	3	10	2	5	36	1	0	0	1	0	2	12	2	2	1	1	3	1	8	9	0	14	2	2	1	0	1	2	12	0	3	4
ENSG00000004838	504	503	294	287	308	142	144	596	331	1872	208	806	345	373	275	309	248	396	193	319	216	287	152	315	285	540	518	116	183	180	1088	296	307	311	679	261	130	268	458	321	414	127	523	320	304	225	203	387	478
ENSG00000004846	6	3	2	16	0	1	2	0	1	2	0	0	1	2	0	2	3	1	3	0	3	4	0	0	4	0	0	1	0	3	11	0	1	1	6	2	3	0	1	0	0	13	0	0	1	4	0	2	3
ENSG00000004848	65	5	0	184	7	15	1521	2	151	130	1081	69	1	30	62	6	6	75	2	11	3	8	3	1	2	3	6	121	133	248	2	26	3	4	5	144	209	52	65	5	191	8	105	12	186	4	47	165	249
ENSG00000004864	2285	2341	1603	1637	609	1368	1491	1940	1606	1859	1490	1892	2536	2022	1446	1488	1220	1333	1107	1712	1209	1613	1993	276	2015	1292	2824	1736	1015	1656	1136	1418	1917	1815	1606	1554	1755	3016	1766	2328	2069	1133	1758	1436	1839	1775	939	2233	1843
ENSG00000004866	2553	2843	2484	2010	855	2077	2221	2215	2163	3618	2048	2367	2925	2210	1838	2319	1675	1339	2152	2489	1492	1679	2105	461	3338	1652	2745	1701	1712	1944	2068	2412	2619	1893	1920	1769	1702	1471	1991	2911	2867	1649	2976	1951	1968	1572	1597	2210	2610
ENSG00000004897	5088	5717	3781	7268	1856	4999	3611	5425	4043	6579	7782	7236	4982	5546	5607	6229	5427	4743	3972	7342	4580	6089	10004	1155	6298	3225	8333	6821	5170	4906	2261	6468	6705	5575	5309	4390	5005	5969	5675	6023	5910	5216	7819	5440	5760	4225	3508	5800	6451
ENSG00000004939	5	1	8	3	2	2	50	2	2	3	3	4	3	1	9	1	10	2	0	5	5	2	2	9	10	3	6	4	20	0	19	1	1	1	1	2	4	5	43	2	1	8	8	11	3	1	7	0	5
ENSG00000004948	12	3	1	35	0	14	11	3	2	5	4	7	3	3	4	5	12	17	1	10	29	16	8	3	4	0	5	13	16	16	0	7	4	2	18	3	22	3	25	0	2	14	6	13	3	6	3	16	10
ENSG00000004961	1625	1304	773	976	525	775	757	1017	929	1353	883	977	1896	1304	858	1033	836	906	1078	1081	1035	1223	1165	281	1140	630	1059	1176	728	905	447	943	1285	853	996	974	949	1439	1014	1319	1343	899	1135	1047	1281	1309	891	1384	1143
ENSG00000004975	2060	3453	3026	2594	1622	2766	2652	3537	3081	2218	2523	2949	3600	2891	3059	3748	2371	2916	2963	3384	2227	2536	2301	626	2482	2201	4022	2410	1880	1781	3070	1828	2803	2855	2922	2291	2096	3173	2855	3903	3806	2384	2780	3412	3273	2080	1420	3523	3354
ENSG00000005001	362	1962	322	975	1137	1566	406	941	1624	659	794	773	917	830	839	650	669	639	1995	737	745	793	962	203	497	190	450	1328	288	75	492	1195	977	1136	1438	1189	972	913	986	1230	554	987	586	1607	1400	1459	776	1643	880
ENSG00000005007	8292	11677	12801	14141	6796	10816	14300	14533	11037	8369	11757	12204	13865	12932	11140	12371	11084	13824	13591	15127	11328	9262	11975	3101	11773	8847	15856	10158	9710	10873	13340	15459	10357	12448	15390	9896	9720	12483	16217	15249	17087	10952	10533	14047	11190	7859	6037	12743	17361
ENSG00000005020	1174	1276	393	1417	430	872	288	1864	1148	582	1119	1053	1641	1218	1037	1207	1296	667	911	1462	1467	2430	1688	146	583	475	1450	938	1680	1484	166	1577	1771	1468	1031	1067	1235	1032	1725	1515	394	989	1193	1779	1398	1257	857	1257	890
ENSG00000005022	13642	11750	5444	8682	5281	5087	7086	5162	7883	10503	7345	7815	14123	10520	6036	5926	6678	5394	8328	5830	6704	8956	7937	2458	8442	4297	10079	11129	6775	7772	10206	6753	8274	5376	6280	7622	12745	16768	6679	10332	11042	5690	7646	7812	8346	14130	7180	9570	9834
ENSG00000005059	1633	893	420	1685	813	1821	154	239	1540	153	1202	586	578	685	1402	1042	823	1072	1564	544	1464	1955	1425	517	221	444	613	1426	1376	612	928	1456	802	784	643	818	1049	1961	1658	646	764	778	189	1237	1761	1592	1703	1640	2202
ENSG00000005073	10	1	4	2	1	1	2	0	21	6	0	2	2	2	6	5	4	2288	9	3	20	9	3	0	0	1	14	12	6	0	1	0	1	0	3	4	1	3	2	8	14	7	6	10	5	4	16	7	1
ENSG00000005075	3275	3334	3160	1784	3174	2190	1670	2487	3155	1736	1861	2602	3822	1981	1938	1726	1510	1481	3122	2066	2396	1625	1246	3971	2403	1874	2261	1691	1693	1377	5220	1222	2254	1123	2218	2023	1517	1667	2191	1869	3277	1504	1532	1930	1892	2705	3296	2383	2817
ENSG00000005100	914	1177	1193	1047	390	1049	1270	1042	859	1263	970	969	1222	1192	1115	1228	1036	1226	720	1343	1048	1128	1250	517	1180	1018	2340	995	813	987	836	1228	1060	1133	1224	801	865	2402	941	1522	2144	919	1569	1601	1047	749	759	1247	1361
ENSG00000005102	103	37	2	247	10	86	8	49	209	45	135	38	61	9	53	70	77	5	61	136	64	282	19	29	64	2	7	15	438	299	166	83	50	36	22	70	151	76	77	78	3	99	7	83	35	175	228	95	314
ENSG00000005108	922	250	276	724	216	426	373	244	404	257	313	215	306	677	557	2300	288	157	487	718	394	666	678	102	317	166	516	2955	340	476	164	263	154	640	290	556	290	955	170	281	501	458	398	484	437	262	152	429	605
ENSG00000005156	1859	1840	1401	1529	833	1447	1844	1557	1701	1564	1739	1755	1369	1993	1452	2112	1515	2351	1627	2033	1450	1839	2480	273	1979	1469	2997	2018	1119	1468	1074	1919	1996	1990	1831	1486	1583	2179	1626	2034	3257	1048	2039	2023	1672	1402	860	1830	3297
ENSG00000005175	2031	1912	1221	1947	724	1367	1200	1748	1466	1814	1657	1854	2226	1915	1645	1792	1474	1666	1172	2189	1552	1814	2147	459	1648	1096	1591	1432	1323	1394	820	1981	1991	1703	1818	1551	1226	2844	1892	1998	2107	1414	2082	2016	2145	1533	1297	2172	1602
ENSG00000005187	148	83	368	245	43	124	423	159	258	264	222	757	102	166	314	237	175	272	144	154	398	471	290	13	217	286	302	116	395	104	93	874	102	145	401	220	124	84	152	120	623	97	285	345	177	264	130	156	608
ENSG00000005189	179	228	196	152	97	142	150	130	189	132	112	165	328	179	132	140	98	106	121	142	132	213	197	43	117	161	235	161	138	75	155	134	108	233	233	195	104	171	108	240	285	104	120	250	310	142	107	181	209
ENSG00000005194	2994	1737	1485	2073	1243	1675	1821	1627	1936	2667	1827	2014	2106	1959	1707	1616	1476	1809	1815	1752	1931	2065	1469	659	1666	1298	1864	1842	1348	1417	1493	1962	1486	1448	1802	1651	1892	2571	2287	2065	2820	1558	1857	2041	1325	2431	1717	2008	2766
ENSG00000005206	2066	2171	5233	2050	2145	3868	3716	2056	2419	2055	2952	2508	2013	1938	3041	2036	2293	2511	1823	2474	3068	1595	774	1792	2808	2555	3236	1395	1661	1194	7227	2374	1666	1522	2313	1841	1387	1850	2121	2079	5587	2755	1688	2971	1794	1315	1729	2279	4126
ENSG00000005238	1515	1656	1972	1901	1236	1499	1441	1207	1849	2220	2154	1662	1603	1296	2026	1903	1405	1233	1775	1707	2724	1773	1620	1538	1461	1440	1707	1766	1666	1097	1283	1544	1488	1157	1795	1543	1680	919	2064	1360	2121	1391	1413	2464	2028	2182	2378	1706	2632
ENSG00000005243	1013	738	1690	531	543	601	1840	573	1214	1218	365	653	1424	629	985	546	492	169	626	356	758	781	260	1240	1336	743	1152	686	543	714	891	252	584	316	488	508	617	115	500	497	1845	357	923	610	291	1044	533	741	1560
ENSG00000005249	254	192	140	169	58	107	98	202	401	141	478	154	123	153	326	491	398	432	141	379	421	478	264	47	165	143	135	154	537	347	159	185	169	165	198	298	186	256	325	206	207	503	284	535	512	295	932	295	354
ENSG00000005302	1716	1712	1196	1734	668	1483	1124	1625	1420	1281	1886	1832	1459	1369	1622	1625	1513	1424	1066	1829	2048	2581	1610	382	1334	1013	1570	1330	1714	1186	903	3548	1456	1350	1513	1232	1184	1551	2130	1633	1845	1382	1499	1997	1496	1644	1164	1494	2056
ENSG00000005339	4681	7294	8427	8004	2113	5218	8617	9776	5437	7470	7297	6227	6068	8399	8397	10170	7141	9968	4897	11051	7602	8286	9408	864	7288	6479	9630	7101	6105	7057	3926	9323	7558	10721	9123	6334	6353	12777	6742	10265	14105	5676	12921	11128	8151	3809	4121	7408	13850
ENSG00000005379	1036	2091	4665	970	876	2359	3213	1859	1459	5676	1346	1785	599	1527	2077	1009	2265	1577	1213	901	1890	1631	950	284	2534	2402	2895	861	1070	1141	1167	1597	1256	2232	1869	1417	1040	1780	982	1525	5029	418	3423	1712	1049	480	826	2028	2193
ENSG00000005381	32	5	13	9	4	6	1	2	15	23	10	1	2	6	3	7	4	0	2	1	5	17	0	0	5	4	3	2	19	10	0	0	4	4	3	5	3	7	16	16	0	9	2	5	19	9	1	10	33
ENSG00000005421	5	6	22	4	12	2	7	4	9	4	8	3	2	7	6	4	1	0	2	7	1	2	5	4	3	2	0	1	0	5	5	1	4	2	2	7	0	4	14	1	5	6	6	7	1	1	1	1	12
ENSG00000005436	2466	1219	2083	1178	635	1013	1996	1246	1014	1174	1178	1318	1285	1273	1357	1340	1215	1251	553	1465	1060	1182	1674	298	1653	1336	1621	721	749	973	1361	1343	1247	1223	1188	988	864	2466	1404	1876	1988	1041	2331	1313	1363	833	645	1334	1233
ENSG00000005448	1151	988	1576	931	1201	604	962	911	1058	387	809	1392	1115	909	832	1060	801	1163	1218	1235	1112	696	558	1658	615	899	807	399	906	514	2649	1239	673	706	1328	597	447	804	1461	974	1268	1294	660	1408	727	873	1533	816	1094
ENSG00000005469	15591	3566	2309	5657	1257	4175	4727	3144	2453	3323	4168	4582	2401	4281	3284	4716	3686	6963	2683	5004	3677	2999	5060	320	5341	3242	3457	4359	3437	2995	2448	3544	4435	3450	2772	3297	4537	2307	6431	4722	4843	4532	7428	3529	4449	3731	1774	4950	3885
ENSG00000005471	89	27	12	64	13	75	41	77	64	62	76	51	34	42	57	96	80	285	35	87	79	204	83	17	50	20	99	76	101	80	93	32	27	108	47	55	51	10	29	52	80	88	79	87	61	51	82	39	131
ENSG00000005483	4608	5295	5961	6770	944	5137	5162	7321	4475	4125	6012	4026	4847	5944	7540	7460	5162	7576	3698	8132	6166	7305	10152	438	5306	5727	8694	5447	4958	5605	1709	6720	5369	7675	6603	5089	4236	8790	5706	8205	10669	4532	10905	10219	6216	2863	4193	6028	8082
ENSG00000005486	28648	20681	19839	18175	15555	16635	9026	19298	16996	10214	14062	20946	28941	20026	14634	17384	16489	14951	22024	23600	16478	9440	13379	18850	18946	16844	20277	12486	12837	13461	24847	15533	17931	13069	24411	15690	13422	13633	27905	21623	25617	19959	15475	18539	15709	11905	16469	16271	20663
ENSG00000005513	98	787	47	101	470	612	537	199	612	81	70	28	889	326	115	94	96	59	754	202	85	200	175	64	98	10	88	275	123	74	84	42	524	164	108	271	267	105	454	59	98	191	35	134	61	191	102	462	122
ENSG00000005700	3903	3889	2965	4043	1107	2232	4374	3202	2740	2535	3485	3018	4105	3666	3688	3548	2897	3968	2148	4304	3631	4030	4820	669	3894	2985	4902	4829	2702	4009	2207	4262	4585	4293	3540	3689	2932	6725	3969	3790	4573	2717	5858	3693	4650	2366	2991	3872	3685
ENSG00000005801	1933	1290	1404	1482	672	1724	1105	1129	1001	1546	1248	998	1305	1299	1241	1036	1078	1707	810	1049	1154	1385	1099	251	1128	1097	1147	1154	764	761	440	1342	1209	1384	1159	1066	1128	2164	1181	1486	1921	987	1405	1296	1042	1214	1051	1304	1416
ENSG00000005810	3106	3554	2284	5283	902	2716	3355	5629	2927	2099	4132	3671	4149	4592	3956	6470	3892	4029	2210	6573	4079	7921	7548	486	3759	2818	6237	4814	4827	6694	1399	6835	5487	6544	4589	3498	3263	6696	3857	6251	3503	3380	9577	6146	5132	2614	1923	5448	5569
ENSG00000005812	7271	4228	4522	5473	1088	3070	4332	5042	2571	1563	3560	3967	3912	4276	4886	5696	3958	4610	1488	4892	3671	4011	4691	336	5454	4294	5348	3702	2857	5265	2404	7611	4040	4427	3731	3105	3052	6941	4512	5492	3644	3363	9788	3980	3491	2910	2450	3698	4191
ENSG00000005844	258	486	95	318	228	444	135	370	373	370	1443	495	242	297	560	123	1426	105	536	199	1681	4980	210	1199	290	255	362	353	4998	1683	67	1014	175	313	613	552	703	140	425	427	220	390	225	1441	1892	1115	784	787	1086
ENSG00000005882	3938	4975	1750	3710	1362	2267	4521	6183	3028	2787	2645	3970	3376	4156	2703	3532	3079	2568	3093	4836	2810	3391	3291	144	3320	3070	5175	3561	2312	2458	1508	3333	3791	4407	6370	3154	3136	3215	4226	5034	4049	3119	4063	4774	3481	2972	1006	4812	4577
ENSG00000005884	22972	81757	37501	76524	61548	55769	19982	50806	62130	24746	63905	48238	56593	63467	45133	45018	25901	33609	139668	60099	66880	70482	81656	31670	25958	16000	47887	120881	62256	20895	11499	74414	63640	72827	45658	91238	79473	55032	87310	66989	51764	38165	24504	60718	93077	98917	66426	78552	102296
ENSG00000005889	2366	2143	2207	2009	543	1514	1630	2615	1031	1576	1466	2075	1385	2576	1783	3276	2333	2753	780	2731	2202	2777	2860	130	2657	1357	3461	2452	1884	2891	496	2294	1988	3085	2051	1003	1326	4481	1426	1962	4586	1372	4514	3052	2075	1542	1465	2202	2972
ENSG00000005893	21005	22030	10307	14566	5822	10848	9001	13855	12322	6643	15864	14212	21527	22704	12306	17001	9520	18965	12288	16982	10438	16021	21405	2825	11924	8100	14980	16437	13619	25077	4020	15331	19845	19298	11564	14915	11367	35731	17866	22287	11069	10964	13470	16225	21171	15182	12522	19979	10642
ENSG00000005961	187	296	357	98	110	191	199	211	126	173	86	368	99	117	167	77	166	183	80	103	106	73	46	44	194	209	179	24	52	80	113	116	170	113	285	99	47	57	84	102	296	124	493	161	56	26	32	105	151
ENSG00000005981	37	71	62	64	18	15	1	62	24	53	45	18	9	52	4	33	55	12	19	40	3	26	68	4	23	11	10	3	8	30	7	60	48	111	19	16	15	37	73	65	20	17	60	86	35	10	11	4	38
ENSG00000006007	8348	6785	4454	7591	3113	4514	4093	3588	6082	4354	5830	5478	8325	6686	5103	6484	3659	4502	6128	7109	4799	5721	7844	1900	4341	3806	6785	5785	4744	3381	3770	5940	6059	4455	4604	4625	4852	6640	5358	7962	8562	3896	5080	6426	6904	6480	4712	6129	8002
ENSG00000006015	2373	1374	1050	937	2630	1634	1840	1558	1508	1315	1854	1199	1743	861	1516	939	995	1271	2552	1219	2093	485	411	4721	1468	707	1315	812	923	479	5929	942	749	557	845	977	801	1066	1644	1013	1932	1806	433	1136	1237	1281	861	1203	3014
ENSG00000006016	9355	880	100	8975	18257	12349	1405	10770	3412	1559	10024	1424	1553	5918	3075	7219	854	44839	8253	3430	2889	3733	10519	20141	423	115	300	15857	5274	3605	1725	30626	6946	1383	156	699	5109	1421	91270	808	779	28135	475	1112	302	15368	5132	3070	48956
ENSG00000006025	870	1644	1428	1209	1173	1968	1260	1421	1466	1485	1625	1739	1290	1183	1264	1228	1263	1467	1572	1492	1395	1405	658	766	1317	997	2924	1173	1069	902	2637	1211	1006	1121	1843	1216	1383	1283	1314	1359	1691	1127	1504	1617	1620	1059	969	1552	1546
ENSG00000006042	10140	17140	4523	22586	8852	10888	3698	21075	12370	8289	13586	22656	15417	12397	11490	11912	5118	13076	12985	18463	4746	7222	15367	2488	6186	3281	4775	15232	4168	6654	683	16404	19247	11544	8471	9098	10112	9107	22046	13615	8751	9668	7412	6519	12793	12049	5268	13144	15755
ENSG00000006047	60	204	290	30	23	105	194	246	188	250	66	259	511	172	233	114	51	186	51	86	147	18	4	29	264	235	65	36	20	28	14	27	60	125	143	279	41	87	36	349	16	67	212	200	14	9	251	68	131
ENSG00000006059	0	0	0	0	0	0	0	0	0	0	0	0	0	0	0	0	0	0	0	0	0	0	0	0	0	0	0	0	0	0	0	0	0	0	0	0	0	0	0	0	0	0	0	0	1	0	0	0	0
ENSG00000006062	624	1622	1468	931	619	1119	564	1475	1082	1021	1361	1670	642	1082	1020	727	1184	907	1478	1017	1644	2170	864	269	1025	862	828	897	1392	1078	629	2031	863	1552	1707	1053	985	520	896	1070	1328	1051	1215	1839	1088	1180	1256	1251	1837
ENSG00000006071	351	54	1241	32	3	13	219	45	49	721	48	82	64	13	135	71	61	630	2	57	549	228	24	4	957	2968	1290	12	65	66	1846	350	259	32	471	35	3	17	14	28	6195	142	1062	41	161	10	5	321	1221
ENSG00000006116	0	0	0	0	0	0	0	0	0	0	1	0	0	0	0	0	0	0	0	0	0	3	0	0	2	0	0	0	1	1	0	1	0	0	0	3	0	0	0	0	0	0	1	1	0	0	0	0	1
ENSG00000006118	783	249	475	656	358	359	351	671	603	7036	1965	417	442	277	710	649	459	1238	770	779	1792	681	229	999	469	562	1706	368	796	1788	730	306	141	301	495	469	812	2329	465	406	1079	549	599	974	445	2102	1555	546	1219
ENSG00000006125	18695	18554	12320	25423	9975	13902	18201	18780	14616	16332	17703	19376	17751	19442	16219	21736	13328	16444	20007	26367	18737	19807	31610	6210	18557	12715	38312	25483	18382	20678	15236	25934	20681	22613	22354	15841	17022	23033	23112	25247	24979	15242	24231	25835	23171	16717	10149	20044	27107
ENSG00000006128	0	1	0	0	0	0	3	0	70	6	7	0	45	44	5	4	0	0	2	3	0	3	0	0	0	0	1	1	2	5	0	0	23	1	2	12	6	0	0	2	0	1	0	1	0	7	5	3	36
ENSG00000006194	2565	2597	2940	2251	1325	1805	1811	2270	1769	1696	1836	3114	2385	2196	2064	2236	1742	1800	1890	2327	1808	2180	1868	1012	2059	1783	2229	1663	1505	1670	2268	2628	2150	1990	2303	1650	1584	2685	1887	2600	3280	1671	3037	2580	1856	2051	1169	2061	2646
ENSG00000006210	7393	8177	5291	20150	5714	8951	739	5370	9937	7949	15097	10999	3527	7068	7002	4545	4767	2783	8727	10009	7537	8970	10950	5241	6612	2841	5068	12394	9462	6822	2053	16699	4382	7302	4816	6903	12343	8327	9766	8493	4744	4786	4823	5606	8160	11632	11145	8556	18995
ENSG00000006282	9025	6476	14220	7499	4045	8580	9475	7722	7806	15010	6123	10366	9031	5857	7159	4625	6754	4709	4465	7019	5599	4155	2875	2453	6790	6420	9557	5139	3458	5719	14768	8250	7381	4035	7195	4156	5683	5149	7171	6472	15154	5285	5757	5723	6880	3482	4168	6282	9114
ENSG00000006283	40	22	266	13	28	13	7049	13	49	113	197	22	9	160	25	23	18	130	43	20	65	28	6	53	38	32	11	51	14	42	5	8	5	5	25	55	32	13	84	88	116	89	23	212	101	92	457	61	90
ENSG00000006327	9751	20098	1948	15398	12245	17994	1401	11952	13798	3045	12701	11124	25601	13119	8729	7538	5413	14824	15469	13932	14756	5986	9537	5341	4742	1053	4762	11787	7201	1643	4647	11274	18891	9604	9308	11279	6135	6405	19649	8580	2390	11471	4986	10190	11076	16165	15897	15721	17492
ENSG00000006377	12	7	13	4	2	12	17	13	17	5	13	14	15	5	35	23	10	10	9	21	47	18	7	0	16	2	30	6	30	6	12	2	5	11	14	9	4	2	35	14	13	30	1	19	5	5	5	6	12
ENSG00000006432	1114	810	1342	1379	403	1607	1177	1244	860	1070	1509	1078	783	1009	1194	1378	1215	1528	654	1118	903	1298	1501	199	2099	1302	2179	2740	720	1093	634	1379	1113	1518	1107	965	1337	1360	1178	1531	2611	642	2579	1028	1085	646	788	1065	2461
ENSG00000006451	2566	3255	1859	2573	1787	2040	2348	2563	2896	2237	2752	2087	4046	2762	2462	2456	1946	2057	4247	2448	2602	3529	3501	1581	1999	1482	2780	3708	1987	1776	1501	2428	2387	2224	2036	2771	2471	3700	2332	2768	3004	2216	2111	2738	3133	3834	2558	3093	2994
ENSG00000006453	2475	3396	2617	2233	1889	2363	2132	1970	2057	3750	2662	2595	4502	2540	2249	1780	1697	1770	3195	1847	2253	2399	2557	1431	2751	1899	2675	3104	1736	1082	2283	2221	3184	1814	1475	2389	2655	3113	2455	2310	3726	1645	2341	2078	2859	2557	2069	2377	3559
ENSG00000006459	1111	858	1018	1647	237	1182	1044	1052	885	728	1445	1040	900	1124	1259	2547	1101	1284	662	1469	1101	2077	1904	74	1059	822	900	1092	1274	1837	917	2330	1005	1518	1047	867	838	1879	1158	1603	1985	1142	1910	1953	1182	708	816	1111	1536
ENSG00000006468	9088	4534	3199	6800	1133	5122	1535	3440	1825	1273	3391	2619	4230	3965	2718	4241	2637	3011	1337	7030	2355	3533	5675	336	3408	2903	11236	3417	2591	4721	3087	7874	4238	3601	2932	3658	3025	2128	10650	2963	4342	2672	3441	3350	3170	2310	1641	3695	4890
ENSG00000006530	1680	1892	1971	1572	506	1927	1870	1628	1538	1959	1707	1535	2010	1638	1674	2125	1524	1815	1412	2386	2036	1860	1183	133	1803	1400	1897	1297	1403	1270	773	1822	1642	1552	1958	1453	1130	2015	1774	2293	2836	1497	1935	2243	1975	1239	1557	1916	2087
ENSG00000006534	957	3890	324	3291	2321	7164	1587	2369	3752	1232	2631	2356	2766	3606	2625	4488	3606	1855	5947	2197	2959	2655	3889	2813	960	378	2087	6878	2452	1291	378	6060	2568	2828	3401	4141	6239	6398	5886	4297	934	3671	504	3477	3228	2695	2663	3109	5122
ENSG00000006555	801	971	1136	1121	394	875	1013	891	1005	1389	1114	1085	808	1253	1073	1000	747	1022	1226	903	1004	781	763	171	999	812	1248	958	765	556	717	979	675	950	1295	853	941	1318	1056	1232	1779	708	727	1059	1360	707	880	1128	1573
ENSG00000006576	1202	1270	1223	1162	360	944	843	736	890	669	1145	677	1032	833	1265	1351	759	1120	455	1079	1348	1562	1463	200	801	795	1306	1144	1014	978	832	1348	725	1022	797	1261	706	1004	1073	1554	948	881	1315	1357	1695	960	838	1367	1012
ENSG00000006606	14	6	16	8	4	4	10	14	24	22	14	8	7	12	10	10	5	17	14	12	29	23	6	10	17	1	13	7	20	4	46	4	4	5	22	23	10	5	18	14	6	50	4	69	15	17	172	22	7
ENSG00000006607	606	507	561	769	140	676	1321	488	522	743	853	645	535	763	857	810	819	492	411	822	719	1122	862	45	724	667	992	768	812	767	310	1160	526	797	855	466	785	1175	413	891	1573	519	1209	1318	612	665	488	668	1226
ENSG00000006611	112	23	0	30	1	13	16	478	21	174	16	1	34	4	130	39	18	7	3	6	0	0	2	0	1	13	41	2	4	727	105	12	23	6	54	9	6	1	10	10	50	42	15	1	18	3	0	2	8
ENSG00000006625	3204	10416	2988	3791	6099	4885	958	9431	7401	1659	4108	4190	10996	5631	2962	4454	2723	1993	10055	9577	4171	4496	7851	2126	1859	1580	1711	3306	3014	1604	3400	5353	6712	4683	9604	4643	2655	4726	5218	5692	1903	4213	1662	5078	6663	4947	3857	6889	2430
ENSG00000006634	344	316	458	258	123	265	224	198	369	176	278	270	393	428	293	294	250	260	127	318	361	469	355	25	237	305	303	285	292	189	221	351	257	295	292	301	211	500	307	393	357	241	320	447	340	260	373	372	239
ENSG00000006638	330	102	200	451	55	252	234	500	320	224	250	168	274	164	345	513	300	238	153	506	542	162	77	77	406	165	818	36	169	124	630	104	50	184	346	136	89	63	99	234	516	582	253	289	150	122	133	139	452
ENSG00000006652	3159	2527	4298	1943	828	2700	2241	2127	2358	1936	1684	2010	4864	2169	3125	2054	2538	2351	769	2198	2553	2277	1886	381	2276	1883	2734	1368	1033	1657	1644	2211	4081	1647	2207	1631	1080	4823	1860	2437	3369	2191	2693	2952	1597	1132	1259	2256	2568
ENSG00000006659	2	0	0	2	0	0	2	2	0	2	3	0	1	0	1	2	1	0	0	1	0	2	0	0	0	0	0	0	1	0	1	1	1	0	0	1	0	0	4	0	0	0	0	2	1	0	2	0	3
ENSG00000006695	862	659	872	591	303	488	884	636	529	1274	648	660	864	705	668	681	488	609	575	620	528	661	521	131	675	549	1378	560	436	590	505	689	593	611	705	471	615	1070	539	895	1203	489	643	693	554	674	523	601	965
ENSG00000006704	4107	6661	4067	6975	2991	7984	4672	4145	5435	2367	5371	5668	4081	6755	4159	3594	2650	5981	7584	5259	3853	4092	5356	574	4141	3153	3585	6319	2132	1414	3204	8051	7245	4745	3479	4526	4719	3717	6980	5093	8350	4485	2526	2967	5814	4663	2114	5658	8918
ENSG00000006712	6943	7755	6627	5908	6239	6310	4499	7606	6739	7227	5574	8383	8397	6527	5553	6234	5242	4961	7189	7056	5971	4904	6566	4630	6060	4879	6805	5451	5036	4367	10339	6341	5281	4754	7507	4913	4277	5233	6484	6564	10201	4948	5869	8112	5729	5226	5864	6617	8938
ENSG00000006715	4008	4358	2818	4846	1886	3263	2946	3834	3263	2891	3710	3590	4589	4869	3221	4600	3051	3772	3115	4743	3504	4929	5620	850	3907	2794	5334	4304	2960	3896	2417	5864	5386	5141	4098	3431	3504	6238	3867	5387	4210	3361	5641	4905	5031	3501	1853	4637	4084
ENSG00000006740	1649	3294	2837	3726	854	3342	1185	2486	2658	1080	2608	2058	1826	3450	3222	1996	1599	3243	3735	2822	1843	2371	4814	413	2242	1519	2039	3522	2065	974	1485	3897	2904	2722	2192	2255	3446	6675	3234	3148	2546	2168	3124	2128	2767	2071	3537	3391	5446
ENSG00000006744	4430	4734	4506	4721	2926	3965	5432	4381	3726	5420	4001	5090	4154	4501	3136	4125	3681	3599	4876	4161	4489	4018	3977	1523	4178	3408	8751	5223	3706	3469	6844	4693	3726	3371	4998	3180	4490	5220	4598	4931	7057	3481	4348	4653	4684	4905	3481	4963	6066
ENSG00000006747	103	189	85	241	869	62	697	1180	181	119	288	177	86	119	168	137	201	265	79	305	630	297	156	284	101	46	198	125	377	116	685	200	246	228	76	178	46	79	142	127	24	322	100	294	201	83	862	209	202
ENSG00000006756	10614	8095	7081	8373	5215	5240	6366	7355	4910	3862	4882	11896	5454	9907	4794	9299	5535	6696	6817	9893	6799	7191	9153	2847	8573	5330	9887	9180	6331	7961	2947	10941	7762	8987	7372	5760	5272	11644	6566	7937	16681	5273	10764	9704	11257	7049	4898	9257	11471
ENSG00000006757	3346	2280	1382	923	1159	888	1571	2386	959	1687	1147	2458	1763	2105	1227	1753	1741	1629	2445	2025	1597	1486	1794	524	2689	1048	2418	1655	1305	2049	805	1028	2100	1567	2070	839	934	1900	1337	1254	3395	1059	2453	1530	1481	1593	1419	1721	2666
ENSG00000006788	0	0	0	0	0	0	0	1	0	0	1	0	2	0	0	20	0	0	0	3	4	2	0	6	0	0	0	0	1	0	5	0	0	0	1	0	0	11	0	0	1	0	0	3	0	3	3	0	2
ENSG00000006831	8382	4213	5088	4906	1139	3039	7387	4483	3520	5890	4153	5430	6149	3933	4908	6299	4411	3245	2934	5856	3773	3953	3979	445	6475	5574	7563	2910	3354	5236	3783	3874	4068	4041	5835	3075	2622	5349	3365	4831	9821	3412	9194	5127	3237	2844	2092	3845	6136
ENSG00000006837	102	128	148	80	69	108	94	85	108	72	76	110	88	89	81	63	69	59	46	73	54	77	89	16	113	57	72	60	23	52	131	61	83	74	70	66	59	80	56	76	114	85	103	79	76	44	96	71	113
ENSG00000007001	32	84	38	65	38	68	24	41	48	6	37	86	11	41	50	18	27	146	46	56	35	47	62	10	23	24	19	17	18	14	6	61	40	49	54	43	25	48	48	37	21	54	27	32	23	25	10	39	88
ENSG00000007038	11	3	0	2	0	18	0	3	3	5	10	5	1	3	4	6	6	0	0	5	18	21	0	38	6	0	6	11	2	9	2	10	1	7	2	12	33	56	4	6	73	13	6	21	17	24	4	26	29
ENSG00000007047	1907	2664	2575	2392	1358	2050	2674	2296	2441	2068	2533	2014	2624	2570	2765	2138	1803	2430	3488	2606	2749	1735	3060	848	2452	1849	2464	2578	1645	1522	2817	2271	2130	2385	2173	2133	2047	2862	2239	2464	3357	2058	2184	2595	2440	2139	1834	2015	4673
ENSG00000007062	166	377	16	143	184	36	20	20	58	31	1007	2	13	43	111	112	17	3	25	22	9	145	145	164	23	10	19	1969	161	436	27	83	285	19	23	230	1295	13025	21	26	0	6	55	13	45	202	7875	100	96
ENSG00000007080	3404	4645	3813	3112	4332	3614	2731	4164	4808	3601	3401	3563	5877	3423	2881	2638	2806	2345	5641	3590	3941	1345	1991	3584	3384	2316	3703	3300	2423	2445	8848	2585	2983	2066	2832	3183	2903	3064	3058	3434	4943	2968	1186	2864	2641	3713	3504	2968	5440
ENSG00000007129	41	36	7	39	47	40	26	27	30	68	100	61	25	34	64	36	97	25	67	58	105	381	20	284	17	25	55	38	305	66	21	38	32	45	81	37	43	21	46	21	34	60	17	122	88	181	121	51	94
ENSG00000007168	9966	9035	7667	11712	3398	7470	7770	8709	7206	7923	8689	9358	9264	9257	8900	11925	7683	8682	5692	11705	8783	10013	11504	1438	10027	6539	19530	10023	7125	9926	7276	13259	9675	9455	9536	6552	8256	12316	9596	11716	13220	6952	14667	10758	8839	7625	4502	9428	12858
ENSG00000007171	56	15	47	154	16	78	103	100	74	54	113	78	71	77	150	216	30	217	60	230	315	99	53	59	58	27	115	95	78	41	182	85	55	115	405	86	47	24	86	155	80	208	166	180	47	197	15	95	112
ENSG00000007174	153	65	86	76	28	55	617	106	43	211	92	252	10	55	92	125	109	150	36	75	34	49	64	13	135	213	12	6	71	211	26	93	71	30	131	12	12	6	314	2	138	144	160	114	1	21	166	12	149
ENSG00000007202	11711	8234	6516	13616	4300	6734	8094	8196	7211	8478	7913	9112	9661	12407	8351	12127	7404	10122	7975	13304	7788	10956	12400	2755	8336	6474	25125	13826	8734	11177	6790	11523	13393	12872	8762	8091	10944	16246	9399	9428	11733	7032	12093	11239	11489	7990	6736	9376	14985
ENSG00000007216	4	0	0	0	0	0	2	0	0	1	0	0	0	0	0	0	3	0	0	0	0	2	0	0	2	0	5	0	1	2	170	0	0	0	2	0	2	1	2	0	0	1	3	1	0	0	0	0	0
ENSG00000007237	3962	167	274	762	391	408	292	275	1137	311	1031	997	138	483	979	1316	757	874	831	2037	2390	1529	753	280	901	598	18987	681	2089	8488	624	998	113	284	5969	782	1815	1474	2897	812	2321	1548	1316	2780	1132	641	863	463	2418
ENSG00000007255	2981	1843	2920	753	1430	978	1890	1953	1281	1279	1073	1941	1332	1064	1092	835	1125	642	1281	1102	1038	658	467	1796	2252	1343	1416	577	838	1149	3560	548	747	728	1646	908	667	1029	704	1080	2471	957	1224	882	899	1094	1540	989	1467
ENSG00000007264	357	288	68	103	75	187	64	161	162	96	274	132	46	151	158	87	361	48	349	177	385	276	20	401	115	47	116	66	628	192	154	196	51	104	243	143	323	28	94	174	84	162	59	175	273	282	156	238	214
ENSG00000007306	2	0	0	0	0	0	0	0	0	1	0	0	0	0	0	0	0	0	1	0	0	0	0	0	0	0	0	0	0	0	1	0	1	0	0	0	3	0	0	0	0	0	0	1	0	1	0	0	2
ENSG00000007312	202	159	68	281	161	91	37	165	157	110	253	196	120	85	139	130	423	98	116	213	304	1981	34	1291	137	113	218	54	1284	1384	457	203	88	93	204	130	117	36	176	144	99	260	48	340	146	207	832	131	170
ENSG00000007314	971	184	2247	745	121	892	241	2131	175	418	1838	862	871	430	852	5411	928	2614	404	1791	1017	462	329	36	2700	1743	6993	213	949	2683	1747	2745	332	346	3900	196	544	169	375	272	1077	1451	852	2122	1023	49	510	413	2303
ENSG00000007341	1348	874	960	807	390	502	569	828	738	474	620	904	887	1092	788	737	660	765	547	910	487	492	861	221	742	553	964	612	557	422	631	612	1004	574	714	574	365	969	751	763	1198	579	748	861	883	449	305	692	810
ENSG00000007350	12	2	0	0	0	0	0	2	2	2	4	1	4	0	2	3	0	0	1	6	0	13	1	3	2	1	3	0	11	9	1	4	1	3	4	0	1	2	1	0	4	2	4	3	1	1	0	3	3
ENSG00000007372	105	86	117	72	39	83	86	136	70	46	76	83	97	76	86	99	89	56	32	81	77	90	50	29	98	70	84	43	63	112	58	68	79	63	76	58	60	83	106	96	123	101	129	70	52	43	130	62	80
ENSG00000007376	1192	1052	1924	1189	1279	1067	1141	1498	1204	1345	1344	1082	1419	1111	1314	1269	1021	944	1228	1086	1316	811	577	1081	1166	916	1329	1072	941	731	2206	978	913	563	945	880	1066	1122	1223	1281	1970	1066	650	1036	762	1372	1280	941	1978
ENSG00000007384	2110	5438	3089	3024	3387	4808	1758	2434	4583	1418	4199	4473	7854	4152	3362	2111	1277	3422	5726	2196	2942	3144	2625	1791	3205	1895	4736	4599	2059	1932	3242	2820	5245	3119	1569	5236	3402	3818	3565	4906	3762	2064	1900	2011	5650	3343	3107	5166	5062
ENSG00000007392	2705	3775	7264	2395	2792	6368	3268	2855	4027	3117	3634	4077	3637	2015	4318	2273	3091	3917	1782	2658	3760	3468	891	954	3296	3011	2555	1501	1739	1353	5408	2927	2457	2174	3491	2370	1292	2502	2592	2762	5358	2745	3507	3676	2369	1996	3216	2870	3719
ENSG00000007402	2198	342	2797	1121	158	850	130	629	410	975	591	1488	414	404	966	894	1108	1687	184	1818	484	438	1098	82	1909	2007	3851	718	443	2925	3957	3136	408	625	757	290	803	742	1212	431	8177	489	2913	829	190	254	161	281	1456
ENSG00000007516	789	1133	1484	1896	222	2093	88	5138	991	147	1050	2263	618	779	431	2135	1465	898	2815	4384	1012	688	1821	879	383	2944	599	671	421	185	2350	4662	246	2275	3644	1362	797	2177	2673	2056	3946	1350	569	2468	318	1045	483	565	1737
ENSG00000007520	3159	4369	2782	2703	5338	2285	2050	3764	3366	2337	2823	3780	4304	3209	2535	2528	2136	2045	3752	2898	2682	1937	1540	4813	2478	1832	3074	2414	2014	2353	5933	2208	2536	1708	2780	2417	2189	3037	3139	3380	4142	2514	1493	2641	2580	3939	2766	2552	4136
ENSG00000007541	6623	7695	10176	6640	6633	5962	7124	8139	5816	7055	6562	8716	9281	6213	5266	6911	6615	4762	7922	6865	6783	4073	3022	6785	6414	5793	9399	5243	4588	5216	17301	7251	4732	3796	7471	5244	4654	4538	5810	7613	13083	5553	4363	6397	5313	5161	4873	5217	8065
ENSG00000007545	805	1141	1620	1149	425	1498	1461	1384	1057	1164	1018	1247	932	1048	1363	1245	1012	1691	708	1253	984	1114	856	85	1395	1057	1273	846	640	947	833	1461	919	1212	1319	906	763	1497	895	1304	2038	914	1521	1307	868	680	579	1008	1855
ENSG00000007866	1606	2578	2404	3492	1374	2782	2013	1978	2488	1571	3156	2322	2984	2369	2377	2263	1878	2895	2715	2949	2393	1803	3053	356	1870	786	1007	1975	1110	792	1431	3643	2040	2451	2330	2020	1910	1678	2985	3085	2202	1973	2123	3488	2022	2006	2988	2861	5391
ENSG00000007908	328	123	16	149	23	61	43	187	904	421	708	381	2328	212	456	906	393	11	81	1879	116	1294	35	9	3344	19	494	84	2244	3755	58	12	45	238	319	238	362	29	77	423	123	253	213	1708	337	580	566	1332	843
ENSG00000007923	1454	1616	1021	1406	299	1239	1612	1440	1103	1856	1284	1419	1525	1682	1232	1363	1257	1501	1214	1707	1212	1796	1662	58	1573	1115	2705	1784	1189	1251	552	1662	1474	1554	1553	1374	1671	2074	1203	2001	2359	1076	1940	1665	1484	1022	552	1756	2258
ENSG00000007933	17	50	48	117	13	47	52	12	100	126	146	16	110	70	205	53	99	1	33	97	169	225	190	40	122	43	49	48	256	139	43	173	61	23	84	128	34	167	281	85	138	205	45	190	122	123	93	202	300
ENSG00000007944	6904	5475	4460	9725	1266	6679	11828	9934	4500	5575	6240	5011	5139	3779	7670	8223	5844	10363	2423	9777	4038	3887	4532	248	5391	5262	7974	3285	2402	5048	4964	8924	5670	6534	8395	3576	3258	4440	7693	4937	12380	5799	10794	6016	3966	3086	3003	4319	6088
ENSG00000007952	73	85	145	75	79	93	44	65	79	27	54	61	83	46	99	74	44	84	30	56	124	43	46	19	45	47	50	33	34	30	102	96	42	40	73	66	22	78	99	80	40	76	51	185	70	92	90	58	104
ENSG00000007968	149	131	148	126	56	103	50	32	98	86	101	87	141	62	102	116	179	93	87	39	94	236	86	26	33	142	148	126	174	72	403	107	40	157	103	76	104	95	56	127	81	48	28	153	131	172	99	135	237
ENSG00000008018	16140	11595	8749	8741	12553	7834	6851	8714	10897	5620	8201	11643	11827	8563	7331	7648	6180	6539	13219	9048	10525	8437	8062	14116	8796	6716	8492	7957	8203	6302	12804	8305	7512	5595	9373	7463	5720	6813	11295	9087	11326	8409	6986	10482	9501	11732	11671	9115	10362
ENSG00000008056	92	156	34	270	365	542	12	126	455	15	285	41	112	219	260	250	118	535	476	256	59	74	487	111	35	17	87	287	239	90	72	282	73	92	217	233	104	22	452	257	17	159	18	166	63	95	641	37	342
ENSG00000008083	844	964	848	849	278	1138	983	1254	894	945	1721	859	869	951	978	1151	1159	1540	608	1802	1231	1414	917	180	975	828	1797	770	1098	1331	724	949	804	929	1329	813	960	1204	904	1270	1577	997	1230	1241	1045	946	747	784	1872
ENSG00000008086	776	757	515	1578	171	1005	1286	916	682	1433	1218	822	927	975	1202	1942	925	937	617	1526	1110	1017	2307	136	897	731	1892	1270	690	1103	488	1106	1200	1203	1041	963	1208	1065	842	1216	1444	799	1615	1384	1101	511	488	1091	1677
ENSG00000008118	2070	24	11	13	11	28	5	12	24	11	36	56	31	20	38	73	11	34	90	33	118	60	14	0	38	3	28	13	43	10	41	11	3	17	70	50	29	9	87	19	4	51	10	53	37	62	9	31	38
ENSG00000008128	208	401	583	318	234	531	396	285	317	384	534	379	304	243	426	303	546	184	274	437	482	532	157	59	337	286	488	238	379	230	467	436	293	85	412	276	314	306	341	328	702	320	333	452	282	230	227	443	461
ENSG00000008130	3485	3294	2782	3400	1516	2173	3668	2721	2763	3194	3354	3300	4162	3351	2922	2966	3234	2433	3004	3382	3177	3584	2283	663	2877	2225	4647	3256	3344	2671	2513	3500	3654	2625	2968	2795	3211	4571	2873	4288	4817	2172	3054	3221	3536	3338	2243	3751	3695
ENSG00000008196	0	0	1	0	0	1	0	0	1	1	0	0	1	0	3	0	0	0	0	0	0	0	0	2	0	0	0	0	0	1	2	0	0	0	0	0	1	0	0	0	0	2	0	0	0	0	0	0	0
ENSG00000008197	0	1	2	0	0	0	0	0	0	0	0	0	0	0	0	0	0	0	0	0	0	1	0	0	0	0	0	0	0	0	6	0	0	0	0	0	0	0	0	1	0	0	0	0	0	0	0	0	0
ENSG00000008226	402	416	542	323	119	1274	881	137	183	193	337	629	33	135	408	252	371	381	179	354	384	361	114	40	417	252	631	132	83	117	116	198	203	404	713	427	138	99	395	220	194	159	611	445	437	120	82	311	428
ENSG00000008256	2121	2006	2536	2860	591	1966	3797	4055	2421	4099	3040	3988	2626	2591	3803	5156	2257	1867	1655	5236	3429	3352	2356	175	3669	2580	6141	1931	2474	3298	1746	2312	2751	2789	2415	2025	1936	1530	2089	3035	3884	2534	3525	2832	2016	2055	1192	2789	5445
ENSG00000008277	407	110	501	189	17	277	2407	96	239	697	227	141	137	146	685	389	146	424	81	221	203	560	206	47	339	315	880	300	262	1149	321	145	117	175	222	227	266	228	125	203	533	184	567	308	157	230	334	262	601
ENSG00000008282	12750	8896	6241	12262	2941	5257	13649	8704	5384	7411	8546	7684	10589	9453	7620	9840	6839	6612	4403	12371	6250	7508	8402	1304	10188	4924	10141	8042	6038	9286	4856	12101	9144	8608	7625	6440	6275	14557	7847	10247	10407	6333	11272	7738	9710	7890	6602	9217	7512
ENSG00000008283	10489	4001	6011	5596	2063	3911	5516	6091	3063	8214	4967	7500	4926	4424	6177	5439	5460	4068	4734	5276	4846	3758	2112	1501	8668	11022	10163	4586	4362	4245	8229	4845	4520	3657	6602	2979	3186	4988	4726	4802	16249	4183	7184	5014	3109	3017	4801	3634	8517
ENSG00000008294	7972	8201	7007	11200	1771	5856	8623	5289	6196	6226	6058	6379	8346	9297	6882	9465	4942	5913	4312	7833	5614	8827	13552	738	10366	5720	13227	9693	4566	7985	5403	9632	10145	10187	7120	7462	5910	9312	5030	9313	11694	3988	12577	7910	8435	4945	2291	9321	9351
ENSG00000008300	120	237	461	266	94	600	255	250	160	188	313	308	192	241	311	273	215	227	234	295	442	251	135	91	222	325	341	250	191	103	190	294	212	239	242	288	210	270	275	157	211	331	325	447	309	122	253	167	375
ENSG00000008311	347	298	385	441	44	475	602	326	331	198	259	355	190	405	584	608	369	653	127	577	428	551	388	27	468	657	537	199	393	482	91	771	453	463	404	222	146	421	233	426	968	312	1595	617	392	131	122	411	606
ENSG00000008323	323	749	606	435	528	606	2206	405	527	704	388	453	317	479	507	443	646	584	557	493	239	349	491	274	415	599	294	779	212	135	319	689	405	523	440	542	905	499	525	481	503	306	586	502	393	533	383	470	1087
ENSG00000008324	1408	1229	1202	628	739	753	685	714	1101	546	751	973	898	648	767	619	564	595	1045	587	876	727	664	651	886	670	744	592	644	469	957	453	624	500	710	738	457	877	771	772	810	567	730	703	964	1036	1264	812	921
ENSG00000008382	1727	1747	1833	2115	2641	1979	1888	1043	1710	534	1983	2060	1489	1545	959	1356	1388	1328	2674	1616	1492	1653	992	3062	1441	1157	1801	2078	1320	1135	4794	1382	1043	1177	1312	1568	2060	1390	1955	2103	2231	1039	959	1174	2335	2405	846	1622	2788
ENSG00000008394	34324	29417	13114	18497	10734	15012	31662	18871	25572	35942	18045	20956	30056	20452	18296	22785	14948	12473	27463	26503	14203	18201	23465	4988	14752	12831	21312	18730	16787	9975	10293	19313	21247	18281	29473	28855	14029	46334	18959	28187	15465	12355	16340	24219	27682	21117	22835	28035	11265
ENSG00000008405	1665	2599	3117	1467	350	1463	1532	1974	1218	1171	1956	1720	1780	1644	2289	1988	2224	1290	739	3242	1677	1587	1987	148	2363	1375	2821	1457	1020	1540	958	1414	2078	2054	1568	1492	1427	2586	1756	2198	2275	1642	2701	1482	1735	968	1710	1895	1919
ENSG00000008438	2	2	2	0	0	1	3	1	2	4	5	2	0	2	2	2	3	7	0	2	3	1	1	6	2	4	2	0	1	1	3	1	0	2	2	0	0	0	6	2	3	4	4	8	1	0	0	0	11
ENSG00000008441	4490	7482	7180	5351	2711	4111	4376	11667	7622	2463	8705	6806	7312	9024	8309	7034	7370	10458	7673	9312	15876	6654	5378	1564	8656	6872	11875	3168	7150	14658	2817	7031	8895	9239	10284	5738	5147	25978	8873	12147	13584	7321	5835	11713	5962	3079	7803	7078	13446
ENSG00000008513	23710	14902	26710	36109	4609	14889	10648	15416	13122	10330	23120	27468	25236	15501	32708	34993	20091	26482	11851	48621	16566	14710	30755	3244	23922	19105	38376	8123	12205	24295	19961	36529	19269	19612	32713	8855	8025	22630	11821	17725	44273	16462	60439	38473	20433	7175	9394	15144	34078
ENSG00000008516	37	83	33	60	77	68	38	52	75	59	138	58	36	58	91	49	121	36	41	62	179	215	28	64	44	58	92	20	259	86	44	92	42	49	91	72	51	53	34	42	84	51	101	218	169	98	197	80	136
ENSG00000008517	644	1067	393	614	1373	665	344	341	2734	602	1783	838	483	652	761	552	1476	119	1219	426	3457	3751	127	5004	840	377	717	359	3767	1135	365	1758	153	222	544	1402	701	350	512	743	672	461	278	3690	2211	2199	3213	1564	2442
ENSG00000008710	1561	1773	4065	2779	1143	3560	5305	2872	2378	2573	2447	2541	1926	2100	3820	3308	2264	3916	1609	2585	2798	2271	1530	1167	2533	2097	2924	1845	1924	2413	1739	2836	1783	2354	2174	1895	2157	3055	2048	2892	5049	2134	2261	2807	1819	1386	2083	1785	6681
ENSG00000008735	42	88	39	60	52	40	79	65	164	83	93	78	53	86	98	56	84	53	91	88	84	98	34	173	56	70	244	57	137	83	26	71	59	74	73	35	69	247	173	85	78	44	53	88	28	70	184	76	257
ENSG00000008838	3106	5203	4984	4311	2141	3965	3922	4144	4670	3477	4437	4934	4500	4151	4040	3774	3361	5152	4669	4507	4480	4365	3978	649	3695	3077	7517	4235	3683	3302	5524	4340	3904	3864	5883	3791	4186	4352	5010	5645	8218	3517	3995	5279	4469	3756	3939	4795	5985
ENSG00000008853	6958	10471	9085	5133	4257	5263	3161	5689	6548	3418	4634	7881	5366	6396	6232	8620	4364	5006	8017	5237	8283	5556	8421	2004	9813	6499	12905	5913	4367	3753	4613	12133	5962	7844	7511	6705	3638	9837	6020	8764	12705	3531	8677	9634	5084	4313	6239	7486	8470
ENSG00000008869	1916	2354	2010	2882	501	2497	2496	2801	1852	2094	2172	2166	2856	2660	2427	3610	2109	2413	1723	3403	2466	3043	3857	142	2421	1722	3435	2758	1926	2359	731	2951	3021	3536	3107	2118	1843	3917	2283	3584	3454	1890	4556	3288	3394	1636	1115	2785	3051
ENSG00000008952	20107	16823	19504	14322	4614	10607	12873	17745	10284	16689	10304	12871	17677	12992	13764	15417	13808	10576	11097	18744	10374	13181	18353	5510	17238	15831	21718	10735	10676	13509	10082	18900	15958	14452	15949	11569	7972	16357	12751	16505	24456	8821	25476	16466	13502	8329	9400	14013	13954
ENSG00000008988	74503	85248	82815	52289	79330	50084	37368	60347	68092	16820	44610	80766	89767	57405	43655	36466	38087	43171	83366	46364	46121	46339	49496	81179	49013	25798	37062	39816	43497	36692	120647	38649	55070	28909	45713	47772	37655	75782	54754	54228	56982	34749	38878	41793	53031	75662	72300	55863	71676
ENSG00000009307	45250	46872	32172	40935	16620	25126	41103	48284	30618	28653	30282	39735	45262	49041	36041	45924	28264	36567	36566	42665	29577	42190	64151	10068	37095	29300	42863	38683	29342	43346	19987	43977	47198	44418	45857	36001	34204	71970	38548	57480	44587	31059	56693	48744	45843	29969	21436	42107	42630
ENSG00000009335	2840	3642	2918	4820	1011	2703	3785	3095	2828	2954	4328	3448	3986	4638	3995	4516	3364	4611	3091	5376	3545	4488	5319	366	3442	2474	4404	4933	3409	3883	1419	4756	4913	4475	3970	3251	3949	7959	3915	4696	4130	2976	4626	4182	4316	3475	3031	4187	5431
ENSG00000009413	1626	1797	1633	2199	292	1523	2168	2225	1510	1111	1785	1456	1499	1590	2209	2408	1523	2761	622	2347	1624	2570	3483	102	2046	1538	2369	2172	1495	3242	654	2763	2025	2790	2060	1603	1467	4288	2163	2902	3475	1425	3670	2963	1855	939	876	1759	2911
ENSG00000009694	4571	4183	15230	5624	1033	4679	319	2045	4404	4791	4576	5766	6510	1511	8638	12577	6435	6751	1306	8436	9236	5506	1759	272	6070	14669	14750	1882	3705	5401	6055	9493	786	6532	15746	2972	686	1931	847	8340	15889	6264	11873	14692	10714	726	123	6059	2208
ENSG00000009709	0	0	0	0	0	0	0	0	0	2	0	0	0	0	0	1	0	0	0	1	0	1	0	0	0	1	0	1	0	0	0	1	1	1	0	5	3	0	0	1	0	0	0	17	0	0	3	0	0
ENSG00000009724	49	48	59	30	3	143	108	101	64	45	44	56	36	60	106	63	108	79	2	76	62	103	32	22	123	137	118	24	37	24	18	84	52	83	65	45	56	49	36	106	209	96	127	47	14	9	6	43	154
ENSG00000009765	43548	45086	77409	46651	1477	37438	170287	10900	20335	83794	9878	5330	11393	41980	59951	14583	35306	2772	16092	34897	10063	35010	14736	1386	102129	116387	81770	16851	9046	29161	22693	3703	20358	112034	121872	22792	12202	11268	1097	51014	262570	5565	141928	13697	68561	16607	1156	64272	33511
ENSG00000009780	1589	1444	1554	969	512	1443	2053	1173	1008	1188	905	1346	1119	1139	1160	1187	992	908	702	996	1214	904	1950	329	1590	1197	1688	658	604	1267	915	1205	1080	1256	1198	1081	853	1632	1068	1794	2089	701	1927	1330	1181	878	668	1080	1504
ENSG00000009790	82	212	22	130	110	185	39	110	173	93	572	191	101	100	181	37	429	52	140	71	373	2178	62	87	112	95	81	95	941	508	13	380	72	111	187	207	132	68	179	114	87	113	55	481	507	347	456	297	228
ENSG00000009830	2200	1828	2133	1738	1227	1960	2855	1271	1343	2023	1455	2333	1295	1595	1738	1886	1682	1807	1039	1833	1535	1603	1218	698	1969	1685	1994	1618	1104	1548	2627	1926	1628	1432	1946	1342	1266	2906	1604	1862	3084	1253	2439	1907	1357	1274	928	1693	2725
ENSG00000009844	2718	2200	2062	2503	773	1393	1968	1993	1549	1054	1899	2080	2457	2220	1930	2241	1744	2176	1448	2219	1713	2383	2445	275	1854	1437	2580	2055	1638	2269	1184	2691	2150	1803	1872	1602	1652	3665	2671	2214	2380	1535	2573	2146	1885	2255	1846	2072	2251
ENSG00000009950	261	1439	1049	560	1042	1109	260	1675	1048	388	1385	2312	1092	1059	880	212	981	318	692	1314	469	219	798	660	207	1274	33	661	162	82	14	483	1748	1316	563	615	770	623	679	1768	438	857	1023	490	815	382	255	1883	300
ENSG00000009954	5588	6854	5553	8203	2586	6009	6632	8021	5052	5901	6671	6417	7055	8605	6784	8862	6141	8666	6025	9739	6701	8579	11697	1372	6973	6397	9735	8260	6655	6825	3312	9549	7997	9490	7698	6249	6651	13573	8409	9246	10726	5418	10374	10359	7634	4919	4497	7999	10157
ENSG00000010017	3285	3983	2326	3336	990	2615	2336	3091	2879	2484	3188	2551	4967	3401	2992	3542	2181	3012	2257	3856	3044	3375	4398	235	2734	2000	3001	3641	2368	2289	1465	3355	3585	3284	3126	3116	2599	4215	3601	4203	3337	2423	3242	3840	3765	2967	2652	3826	3313
ENSG00000010030	60	229	83	328	451	187	22	102	357	52	468	288	80	179	261	84	425	351	522	175	892	775	172	661	42	196	58	147	1136	205	86	652	117	56	273	428	126	55	499	398	16	374	138	1283	1116	434	275	588	318
ENSG00000010072	633	443	412	559	112	445	497	486	328	814	549	386	459	554	504	594	505	596	175	592	555	534	618	65	539	328	673	384	432	551	225	634	412	367	473	412	376	1024	651	607	752	539	935	489	444	420	586	656	638
ENSG00000010165	2571	2313	1106	2583	1289	1345	1923	3149	1707	2750	2023	2696	1871	2147	1678	2290	1871	1600	1645	2553	1627	2329	1516	645	1825	1036	2514	2039	1894	1994	1214	2307	2221	2013	1748	1724	1882	4105	1802	2922	2251	1698	1744	2087	2798	2495	1288	2649	2273
ENSG00000010219	2085	1739	2785	1232	1528	1472	1564	1366	1843	1036	1063	1997	2072	1543	1352	951	1072	1154	1475	1073	1226	1364	1372	1150	2176	1711	1307	1230	1064	1098	2884	971	1464	1003	1395	1277	1148	1169	1860	1473	2865	1491	1567	1558	1182	1532	1257	1495	1525
ENSG00000010244	7658	8023	7525	8456	2974	8644	7376	7070	6616	6752	7775	6712	8111	7340	7996	7122	6461	7975	6300	9193	8097	8743	7370	1075	8281	7339	10121	7155	6563	5981	6043	9111	6766	7105	8383	6801	5902	8530	8365	9167	12201	6789	9556	9223	9016	6342	6600	8286	9496
ENSG00000010256	15431	14996	9977	9997	12022	9171	8157	12186	11690	14059	9041	14010	15745	12656	8294	8562	7764	8275	16197	10439	10193	8379	6630	10094	9536	8181	11540	10036	7666	7525	16105	9906	9710	7461	11246	9358	9746	10140	12774	14626	13909	9896	8705	11705	9870	12165	12368	10088	13133
ENSG00000010270	6083	3864	2526	3097	1292	2133	1975	2401	2509	2885	2426	3583	3529	2227	2267	2300	1900	1785	2283	2830	2667	2585	3095	436	3181	1963	2417	2417	1923	2335	2565	2672	3183	2229	2214	2052	1818	2123	2552	2929	3742	2382	4782	2581	2810	2380	1612	3322	2597
ENSG00000010278	47086	46899	21864	34769	15061	40549	19492	43336	29984	24443	27657	42531	44088	32028	31822	44251	26026	31535	36416	59562	27853	25530	33051	3667	27513	25552	27474	32484	21325	19343	22487	50627	29766	28743	85253	28585	29432	26012	25251	39441	57450	20642	29800	42214	39228	29743	20906	39319	35831
ENSG00000010282	2071	8637	5953	677	410	1037	19	533	1896	1546	2028	3534	1374	1696	1564	980	834	1106	421	378	3159	1433	433	647	18475	7857	10380	1259	1078	5620	4651	937	2977	1941	1209	7495	2703	1959	1622	2965	1597	1034	7036	1221	2884	780	2008	3340	985
ENSG00000010292	2840	2768	3781	3625	942	2743	3949	3686	2469	2640	3752	3814	3009	3520	3441	4216	4130	4736	2476	4326	3961	4206	3119	362	2855	3391	4243	3075	3353	3259	3242	4472	2395	3473	3808	2346	2742	4902	3694	3911	4502	2946	3939	4701	3496	2416	2465	2772	5857
ENSG00000010295	313	292	483	293	196	541	206	366	579	424	652	543	410	197	395	380	475	270	287	631	1034	1044	133	419	346	445	503	191	960	275	428	263	182	198	529	342	262	120	350	252	364	578	385	894	372	496	500	480	716
ENSG00000010310	67	154	153	151	56	228	20	76	59	88	103	97	84	97	113	243	144	27	93	255	83	115	37	54	78	440	354	109	114	23	361	272	107	109	437	132	91	53	56	98	99	154	358	221	98	77	48	252	169
ENSG00000010318	236	305	235	195	136	411	305	308	284	324	208	251	344	282	212	271	232	182	236	225	266	215	285	97	304	214	411	184	163	203	154	217	321	298	279	317	157	287	276	350	353	287	316	333	359	195	176	329	308
ENSG00000010319	1211	1114	58	2236	65	2146	659	912	1771	1496	1412	428	2534	1396	1459	1748	776	376	410	2683	1640	880	1201	83	2179	99	1923	284	1367	1309	731	829	854	1227	1695	1266	617	461	1205	1262	855	2300	777	1786	705	435	476	1133	2522
ENSG00000010322	7960	9357	9843	9756	5075	8329	7435	9779	6986	8339	7781	10136	7060	8325	8038	9302	6760	10851	5869	9912	7473	7821	6981	3201	8521	8413	13020	5953	6333	8444	6987	9704	7615	10351	9670	6546	5720	7437	8502	12739	14139	7419	10558	9464	7974	4948	3192	7734	13749
ENSG00000010327	1880	1557	1203	2818	1579	2438	2385	2318	3964	3489	3845	2553	2561	1072	2478	3347	3186	3218	1274	5332	5403	4326	1224	5794	1956	1687	4666	672	3700	1472	3919	1541	1176	2683	3839	1468	1408	1525	1741	1876	3717	3998	2586	4915	1801	1674	1290	1933	5415
ENSG00000010361	2283	2119	2534	1129	1534	1429	1825	2577	1909	1724	1398	1820	2278	1753	1724	1621	1637	1733	1762	1325	1772	1089	828	641	1402	1584	1821	1022	919	1122	3998	1456	1228	1331	2713	1510	890	1573	1588	2085	2396	1761	959	2148	1433	1157	1387	1499	2079
ENSG00000010379	415	485	179	392	215	590	538	1552	242	457	460	361	682	443	404	435	596	275	431	742	161	261	239	87	341	163	79	96	130	202	74	298	851	617	825	214	210	47	591	460	211	534	708	224	70	144	28	405	352
ENSG00000010404	8301	18912	8755	15476	6643	11698	7512	13551	13386	6454	10920	12638	16632	17063	13153	14470	8715	10683	15327	19309	14964	16458	20756	3362	10107	7103	9736	16629	11650	9793	2359	14593	19002	20013	14465	14040	12369	14029	19607	20889	9554	12902	13525	20245	22814	11153	10742	21257	14191
ENSG00000010438	6	7	35	4	8	5	0	7	27	4	38	25	16	18	20	6	7	16	14	5	19	8	8	19	7	8	3	19	16	8	13	11	31	6	8	11	9	38	29	7	6	2	7	5	13	19	193	13	11
ENSG00000010539	561	518	549	461	159	519	406	625	438	412	532	600	545	519	592	565	470	500	278	648	547	670	357	81	490	411	441	442	420	401	257	590	421	437	588	438	341	579	609	604	801	495	713	663	346	427	347	524	559
ENSG00000010610	2330	1896	548	1998	1204	1388	660	2161	2134	1870	4748	1923	1185	1844	2119	1160	4059	1686	3125	1563	6835	8588	1271	2026	1245	927	2148	1337	10833	3291	872	2327	783	1418	2450	2107	3417	993	2769	1432	972	2886	1259	5038	4511	4637	6804	2732	4594
ENSG00000010626	1713	1108	1626	706	978	698	629	1425	795	622	498	1107	717	864	673	856	739	1046	1126	682	669	641	913	808	655	670	814	572	473	638	2053	720	675	587	808	630	483	949	1121	1005	1012	889	786	1179	503	555	868	551	1003
ENSG00000010671	329	199	28	181	116	136	57	176	280	227	556	205	108	147	283	114	481	121	288	105	636	1616	157	242	108	41	119	158	1435	481	15	280	134	155	280	250	342	118	259	112	92	205	116	502	300	640	756	351	412
ENSG00000010704	2992	1288	1721	1186	277	1212	954	1319	900	1019	1089	1341	1259	1391	1121	921	1128	562	905	1466	901	1038	934	79	1263	1719	1038	713	1085	1449	870	1544	1436	1256	1260	1300	851	773	1429	1550	1231	1007	1923	1267	1534	773	437	1501	1122
ENSG00000010803	2834	4366	4721	3356	1602	3360	3171	4015	3491	1831	2736	3518	4331	4422	4225	3931	2595	3469	3086	3971	3464	3095	3615	652	3789	3060	4054	2814	2243	2785	1754	3422	4210	3991	4479	3079	2329	4290	3898	4732	4625	2689	4516	4668	3707	2086	2387	3828	6083
ENSG00000010810	6775	11809	7797	11852	6011	8084	6855	9491	8678	2447	13761	7742	17664	9306	6958	16671	9171	15522	13839	25286	16892	10053	17880	2423	5031	3396	13572	8782	12938	5689	6906	11291	12423	11602	10516	8444	6240	7522	10449	11754	6330	14630	6235	19261	10427	9764	8116	10379	14185
ENSG00000010818	1645	2677	2234	3626	657	2383	3505	2350	1988	1348	3024	2027	2654	3329	2542	3472	2064	2342	2280	4662	2971	3799	7693	252	2359	1569	3829	4210	2536	3615	594	5290	2908	5677	2070	2632	2496	4689	2320	4953	3682	1364	3572	3871	3703	1592	3519	2482	5166
ENSG00000010932	83	21	5	14	1	6	5	60	41	7	43	24	71	5	80	39	20	9	3	17	34	71	5	7	48	5	102	8	107	53	44	2	0	8	48	25	22	5	6	17	4	6	3	105	13	26	84	32	96
ENSG00000011007	4439	3646	4536	3805	1328	2542	3209	3224	2769	3808	3260	3539	3324	2755	3408	3886	2942	2787	2891	3580	3512	3581	4546	631	4438	3236	5028	3555	3063	3134	2673	4096	2481	3135	3581	2940	2366	5060	3423	4012	7936	2338	5791	4466	4063	2758	2450	3581	4624
ENSG00000011009	8268	7061	3945	6066	7925	5264	2652	7272	5348	4130	6634	7444	7523	6033	4505	5676	6444	4517	8653	8050	6404	4756	4208	6445	4865	2235	7063	5744	4569	3635	5578	5941	4965	4164	9078	5218	4698	6327	7478	6826	4814	4656	5019	7188	5211	8678	10517	5890	6839
ENSG00000011021	1333	1822	2020	1292	655	1986	1443	2045	1673	1329	1170	1550	1317	1500	1685	1874	1353	1444	1054	1274	1362	1789	1678	223	1799	1409	2147	1132	1099	1533	704	1671	1558	2239	1925	1277	916	1624	958	2042	2579	1314	2833	1975	1315	732	573	1919	1901
ENSG00000011028	9981	10816	10998	40407	17732	12094	1204	16593	15090	1624	26354	25534	11083	18475	16150	15299	4214	38242	16028	9993	24741	13061	18754	9007	7730	9073	8233	22471	24560	36872	7443	43332	14133	9321	7928	4827	5999	4496	55542	16563	32413	22306	4915	12489	16870	15271	23753	5262	40163
ENSG00000011052	56	82	59	56	36	63	29	77	51	23	95	75	77	55	44	36	39	59	22	34	58	56	48	0	43	35	45	52	47	32	139	46	48	31	41	54	39	52	52	86	52	46	37	74	24	53	67	46	39
ENSG00000011083	13	3	4	2	7	11	1	3	4	3	13	3	1	0	2	3	3	0	12	5	6	8	0	5	5	19	1	4	6	11	15	2	3	0	2	7	7	2	48	5	1	9	3	18	8	6	6	5	16
ENSG00000011105	3876	6030	3776	6168	2764	3252	2612	7118	4247	3334	5895	8010	5711	3720	5858	7802	3655	8358	4217	16947	4670	3496	3850	1237	4212	3412	7395	2319	4765	7582	6247	8398	5136	4188	8381	1956	2243	2753	9830	3321	5701	7002	3502	9540	4207	4515	3099	4804	7954
ENSG00000011114	3131	2434	3246	4367	787	2378	4054	3365	2033	2843	2786	2261	2755	3262	3642	4215	2686	3731	1652	4168	2468	3418	4763	241	3488	3115	4324	3764	1963	3174	1899	4547	3020	4274	2817	2415	2665	5267	2899	4441	6085	2166	6133	3559	3173	1906	1768	3063	4217
ENSG00000011132	1006	1153	1159	893	863	1001	1083	1032	1024	401	1036	1063	989	897	1152	830	819	872	1269	884	955	750	557	381	1135	741	1263	855	763	621	2020	930	874	784	759	941	730	1000	619	1072	1794	818	705	897	983	937	675	932	1566
ENSG00000011143	1194	1040	1385	782	496	1057	934	1297	824	929	802	1229	859	895	829	826	871	754	562	932	690	823	516	241	1108	850	1558	512	637	791	1693	828	769	782	1005	728	631	1119	932	859	1786	788	1222	761	578	552	719	862	873
ENSG00000011198	1549	1193	678	1283	322	722	1490	715	825	1562	1090	727	1451	1204	1022	997	649	891	940	928	791	1079	1569	98	1319	622	1106	1710	877	919	388	941	1634	1252	818	938	1105	1311	1301	1164	1440	678	1183	1125	1127	1115	905	1373	1411
ENSG00000011201	4142	4425	1423	6206	965	2018	518	4072	2360	1757	3439	2392	4609	3824	2850	5332	2909	2328	1738	7216	4829	3815	7925	361	1743	1395	3277	3864	3886	2876	595	3344	6897	5935	1606	2196	2248	5622	6229	4104	1556	3880	3509	3880	3233	2222	1515	3870	3285
ENSG00000011243	2582	3970	5370	2929	2400	4014	3319	4045	3655	4328	3389	5160	3152	2880	3690	2810	3040	3360	2755	3264	3085	2905	2446	1211	3726	3245	3846	1999	2241	1993	6138	3051	2609	2448	3889	2613	1966	2376	2764	2994	6345	2765	4683	4509	2581	2228	2409	3856	3506
ENSG00000011258	1705	1739	1983	1488	386	1798	2150	2290	1293	1156	1536	1468	2067	1345	1923	2104	1500	2139	478	2131	1407	2000	1408	168	1576	1606	2073	1203	856	1278	1143	2086	1097	1743	1917	1418	869	3023	1365	2489	2970	1464	2976	2035	1512	865	867	1727	1456
ENSG00000011260	3993	4034	1689	3002	1913	1735	1646	3446	2843	1290	2109	3792	3924	3548	2135	2991	1953	2178	3228	3196	1829	2641	3095	779	2588	1288	3909	2126	1704	1991	1912	3068	3563	2791	2811	2444	2109	3601	2605	3841	2736	1970	2672	2413	3704	2937	1582	3434	2732
ENSG00000011275	3777	4284	5033	5357	2007	3326	3682	4849	3136	3752	3789	4213	4161	4709	4271	4576	3848	4508	3677	5645	3839	4579	4431	853	4018	3380	5372	3910	3433	3984	2614	5748	4495	4559	4862	3121	3401	4348	4774	4584	5922	3547	5408	4546	3628	2919	2971	3997	6520
ENSG00000011295	6544	5612	4026	4093	2257	3723	3933	4944	4127	4270	3595	4628	6042	5392	3463	4428	3238	3216	4546	4644	3468	3732	4347	1338	5006	4833	5394	4735	2583	2692	4308	4534	5120	4184	5489	3618	3754	7146	3664	6828	6769	3577	6300	4726	4448	3559	2318	4703	4964
ENSG00000011304	12716	15899	16354	16559	8726	15028	15953	15403	15847	9992	16284	14330	15309	15338	16855	12798	13938	18008	20428	19156	16684	13291	13212	5443	16507	12292	20890	15796	12702	11461	13206	17192	13857	13706	13762	13314	12282	19791	16328	17820	26757	14036	14577	14600	16725	12295	15084	16675	25547
ENSG00000011332	14	5	10	7	19	7	11	10	14	23	11	14	15	9	10	16	15	13	6	3	9	7	5	10	4	12	16	14	13	10	26	13	7	14	7	7	6	4	8	7	23	6	13	8	5	5	28	5	32
ENSG00000011347	899	1254	598	677	321	1473	1744	487	1034	1151	500	210	1924	909	934	908	260	2624	959	1041	655	321	1420	213	2003	416	423	1844	196	253	161	1107	824	1040	424	1063	2366	747	1447	1816	1741	920	407	656	645	552	143	1224	2427
ENSG00000011376	1505	1509	1073	1541	478	931	1449	1624	1015	2182	1333	1809	1490	1518	1237	1324	1044	1315	1149	2194	1163	1124	1457	87	1266	784	2271	1283	1281	1236	810	1558	1317	1471	1410	951	1431	1695	1393	1718	2096	910	1748	1561	1347	1046	736	1476	1860
ENSG00000011405	6435	4215	4062	6118	762	5161	4738	4351	2581	5036	4162	2574	4169	4608	5255	7017	4423	4457	1539	6197	3930	5128	6872	169	5927	4430	6152	4538	3109	5281	1419	5542	5413	6441	4066	3693	3182	7074	3881	5628	7953	4165	11620	5013	4816	2108	1833	4845	4996
ENSG00000011422	1219	2774	525	2635	1480	1908	323	449	2839	542	8162	1861	929	959	1469	6653	1182	2423	6137	1062	2878	2482	1813	1771	271	208	214	2733	3569	1356	247	1669	501	924	911	2732	2566	1193	2137	1003	279	928	246	2402	3414	5324	17328	2244	4402
ENSG00000011426	153	106	166	369	31	125	172	92	268	270	281	91	354	309	225	294	162	163	87	187	330	407	281	1	31	341	47	453	222	74	301	262	52	274	145	330	339	887	179	217	229	78	101	330	451	185	257	201	358
ENSG00000011451	1563	2776	3611	2700	1516	2283	3578	3430	3044	2933	3241	2700	3714	3029	3513	2721	2404	3477	3354	3684	3270	2231	2883	754	2400	1803	4323	2732	2223	2186	2468	3083	2618	2460	2466	2392	2727	3731	2920	3269	4600	2461	1953	2982	2727	2396	2316	2551	5617
ENSG00000011454	5178	5829	5398	6607	1835	5901	7934	6920	5270	4169	5285	6349	5179	6225	7340	6953	4991	8219	4520	7020	5509	6622	9807	717	7158	5073	7380	5925	3597	5764	2313	7424	6400	7307	7299	4934	5548	8723	7683	7503	10962	5658	10712	8522	6938	3807	3345	6355	9553
ENSG00000011465	899	765	170	2360	1169	1905	975	2780	21569	2849	4346	2092	3335	1333	12483	10829	2899	6	5893	3789	16354	26074	1763	4361	4992	180	1639	6770	10159	21720	1550	1326	643	1731	5326	7289	5699	544	7466	5449	16	979	265	24762	2899	16624	9628	11142	38058
ENSG00000011478	2062	1034	1689	944	992	965	1292	979	902	1102	905	1170	1284	832	1064	948	936	808	1195	843	947	667	639	1226	1240	970	1270	872	940	699	2237	972	816	611	781	699	788	818	874	909	2087	776	808	717	895	732	974	798	1410
ENSG00000011485	5799	6800	4531	4487	2689	4959	2966	5178	4494	4463	4695	5657	5444	5046	5714	4525	3665	4304	5783	5672	5770	3984	4850	872	4737	4727	6878	4453	4225	3376	5051	6809	4815	4557	6158	5055	2957	4896	5156	6211	7477	3691	5911	6873	5775	4254	3318	5915	5860
ENSG00000011523	1481	1641	1505	2143	337	1503	2693	2454	1824	1976	1549	1571	1531	1528	1835	2616	1343	2340	1379	2937	1596	1833	2501	367	1997	1110	2252	938	1582	2141	671	2404	938	2185	2749	1262	1172	2736	1339	2437	3780	1829	2717	2617	1735	1299	1155	1569	3065
ENSG00000011566	2802	2742	1939	3461	577	2873	2999	2653	1800	1839	2523	1708	2435	2729	2843	2635	1901	2647	1123	3359	2187	2346	3744	112	2643	1599	2486	3071	1473	2043	1000	2616	3169	2993	2207	2147	2275	3096	3306	3303	3120	2174	4039	2271	2465	1732	1550	2746	2862
ENSG00000011590	16	24	11	18	7	63	42	40	38	28	33	41	17	14	27	9	38	36	9	15	25	72	24	45	31	50	18	14	55	51	10	55	27	27	41	30	18	5	7	9	77	22	20	62	61	30	22	28	53
ENSG00000011600	3174	2430	369	1545	2109	1157	448	1407	1804	1619	3105	1493	764	1068	1428	679	2798	696	3644	1011	5554	3920	655	5381	890	262	710	940	7376	1054	552	1251	693	703	2213	1760	3123	840	2419	774	556	2051	415	3107	1773	7704	4906	2545	4064
ENSG00000011638	3789	2218	2166	2231	1642	1576	2452	4449	2613	1838	1939	1992	2604	2842	2483	2210	2000	2135	2908	2699	1677	2148	2146	728	2205	1811	2003	2279	1464	1500	1212	2452	1578	3084	4176	2113	1869	2722	1971	4735	3724	1327	2239	2655	2887	2501	1424	2466	2696
ENSG00000011677	1	3	0	0	0	1	1	0	0	0	2	2	0	0	0	0	0	0	0	1	2	0	1	0	0	0	0	2	1	66	13	0	0	0	1	0	0	0	4	0	0	1	0	1	3	0	4	2	1
ENSG00000012048	443	628	939	491	100	390	300	262	365	262	426	519	763	400	1241	867	469	397	294	372	300	839	1266	84	678	612	2001	813	386	585	976	294	357	904	415	449	471	927	249	636	590	296	1793	694	582	293	184	777	578
ENSG00000012061	5406	4972	4157	3789	5391	3697	2526	4257	4349	3448	3534	5218	4835	3967	3198	3541	3025	3642	5249	3507	4212	3356	3191	4102	3489	2542	3432	3224	3065	2703	7859	3247	3295	2532	4230	3103	3230	3615	4142	4256	4073	3297	2724	3805	4284	4463	4340	3758	5281
ENSG00000012124	1640	5323	5261	1391	802	3063	139	1025	883	153	735	3799	4981	4651	725	741	1112	1068	6544	8606	2375	6493	2295	896	169	403	3344	615	2732	1386	13692	1065	205	1512	3898	368	601	4412	1951	7293	8194	1735	778	2690	3031	1281	597	305	2306
ENSG00000012171	766	1876	1140	3250	2657	4956	3665	626	2929	1765	4879	1095	500	1068	3347	1116	489	5532	3279	985	1329	1367	1924	4260	981	229	628	5207	1034	584	410	1534	1179	899	448	1545	2723	2717	2603	1058	974	863	549	1088	1187	2949	6499	1340	8909
ENSG00000012174	1423	2007	931	2119	564	966	1079	1440	1091	1156	1185	1310	1802	2099	1190	1986	1188	1549	1072	2560	1374	1550	3320	288	1329	836	1682	1954	1134	1420	399	2373	2059	2445	1555	1595	1256	3755	1531	2936	1819	1082	2471	2282	2224	1215	724	1992	1647
ENSG00000012211	545	633	592	688	234	487	583	598	661	366	706	517	669	688	639	647	466	654	688	497	625	461	499	89	653	476	588	577	427	320	260	503	585	572	463	581	574	777	524	901	735	509	448	623	507	522	635	570	999
ENSG00000012223	699	79	189	143	17	155	1180	171	93	351	256	132	136	124	727	335	738	74	41	290	130	1400	26	72	589	212	328	44	1740	1675	126	62	117	98	252	192	92	134	80	117	598	257	228	159	63	53	1214	181	1278
ENSG00000012232	2916	1999	3392	3586	1344	1882	2332	2655	2292	2199	3186	3394	2179	2824	2758	3268	2204	3858	2211	3189	2823	2500	2734	1137	2695	2155	4115	2335	2450	4907	2436	2937	2344	2700	2273	1726	2247	3938	2886	3027	4404	2305	3292	2818	1919	2702	3524	1908	4547
ENSG00000012504	14	0	1	14	1	3	0	1	0	0	3	6	1	0	2	1	0	1	0	1	3	1	1	2	1	0	0	4	0	1	0	0	0	0	2	0	2	0	25	0	0	1	1	1	0	0	0	1	25
ENSG00000012660	6024	4760	2925	5151	1026	3439	2887	3275	4638	3547	4030	3708	5915	4442	4097	3872	3891	2746	4745	7075	5435	6153	4580	368	4986	3815	5645	5301	4954	3685	2079	6948	4189	4895	4163	4415	4017	4814	4081	5213	6375	3040	5277	5547	6590	3111	2881	6012	6020
ENSG00000012779	1443	10498	132	7738	4703	8934	257	578	5507	671	6968	3217	387	1694	6132	2827	2163	3793	17103	975	6472	13487	3771	2765	276	137	225	29368	6488	920	37	1725	2531	4592	1086	9036	17631	3654	8044	12836	332	2293	365	2368	16346	15810	9620	19922	14660
ENSG00000012817	3	1	6471	3208	1	6509	4188	1	3312	4284	3796	0	3944	2	4544	0	1	0	2241	1	1	0	0	0	1	4022	3	0	4	0	180	4745	1	2	0	3660	2403	0	2784	5151	2	3003	0	4	0	3	0	1	0
ENSG00000012822	9796	18095	10990	10100	4031	11844	9706	12573	10443	5380	7205	10146	9084	9600	9114	8355	7378	8556	9460	9515	7612	11715	9677	1140	9882	8923	10895	7229	6217	5792	5196	12493	10415	11997	15197	8677	6123	9307	11667	11428	13279	7627	13299	12081	13337	6746	3620	15576	11454
ENSG00000012963	3174	2754	2757	2675	1021	1708	2218	2679	2299	2191	2096	2639	3459	2869	2501	2535	2110	2485	2528	3064	2382	2896	3119	438	2533	2018	3458	2481	2359	2297	2245	3467	2146	2537	2712	2228	1874	2705	2695	3168	3803	1911	3145	3364	2894	2073	2196	3094	2897
ENSG00000012983	2101	2504	1740	2989	532	2078	3227	2349	2096	2028	2626	2069	2427	2573	3127	2656	2022	3019	1175	3166	2607	3039	3964	179	2721	1622	2546	2497	1861	2147	1041	3297	2952	2810	2163	2165	1605	4486	2781	2578	3715	2058	4195	3349	2287	1899	2135	2977	3018
ENSG00000013016	352	283	529	749	164	533	524	764	465	515	1319	452	431	358	589	604	731	1010	407	997	732	916	417	66	794	345	1436	348	767	695	439	382	315	387	964	367	383	578	473	421	871	972	898	798	298	709	609	382	1020
ENSG00000013275	7339	6416	5267	5344	4944	4872	4009	4543	6008	8058	5429	6341	8168	5288	5044	4503	4543	4461	7404	5852	5721	4747	4407	3087	6125	4905	7316	5416	4783	3424	10653	4815	5637	3804	4820	4541	4787	4390	6115	5775	9229	4812	4718	4972	5270	5756	6471	5657	7603
ENSG00000013288	9017	7383	6145	11471	2936	4516	10234	6653	5312	6215	7301	6838	7871	8228	6351	8081	4852	6138	7538	9159	5946	6347	7429	2889	9158	7880	7967	6459	6636	5852	5200	7790	7450	5604	5054	5936	5725	6025	9770	7165	8812	4718	6799	6215	7523	5846	3427	8186	13679
ENSG00000013293	0	0	1	0	1	2	0	0	0	1	1	0	2	0	0	0	0	0	3	1	3	1	0	0	1	0	1	0	2	1	2	1	1	2	2	12	1	0	4	0	0	1	1	1	0	2	6	1	2
ENSG00000013297	175	124	279	147	180	149	20	127	226	187	240	94	45	77	216	351	156	67	227	112	304	610	51	282	127	41	42	80	456	332	232	103	37	117	115	146	135	66	1675	133	83	347	120	200	72	665	239	303	324
ENSG00000013306	16071	11743	11617	8623	10129	8978	11671	8327	9721	10400	8631	10616	12959	10461	7549	8935	7231	5638	13788	8306	9384	7797	5365	7438	12984	9772	12583	10233	6748	5859	18599	5789	9147	5670	9115	9619	9771	9123	10716	9775	16164	5726	7059	9799	9189	12341	11582	10366	12379
ENSG00000013364	8351	24890	10536	19787	30949	19665	5623	12633	23665	8154	24334	22220	11092	20280	16944	16064	13334	11729	43397	16665	34478	19948	20157	29283	8802	4948	13519	26310	30358	10728	13122	27816	13240	17007	16816	20908	18998	26877	26329	24177	8192	17041	6205	26344	25954	24026	15872	22637	29396
ENSG00000013374	6481	7610	5650	6264	4045	5081	4984	6831	6180	3687	5789	7352	6978	7167	5295	6228	5950	5020	6475	7285	6201	7951	8857	5630	5207	4494	5855	4895	7087	5124	3839	9412	5431	6158	8134	5132	4748	6758	6936	7694	7111	5115	6875	10027	8202	5459	5759	7424	6953
ENSG00000013375	3425	2700	2656	3248	798	2171	2007	1769	2028	1371	2078	2299	2560	2683	2842	2511	1728	2280	1735	2537	1871	2753	2842	309	3010	2485	2622	3276	1692	1609	1364	2891	3446	2408	1775	2001	1707	3530	2053	2248	4067	1444	3064	2018	2405	2235	1800	2583	2857
ENSG00000013392	1406	561	701	600	316	566	590	567	630	517	433	632	569	667	749	683	452	484	413	526	439	541	522	134	861	600	565	451	421	441	461	661	788	407	472	424	389	710	607	498	1105	521	721	397	441	492	470	495	646
ENSG00000013441	5807	11046	9996	6948	2565	16911	7462	6804	8060	4358	6621	11004	7652	3749	10872	7389	5710	8017	4271	5902	9435	9379	6849	894	7948	6730	5655	3290	3486	6622	5751	9291	6915	7724	8053	6837	2542	7022	5852	6595	10224	7195	13170	9693	7995	4666	5033	8266	9417
ENSG00000013503	973	679	490	780	258	550	627	858	539	1036	605	651	764	770	571	708	579	755	455	948	508	675	580	136	935	596	1390	741	665	778	470	669	802	649	812	544	604	1264	771	942	1164	559	1087	703	643	576	247	766	907
ENSG00000013523	2102	1745	1334	2018	549	2085	1564	1888	1461	2027	1716	1651	1376	1572	1838	2197	1716	1748	1109	2474	1894	2047	1545	511	1743	1180	3060	1248	1747	1832	1698	2324	1881	2521	1913	1457	1335	2449	1371	2161	2556	2001	2345	2099	1774	1021	772	1846	2685
ENSG00000013561	7093	4603	3352	3760	1589	2856	3117	3200	3343	4418	3354	3636	4963	3823	3342	3620	2739	3662	2905	3269	2996	3536	3785	922	3869	2902	4783	4255	2387	3937	3175	3642	3840	3226	3187	3428	3820	5195	3829	4220	4585	3767	4498	2907	4238	3173	2161	3845	4242
ENSG00000013563	2492	2330	1316	2190	476	1902	1243	2415	1666	1497	1628	1996	2369	2122	1478	2359	1823	1068	1570	2651	1638	2124	2064	119	2056	1227	2545	1639	1541	1281	457	1815	2343	1628	2253	1759	2025	1607	2338	2494	2517	1670	1943	2169	1566	1273	927	1906	2397
ENSG00000013573	683	837	1127	635	425	1079	1508	759	688	827	1832	1640	353	649	294	596	843	828	946	284	738	1641	308	663	774	279	1079	608	679	532	515	155	898	712	1490	231	889	1238	132	1343	1489	1104	1325	1470	242	532	836	867	357
ENSG00000013583	7556	6685	4992	4080	3475	4763	7586	6582	5223	8298	3809	7338	7501	5193	5425	4002	4046	4122	5245	4035	2724	3575	4263	1446	6396	4170	4895	3763	2872	4263	1988	3392	4277	3546	5360	4084	3911	3910	5071	5231	9786	3606	6026	3996	3822	4104	3408	4196	6883
ENSG00000013588	17344	27414	19359	40150	13942	44556	36347	12483	27564	13737	23392	21178	20180	27595	24334	23415	12393	15477	47591	28596	24462	24493	49568	8593	27689	11501	40496	66991	19479	9824	3470	26147	21614	37970	25078	30516	49630	21312	43085	32302	27986	17979	25981	25872	35287	25378	17926	31220	75763
ENSG00000013619	641	792	187	2917	998	2250	150	1580	905	420	754	617	1063	981	675	1388	656	2091	1569	1771	1331	1649	1170	263	183	108	1483	2459	1300	925	122	1679	1349	1662	2067	1223	850	441	972	1296	284	1102	286	1715	6850	1336	528	1535	2990
ENSG00000013725	217	270	153	154	218	192	40	102	171	124	769	273	121	155	247	68	422	44	188	79	666	1967	51	1175	224	326	124	115	1527	1954	42	598	87	135	230	201	167	100	161	134	252	135	113	799	599	503	475	279	356
ENSG00000013810	629	430	720	587	434	480	359	395	711	938	1173	547	788	491	567	566	708	602	558	573	1071	1747	245	839	317	807	481	596	1194	966	2442	608	151	333	598	752	561	775	553	439	660	484	419	931	936	981	1228	474	854
ENSG00000014123	4458	3829	3450	3933	755	2880	3471	3300	2433	1921	2635	2041	4182	3860	3610	3763	3054	2949	1590	4474	2905	3642	4440	308	3695	3019	3543	3370	2385	3092	1402	4059	4644	4330	2681	3323	2408	5365	3909	4305	5178	2763	5398	3516	3904	2059	2730	3865	2654
ENSG00000014138	974	1376	1146	932	886	787	685	791	1003	688	982	1246	1289	899	946	885	949	756	1176	907	1033	1155	833	1310	890	892	1815	1238	994	523	985	957	620	1026	1025	1019	727	651	984	1464	1200	757	814	1433	1266	1056	904	1399	1361
ENSG00000014164	1470	1700	4014	1672	1033	1564	2097	1966	1708	3115	1745	1511	1760	1686	1858	1646	1882	2024	2892	1871	2173	1182	1369	488	2117	2570	2760	1718	1562	1175	2821	2090	1186	1714	2265	1711	1479	1767	1745	2605	4244	1833	1429	2164	1553	1452	1659	1553	3356
ENSG00000014216	14142	23618	12693	23605	14463	22752	15752	15786	18940	18952	24308	19915	17106	21688	17748	14847	15272	19354	26110	16493	18991	17367	19719	5841	15191	11650	20038	37230	15567	11454	9028	18049	18073	16975	14620	19578	28202	24167	23578	24908	20792	14581	13770	14593	23915	22481	19630	20269	36399
ENSG00000014257	827	371	238	361	74	315	70	172	213	247	232	280	385	357	210	257	321	104	471	745	214	270	755	24	182	173	1242	516	1847	130	124	407	261	370	578	310	502	225	253	521	129	155	229	447	468	351	160	488	434
ENSG00000014641	15093	13384	6099	7452	5924	6217	7149	7663	9822	13991	6074	8666	14115	8577	6253	6389	5919	5301	10704	7933	7390	7938	6737	1652	9132	5735	10574	7609	6688	6911	7990	6825	8049	7063	8829	8101	6693	8825	10228	10843	9402	7545	7432	7603	10531	9817	7965	10644	7499
ENSG00000014824	6150	5663	3366	6016	1974	3468	5061	4972	3108	6724	4007	4283	6586	6045	4250	4612	3851	4090	3373	5734	3873	4397	5711	1306	5648	3642	5708	5719	3025	4567	2388	5510	6259	5306	4329	4794	4454	8729	3725	6573	6489	3534	6728	4582	5957	3900	2912	5658	5110
ENSG00000014914	440	1062	368	885	375	929	158	587	1222	521	985	1102	434	869	923	1022	517	1660	826	783	1498	1405	945	209	434	352	738	821	1222	276	261	1207	824	886	975	1093	578	1284	1581	1078	417	752	409	1962	1883	798	921	1644	1118
ENSG00000014919	2895	2685	2537	2023	986	1886	2596	2638	1948	3852	1752	2256	2499	2441	2165	2434	2002	1982	1741	1714	1775	2301	2305	910	2324	1997	3213	1729	1685	1633	1337	2433	1598	2290	2294	1894	1801	3502	2092	3010	3887	1661	2626	2435	2188	1631	1765	2127	2711
ENSG00000015133	372	368	123	2550	254	1315	189	1351	639	308	4475	2067	648	1690	1456	1513	881	2396	1851	5861	2056	2143	1169	253	541	145	1027	1403	2762	2620	282	3350	832	681	815	820	1128	918	1098	1754	555	990	328	1419	1788	923	2453	625	3685
ENSG00000015153	2945	1905	1805	1647	625	1328	747	1184	1003	1198	1337	1242	1926	1320	3095	2805	1472	1808	893	1596	2786	1455	1531	417	1546	998	1746	1177	1325	2496	1617	2736	1936	1241	2511	1507	869	2110	1419	1381	2451	1037	4557	3605	2133	1287	928	2379	879
ENSG00000015171	11904	10277	9728	9417	2056	6829	11073	11013	6949	7952	7139	9414	11080	10558	10226	10407	7656	8843	5271	12084	6023	7948	11765	511	13294	10169	14128	6624	5678	10076	3563	11420	11251	11096	9055	7685	5729	13753	7965	12968	17250	6566	16585	9013	9323	4745	3821	10245	9451
ENSG00000015285	202	377	95	296	299	256	107	317	400	254	936	303	178	243	382	190	657	186	591	149	1191	1857	182	743	194	99	160	237	1668	598	81	461	132	193	345	398	417	151	451	218	147	299	107	830	572	877	1499	512	781
ENSG00000015413	16	16	2	11	13	14	19	18	21	4	46	49	12	5	127	113	34	14	24	75	92	98	23	264	9	28	40	24	91	43	54	58	4	19	125	1	44	0	33	9	59	25	43	84	17	24	187	18	90
ENSG00000015475	1645	4124	1016	3763	2715	3205	946	2622	3092	889	2914	2017	5012	3588	2237	2380	2483	2413	3133	4250	2512	2323	2263	1021	774	564	1344	1848	1934	882	961	2992	3947	2380	2789	2383	2138	1472	3683	4854	1534	2140	602	2014	2701	3677	2609	3557	3084
ENSG00000015479	335	552	431	480	32	1195	654	407	424	441	408	306	348	399	667	477	439	891	109	588	553	549	461	11	507	608	552	306	240	348	65	520	608	897	515	464	241	670	451	750	1028	668	953	697	712	136	120	418	589
ENSG00000015520	2	4	2	4	4	4	0	1	4	4	6	2	3	3	1	1	3	4	1	2	4	2	2	5	3	1	3	8	5	1	3	0	2	11	3	0	6	5	19	8	3	1	0	2	4	0	9	8	7
ENSG00000015532	2869	2958	3478	3233	1846	2163	2698	3268	2519	3260	3003	3534	2780	2828	2910	2540	2041	2528	3049	2306	2477	2201	2294	1767	2158	2146	3157	2615	2396	2098	2850	2912	1930	2339	2847	2121	2298	3006	3261	3624	4835	2305	1940	2720	3029	2818	2480	2308	4524
ENSG00000015568	2	0	3	2	0	2	2	0	1	1	1	0	0	3	2	2	2	1	0	0	4	1	2	0	1	2	3	1	0	1	2	1	1	3	0	1	3	1	1	1	3	1	3	6	0	0	0	2	4
ENSG00000015592	1	0	0	0	0	3	0	2	3	1	1	2	0	1	0	1	0	1	1	5	0	2	1	0	0	0	0	1	1	0	0	3	0	0	2	6	1	0	1	0	1	0	0	2	2	0	3	2	2
ENSG00000015676	6276	7150	6653	8326	4550	6040	4801	6761	5566	4552	6466	8249	5211	6695	5662	6579	4814	6221	6882	8247	5999	6265	7528	4140	5253	4094	7530	7818	5089	5910	4242	7452	6685	7400	7491	5711	6345	7303	7636	8234	7588	5094	6364	7317	6852	7559	5653	7404	9922
ENSG00000016082	0	0	1	0	3	0	2508	0	8	0	4	1	5	683	2	3	0	0	0	0	0	0	0	0	7	19	0	0	1	1	50	0	2	0	2	20	0	0	7	0	35	1	11	11	0	2	0	2	4
ENSG00000016391	418	892	584	618	303	415	235	1096	569	304	818	1231	568	951	850	476	566	977	427	793	334	551	531	110	582	824	587	453	542	1259	384	1014	698	570	785	385	519	1554	474	732	1286	383	992	299	793	491	607	643	907
ENSG00000016402	16	67	29	17	14	145	172	76	122	3	108	18	55	118	79	30	39	12	45	15	61	43	38	44	46	41	29	43	59	88	12	17	68	34	19	169	69	22	58	104	127	65	285	138	139	115	49	226	38
ENSG00000016490	1	2	0	0	0	6	0	1	0	0	1	0	0	0	0	0	3	1	0	0	2	0	0	0	1	0	0	0	1	0	0	0	0	1	0	0	0	0	1	2	1	5	0	1	3	0	0	0	0
ENSG00000016602	4	0	6	0	0	4	0	2	0	0	2	1	2	0	0	0	1	3	0	1	1	4	0	4	1	1	0	0	0	3	0	0	0	1	1	1	0	1	1	0	1	0	3	1	3	1	0	1	1
ENSG00000016864	9179	5842	5219	5628	2597	5072	4211	5469	5384	5755	3940	8055	5858	4358	5545	4747	3715	4499	4708	5837	4355	4704	4902	1419	5807	5012	4959	4159	3624	3845	4557	5618	4328	3739	5146	4042	3280	4446	5574	4877	7299	3837	6099	4855	4342	4238	2877	5302	6309
ENSG00000017260	7870	5133	4843	8641	1589	5541	7007	5794	4527	4115	6347	7202	5406	5697	7805	6578	4458	7459	4068	8948	6710	7107	8331	698	5743	4144	10575	6440	7443	6981	2890	9150	6466	6499	7909	4046	4751	8599	8304	7182	8638	5402	7892	8778	7821	4846	5227	6047	9001
ENSG00000017427	54	32	263	83	13	20	14	17	318	56	148	273	26	58	186	98	66	281	68	41	75	216	28	13	29	5	736	43	158	308	47	11	16	25	341	66	79	27	10	28	9	13	20	185	47	72	412	91	875
ENSG00000017483	377	4408	5723	6117	2329	14364	7839	4313	4677	2170	8764	3783	9166	9828	5673	8744	12813	3294	4565	11410	2480	5312	7825	1834	3828	2372	3196	684	3093	3216	5656	3171	4057	3512	32154	3794	9872	7433	5457	5964	6752	4207	3814	7827	174	3348	3764	4667	14631
ENSG00000017797	3718	4845	2849	4995	1237	3124	3569	5770	3726	6157	5555	4509	5132	4890	4175	5860	3465	5278	5287	4980	4219	4587	6609	447	3652	2172	5651	6110	3917	4738	1980	4883	5044	4362	4555	5101	5116	7387	4145	5681	6135	4083	4805	5753	5718	3704	3422	4724	6197
ENSG00000018189	3707	5245	4221	3288	1623	5427	3515	4453	3553	2426	3019	3810	3930	3894	5489	3666	3564	6626	2650	4522	3185	4434	3868	553	4716	5432	4329	2680	2371	2974	2591	3634	3600	5390	4298	3997	1923	7903	2607	5602	8640	2284	7349	4145	4450	2240	1713	4490	4396
ENSG00000018236	11	0	0	19	1	1	0	3	69	7	15	8	1	11	38	57	18	389	3	17	61	184	42	31	89	0	32	142	201	1437	9	7	2	5	24	91	13	26	85	107	0	18	32	347	20	67	51	117	105
ENSG00000018280	681	654	276	331	423	818	384	272	441	439	819	272	295	269	881	434	591	131	668	320	1035	1137	371	757	297	84	229	565	892	120	185	160	310	335	704	795	868	402	357	274	273	256	283	609	571	1585	132	612	2015
ENSG00000018408	6933	4124	4133	4714	1129	2885	6075	5269	3862	3039	4503	3624	6551	3554	4929	4435	3260	5601	2113	7968	4071	3566	5059	434	4566	2438	8145	2007	2854	5131	1880	4218	3191	5108	3445	2864	2621	4149	3546	4721	4166	4135	6024	4179	4279	2630	4588	3313	4728
ENSG00000018510	2420	1917	1669	2989	626	1590	2255	1745	1088	2318	2522	1789	2421	2233	2200	2499	2014	2328	1474	2612	2141	2604	2647	204	2016	1733	3086	2350	2273	2608	1020	2830	2208	2490	1894	1801	1972	4184	2356	2372	2415	1613	2888	2296	2411	2142	2117	2267	2858
ENSG00000018607	0	0	0	2	0	0	0	0	0	0	0	0	1	0	0	0	0	0	0	1	2	1	0	0	0	0	0	0	0	0	0	0	0	2	1	0	0	0	0	0	0	0	1	3	0	0	0	0	1
ENSG00000018610	2847	2838	1155	1840	1038	1375	1263	2414	1682	1230	1569	2512	1957	1422	1553	1835	1536	1828	1684	2007	1419	1605	2184	454	1868	1200	2242	1597	1217	1405	1474	2239	1533	1701	2170	1376	1195	1931	1837	2052	2087	1637	2452	2335	1949	1474	1156	1919	2207
ENSG00000018625	114	168	155	313	14	268	84	877	592	91	183	100	166	93	349	291	155	59	83	636	209	199	133	29	140	52	174	49	102	366	123	73	76	137	810	218	120	204	55	175	86	544	94	5011	58	87	68	56	190
ENSG00000018699	1337	1424	1266	1171	677	1049	851	1217	1253	922	1121	1567	1292	1557	1064	1070	1075	1382	1143	1427	1020	1261	1311	591	1057	638	1317	1204	824	1096	1100	1340	1447	1328	1333	967	1118	1786	1218	1320	1158	889	1377	1174	1383	1105	733	1363	1522
ENSG00000018869	777	466	371	484	333	454	416	533	350	322	333	504	505	413	443	438	380	367	260	451	378	362	226	127	536	298	472	271	327	399	493	431	360	337	504	367	216	459	514	534	613	420	686	449	309	317	291	406	472
ENSG00000019102	6933	4106	4420	3995	3474	4620	2805	3567	2433	121	2897	4255	2965	2671	3527	3953	2278	3866	2344	5387	1914	1117	2213	1530	4684	3206	2144	1651	897	1790	4283	3185	3685	1735	3635	1586	872	878	5260	2368	5421	3040	3379	2413	1825	2569	2085	2472	4859
ENSG00000019144	3997	3894	4209	5008	868	4447	5076	5316	4783	6837	5632	6715	4220	3992	5359	6331	3831	8038	5301	5749	8940	4504	2835	341	5687	3885	9073	2356	6046	5008	1647	6463	2676	5422	5920	6117	2656	4961	4634	7205	5707	4358	6922	7607	4653	2997	2296	5284	8771
ENSG00000019169	898	1761	39	430	633	1008	119	184	815	252	1439	268	181	925	1072	548	1000	1	3315	664	2169	3877	519	2289	63	26	19	702	3241	41	17	209	386	509	1700	1150	3318	588	794	844	116	591	82	1657	509	7317	355	1530	4920
ENSG00000019186	2609	187	4	5394	17	856	113	17	95	13767	1138	6	7	84	113	208	172	14	381	64	255	557	1960	198	3734	474	117	308	494	60	49	701	1544	227	4	68	820	152	2061	17	2284	1583	856	230	74	1350	2707	217	2896
ENSG00000019485	1375	1202	1978	1698	548	1436	1712	2596	747	1892	1294	1512	1091	1291	1855	1962	1716	1689	732	2288	1158	1259	1539	241	2750	1450	2072	914	655	1968	633	2418	1469	1546	1701	828	844	1867	1459	1502	3409	1331	4949	1959	592	781	845	934	3221
ENSG00000019505	874	1908	495	384	313	561	206	1036	846	4515	164	286	934	1224	431	216	263	563	44	170	52	373	177	128	1108	1302	972	41	195	88	157	192	1458	634	127	312	270	169	355	392	489	667	1600	131	76	252	16	894	251
ENSG00000019549	336	74	91	184	56	197	299	356	370	270	441	186	160	154	479	476	242	116	165	359	614	876	174	135	464	80	608	154	359	301	323	145	102	147	176	276	178	124	380	247	285	409	124	750	155	858	303	423	648
ENSG00000019582	49731	239163	52843	55286	135607	57052	27010	78486	207581	143493	242584	167994	73306	210925	141705	34268	148798	49661	402010	46282	533425	371611	85374	204785	48663	38660	38821	98160	607225	140685	36586	174197	103859	86474	102609	151196	195704	109129	135735	143915	41085	100432	26949	434705	269789	226704	837987	249816	226410
ENSG00000019991	49	78	6	103	29	58	129	83	156	110	255	90	230	68	163	146	210	60	68	167	283	761	45	12	139	94	219	56	532	346	35	62	46	56	132	158	55	53	195	118	17	184	36	153	211	445	170	196	345
ENSG00000019995	1277	1228	671	1444	134	873	1164	1466	813	1120	924	1134	1210	1405	1175	1593	947	1178	760	1832	894	1456	2322	3	1129	1003	1534	1282	835	1404	137	1721	1461	1663	1617	1083	1046	1997	968	1695	2178	956	2445	1929	1207	778	413	1350	1389
ENSG00000020129	3974	3640	2453	5912	1362	5711	2428	4244	3359	4658	6713	4574	3861	3098	3881	3932	2914	4866	3366	6903	5578	2686	2622	647	4041	3008	5192	5466	3188	3192	2780	2916	3653	2591	6306	2683	4291	3023	5461	2986	5501	6377	3814	4676	4372	2749	2468	3766	8246
ENSG00000020181	915	600	473	1525	85	1617	1425	2357	1750	1399	1429	826	1381	1184	2409	2614	1518	1067	1043	2826	3769	2115	930	8	1457	461	4708	537	1738	1640	848	743	549	1320	1784	1584	960	658	764	1613	1848	3124	781	2168	1126	793	606	1123	4974
ENSG00000020219	1	2	2	1	3	3	4	6	5	11	5	3	1	2	1	0	3	4	1	2	4	0	0	0	1	2	2	0	0	3	1	7	1	1	6	4	1	1	1	1	6	4	1	4	1	1	0	0	4
ENSG00000020256	967	1013	620	970	350	707	973	1005	640	1200	990	1182	1145	1148	1047	996	905	1182	624	924	852	914	854	145	951	739	1074	932	842	987	573	981	974	895	1031	795	858	1708	968	1232	1527	918	1197	984	882	979	632	906	1442
ENSG00000020426	1344	1215	721	868	512	746	699	917	964	1032	914	1237	1141	831	899	710	674	775	905	945	755	745	1219	145	876	602	816	731	587	784	999	803	898	689	892	756	588	1063	886	856	1299	737	966	1008	858	908	1040	917	1034
ENSG00000020577	2320	7008	1798	7549	689	4628	860	1078	2350	945	3029	1781	4084	2762	1229	5900	2393	817	1494	9210	5403	4388	2018	911	2944	1175	8425	3867	3800	2291	2566	5151	4842	6761	8530	5101	3277	1454	1754	7521	1953	5901	3172	7632	6397	2591	729	5287	7414
ENSG00000020633	151	172	40	91	138	166	42	100	229	141	1169	142	144	205	276	54	487	21	299	84	626	1978	54	327	82	117	130	128	1524	845	32	457	80	77	177	307	248	46	231	206	81	209	110	913	897	481	1495	278	477
ENSG00000020922	1225	1572	1520	1511	616	1607	1475	1586	1145	1230	1440	1238	1605	1369	1408	1688	1476	1831	954	1462	1391	1690	1977	164	1493	1224	1526	1440	1150	1115	628	1587	1077	1588	1487	1091	1156	2343	1252	1900	1857	1228	2313	1726	1712	1019	1073	1412	1556
ENSG00000021300	4771	4059	4698	3934	1232	1995	1416	3488	2248	9969	2769	5019	3344	2649	2638	2699	2140	4339	4517	3840	3538	1687	1789	721	6870	4610	9533	1362	3444	7027	2102	1785	2259	2511	5271	2232	1690	3685	4519	2458	4324	4811	5502	5891	4166	1134	2636	3207	4668
ENSG00000021355	6661	8431	4966	6617	2396	5477	3865	5916	7660	5226	7298	7671	8154	3670	4856	3990	5501	3863	10508	5240	5633	5897	4996	3073	4886	3549	4087	6321	5714	4613	3339	7874	4999	4979	5450	6556	6465	7268	5982	9818	6963	3636	2559	6529	7889	6434	5829	7662	7424
ENSG00000021461	2	1	9	0	0	1	1	0	0	1	2	0	2	2	1	1	0	2	0	0	0	2	0	0	0	0	0	1	0	2	3	2	0	0	2	1	0	3	4	1	3	0	3	1	1	0	0	3	2
ENSG00000021488	15	30	78	15	12	40	22	21	28	26	30	41	6	23	35	19	48	19	7	8	30	18	9	0	28	20	22	4	21	13	41	11	11	8	24	15	4	15	20	19	52	17	73	28	8	3	27	15	67
ENSG00000021574	2973	1569	1562	2497	628	1338	1600	1429	936	1247	1943	1478	1385	1650	1706	2195	1469	2311	742	2462	1637	1715	1983	265	1541	1436	2527	2049	1358	2055	1800	2617	1582	1697	1293	1333	1537	3208	2111	1647	2538	1490	2064	1647	1995	1416	1437	1680	1437
ENSG00000021645	42	17	72	331	16	79	379	43	46	57	303	36	103	49	177	192	44	5768	59	171	154	129	52	18	25	22	289	180	82	115	72	37	26	58	60	88	56	28	219	44	17	155	58	115	53	48	116	78	482
ENSG00000021762	971	2178	1587	2311	1180	2238	2116	2623	2248	1049	1872	1602	1933	2387	2820	2300	1615	1752	2613	2276	2394	1595	1878	357	1734	1262	2030	1459	1387	1092	931	2615	2200	1918	1709	1680	1455	1552	2354	2381	2271	2119	1310	2805	1341	1663	912	1885	4133
ENSG00000021776	3184	3280	3789	3823	813	2742	2994	3272	2682	3112	3042	2733	3710	3428	3217	4283	3274	3375	2743	4106	2989	3815	4572	276	3512	3530	6078	3335	2859	3689	2081	3951	3091	4142	3504	2776	2607	5339	3675	4654	2782	2455	4641	4247	3752	2395	2128	3518	4149
ENSG00000021826	467	657	195	51	105	134	74	639	39	31	39	69	56	102	129	145	94	31	31	120	251	456	54	40	199	593	547	25	344	397	59	216	380	496	225	55	16	103	93	95	873	107	656	77	34	316	10	36	613
ENSG00000021852	28	1	126	0	6	1	1	5	5	0	4	0	7	1	7	6	4	2	0	7	0	1	3	15	43	4	73	2	1	0	0	22	0	1	133	16	2	1	4	1	49	1	2	17	3	10	5	0	63
ENSG00000022267	39550	4117	26260	15505	575	5527	31548	7058	9510	47443	5719	14985	9650	6403	11119	11498	5372	6114	915	6317	3244	4133	7182	173	42390	17607	14347	1211	4436	13817	6871	8736	10927	3171	2168	1928	2950	10617	7970	2456	96217	4523	27818	22747	502	2493	5970	3317	24894
ENSG00000022277	7800	7235	6012	6108	3624	4314	4709	7857	5554	4529	5513	7971	7362	6633	5227	5480	4876	4933	6652	6402	5071	5783	4594	1823	6351	5290	7098	5041	4672	6128	8157	5932	5715	4921	6792	4685	4262	5876	6898	6900	8171	5130	6215	5619	5569	6366	5388	5593	7475
ENSG00000022355	17	3	0	0	11	2	0	7	0	0	4	1	21	5	1	1	4	9	34	15	0	3	2	0	1	1	2	32	4	5	1	11	2	2	2	6	5	2	14	0	10	0	2	1	4	2	0	1	1
ENSG00000022556	2643	1518	14	9	34	32	3	229	3482	12	31	1727	936	2563	72	586	229	22	2237	1433	1637	1757	23	63	40	10	41	3631	1681	770	13	18	5	1882	1660	76	2128	4286	32	51	4	10	23	409	4937	4885	48	43	2297
ENSG00000022567	2470	1792	1699	2217	723	1754	2029	2388	1367	3844	1392	2063	1781	1832	1701	1997	2205	1852	1134	2498	1546	1506	973	423	2164	1744	3217	1297	1434	1182	1485	1933	1632	1582	1821	1011	1279	1486	1960	2267	3050	1532	1591	1471	1265	790	957	1250	2809
ENSG00000022840	11818	12798	16952	10921	6065	9327	11426	11129	11499	9340	10807	12180	15663	11960	10651	11492	9871	10250	12070	12537	12157	11121	10015	2801	10190	9215	11158	10860	9116	8375	11885	11456	10543	9287	12278	9137	8755	13745	13154	13103	15754	10126	10349	12871	9670	8249	9307	10056	15897
ENSG00000022976	702	782	856	576	236	799	748	666	521	888	591	771	642	695	643	537	603	495	367	679	564	706	599	31	728	683	1020	452	443	396	475	754	599	642	811	594	479	760	515	902	1466	531	907	802	776	432	258	757	861
ENSG00000023041	3761	2464	2443	1796	1044	2242	1962	1889	2058	1619	2164	2579	2718	2441	2328	2110	1927	1769	1962	1846	1775	2714	2404	374	2419	1772	2462	2013	1760	1670	1339	2540	2490	2016	2055	1974	1383	3195	2338	2377	3155	1559	2346	2260	2076	1867	1862	2533	3080
ENSG00000023171	1974	816	2006	1021	283	603	2104	340	414	2398	846	2347	190	216	839	1155	576	674	690	1225	598	919	1117	181	3034	2223	3549	2801	1093	2073	320	1371	437	357	843	537	1757	244	1651	594	3501	648	2427	587	1294	326	96	607	2178
ENSG00000023191	10165	18674	12988	13472	16369	10424	5844	14013	13938	8276	11693	17165	19462	16247	11462	11549	10274	8577	16514	17398	13581	8604	9105	9636	13175	7637	15772	11534	11653	10044	10367	17278	17815	9230	13459	10995	11308	13297	27493	13867	15611	13605	8801	12971	8686	14470	12268	14083	17697
ENSG00000023228	6680	5593	3976	5325	1763	3547	4689	4736	4252	7249	3563	4359	7466	5950	4008	5017	3724	3877	4033	6148	3708	4848	6858	777	5821	3749	7884	6783	3830	4870	2722	5993	6019	6734	4432	4538	5445	8320	4955	7531	6391	3499	6402	6216	6006	4034	2809	5964	5742
ENSG00000023287	3846	3672	4252	4366	864	3225	3527	3406	2723	2897	3127	2269	4088	3913	3813	4666	3011	3713	1875	5091	3015	4251	6125	325	3141	2630	4275	3705	2345	3553	1531	6148	3623	4933	3039	3130	2571	7867	3473	4545	4449	2562	6075	4400	3340	2335	2503	3987	3982
ENSG00000023318	8456	5439	5943	5686	2674	5609	4977	5572	6029	5298	6084	6681	9019	5338	7148	6317	4964	4812	5354	7731	6005	5451	7149	1661	6728	7357	5480	4210	5269	4431	4311	5919	5649	4408	5863	4058	3291	5074	7971	5044	9404	6144	6471	6593	5174	4445	6198	5562	7179
ENSG00000023330	3489	3851	1748	2875	1258	2378	2501	2850	2877	6466	3429	3495	2728	2597	2384	2281	2681	1962	3187	2577	2446	3275	3523	665	3390	2099	5316	2944	3509	3435	1630	2596	2285	1952	3520	3118	2271	2828	2440	5540	4651	1665	3343	2559	3479	3418	3327	2836	4107
ENSG00000023445	355	1190	245	565	1028	1238	100	310	1116	207	3347	542	131	1645	810	289	2011	165	1661	265	1540	6151	3123	1672	229	347	170	1603	4442	4087	32	3086	726	1544	1800	1724	1683	1871	1010	876	209	609	304	4839	3459	1853	2563	2024	1396
ENSG00000023516	2942	3768	3389	5008	1073	3194	4261	4048	2123	1439	3766	2140	4339	4637	4053	5585	3360	5152	1388	5768	3824	4911	6554	664	3766	3069	5255	4158	3034	6127	1646	5973	4838	7102	3568	3472	3008	8520	4560	5565	3059	3183	7090	4436	6082	2238	2161	4304	3341
ENSG00000023572	379	231	167	188	165	154	176	195	269	265	198	189	321	227	192	193	180	155	204	134	280	180	107	36	178	81	180	178	161	133	136	148	239	89	167	165	157	499	205	190	189	187	183	164	219	240	511	283	245
ENSG00000023608	2016	1117	560	672	378	567	797	802	685	818	821	1016	910	606	678	682	842	570	545	842	581	618	796	387	752	721	847	448	448	890	984	686	744	614	743	632	348	931	893	876	862	536	880	670	944	649	831	861	736
ENSG00000023697	4847	4139	3337	3092	2252	3306	2235	2560	3116	1682	2546	2897	3876	3330	2779	3004	2494	2361	4060	2768	2326	3060	3300	1304	2390	1884	2631	3824	2064	1498	2261	3227	2730	2757	2812	3286	2573	3658	2900	3777	2846	2338	2849	3019	3895	3363	2084	3656	3757
ENSG00000023734	11439	8332	4967	7015	2816	3892	5937	6027	5683	7843	5864	7186	9804	7390	5690	7051	5126	6145	5653	8265	5157	6089	7716	1141	8066	5052	9274	7520	4649	6539	4509	6762	9408	6306	6096	5624	6019	9889	6279	7459	9150	5326	8479	5518	6658	7048	5377	7579	6653
ENSG00000023839	24	29	27	21	4	14	27	22	47	21	19	14	16	13	29	34	27	10	4	19	16	62	12	9	17	26	22	12	18	10	4	24	20	22	19	18	7	22	23	25	36	24	35	37	15	6	13	15	31
ENSG00000023892	821	800	1138	575	687	706	360	610	838	512	1959	1510	1059	509	924	492	1215	1035	964	590	1219	1863	150	1331	563	570	406	410	1800	1761	1286	836	452	378	516	799	562	299	801	1059	1529	791	632	1454	1018	1378	2425	920	1133
ENSG00000023902	3155	1239	1707	2094	1382	993	2735	1503	2112	1324	2480	2142	1228	821	1396	2204	1996	3213	2074	1717	3513	4092	582	4689	1051	959	936	740	3807	1659	3671	1734	425	711	1233	1139	1157	676	1372	831	2677	1560	2145	2137	1707	2955	5125	1469	3272
ENSG00000023909	3052	2729	1798	4675	691	2175	3228	2448	1756	11806	4302	1941	3683	3778	3265	2527	2712	1265	1576	3348	3178	2650	2938	382	1829	1352	2072	2861	1653	2831	770	2261	3920	3103	2406	2054	2006	3309	4043	2132	1922	2348	3369	2795	2540	2995	4314	3142	3037
ENSG00000024048	3688	3437	4372	4358	977	3924	3981	4306	3067	3443	3468	3540	3625	3884	4377	5071	3717	3992	2294	5109	3759	4676	4498	420	3678	3411	4627	3550	3347	3524	1941	4883	3561	4761	4517	3140	2705	4991	3808	5165	6015	2999	5578	5479	3563	2127	2352	3761	4968
ENSG00000024422	4846	8957	7023	12025	6943	11463	8024	9834	12311	4310	10185	6464	10228	10533	11699	11077	5380	17779	14238	11986	13370	9301	11599	8324	6178	3549	11622	16017	8326	3330	5810	9176	6725	10345	9389	9487	11056	10220	10598	10431	11164	11258	3087	13224	11708	11039	11164	10758	24501
ENSG00000024526	48	39	79	64	8	24	54	22	79	66	72	25	94	74	43	84	44	33	15	27	58	120	31	5	12	146	10	46	34	38	173	58	12	55	25	62	46	248	33	30	71	16	23	70	100	46	53	46	56
ENSG00000024862	6375	4753	3691	2704	1539	2107	4026	4182	3388	1682	2273	4666	4926	3274	2836	3214	2625	2014	3860	2955	2253	2470	2488	704	3591	3055	2799	2097	1788	2900	3296	2988	2902	2792	3954	2757	1949	2820	2885	4047	3825	2479	4164	2970	3319	2298	1593	3562	3286
ENSG00000025039	2410	6335	4330	1615	2703	2297	4893	2080	4523	1931	726	1774	8428	8095	1885	1797	1238	411	5600	528	849	3564	5551	1614	3101	2559	6608	5976	1005	2343	1428	764	5502	5998	1218	4580	4019	6817	1712	8694	3889	1370	4073	2260	6791	3569	408	4909	2022
ENSG00000025156	688	872	830	774	329	599	615	593	682	497	635	709	806	780	779	757	516	906	767	720	772	709	974	98	741	591	719	780	618	671	334	836	567	729	643	760	541	982	840	870	1028	639	908	799	783	744	843	844	833
ENSG00000025293	2187	2826	1723	3133	1159	1896	2225	2582	2226	2057	2248	2432	2181	2511	2504	2740	1675	2227	2237	2837	2408	3228	4719	660	2477	1258	2817	3005	2211	2476	1535	3244	2686	3000	2444	2423	2084	4735	2510	2756	2822	1847	3718	3331	2939	2237	1836	2702	3353
ENSG00000025423	6212	406	7906	3960	225	2364	4098	3351	1335	2046	961	2693	370	310	5452	2378	3852	1176	470	865	162	1265	521	93	1834	5433	6629	700	419	860	6379	1891	140	699	3843	1245	1838	58	312	1485	5189	929	1383	791	1072	395	19	639	2812
ENSG00000025434	2009	1205	1136	988	787	838	1614	1285	886	1241	1065	1453	1266	810	803	739	1408	698	666	872	829	1370	343	746	986	563	1362	485	1317	1027	962	835	663	733	1259	667	1342	679	590	985	1105	742	744	1118	712	923	637	805	1328
ENSG00000025708	1278	2053	772	1443	2794	1262	1090	1016	2197	1637	8268	2593	1141	946	1321	932	3090	482	4622	897	5501	3115	1030	4984	1603	588	1256	3021	5933	1802	847	2416	1732	1087	980	1447	2216	2830	2018	810	888	1033	754	3522	2301	3030	3334	3132	5096
ENSG00000025770	3144	3439	4300	2725	3137	2128	2304	2846	2802	1847	2527	4142	3368	3042	2492	2245	2135	2209	3597	2931	1736	2365	1571	3047	2449	1221	3343	2494	2170	1773	3544	2852	2104	2300	1717	2593	1879	2138	2563	3634	2245	1182	1413	1775	2509	2385	2199	2822	3972
ENSG00000025772	3064	5380	2247	4378	3598	3997	1759	5367	5329	2651	3505	5418	6097	5581	4116	3041	3631	3738	6137	4225	3977	3185	4110	1219	2621	1415	2698	4190	2802	1942	1839	4331	5340	3755	4856	3883	3542	3397	5883	5351	2651	2982	2269	4181	5205	4517	3336	4835	3869
ENSG00000025796	15112	12413	9518	14573	3385	9818	9735	13674	9125	5396	9718	12011	14748	13244	12814	13700	10913	10753	7833	19192	9071	10328	19531	1311	13776	9330	14947	10285	8007	9856	8194	16381	16777	11981	13563	8884	9494	19855	13139	12199	17348	10258	17634	12479	10765	8041	6700	13188	12858
ENSG00000025800	5207	6671	4653	7084	2575	5863	4846	6264	5735	6656	5497	5284	7716	6442	5823	7719	4804	6436	6366	7776	5728	6417	8525	955	6022	4958	8566	8197	4922	4990	3341	6962	5833	7493	7151	5749	5985	7640	6360	8908	9775	5198	7402	9019	7858	4591	4256	7735	8406
ENSG00000026025	170413	110705	178362	167571	76909	157968	364499	142834	190765	45493	153910	204813	139590	115387	164401	177694	101175	200559	131153	169126	140103	123346	161184	45955	117862	97550	254266	100256	131999	244990	152355	92743	137255	95239	165610	93579	129857	135238	109635	113748	272314	97291	85716	134577	95392	132652	254626	101387	305181
ENSG00000026036	83	144	306	93	63	407	249	145	149	237	226	204	153	82	196	112	168	217	61	125	307	181	23	9	260	249	296	96	95	46	201	148	114	132	212	152	72	73	87	217	776	164	213	255	223	45	28	154	226
ENSG00000026103	3101	3297	529	3761	943	2763	1028	823	1575	952	2925	1433	2614	1975	2199	1533	1439	2188	1693	2421	2506	2878	2631	383	1529	349	1746	3481	3233	1855	590	3228	3055	2213	1378	2372	1886	4999	3519	2036	940	2424	2265	2544	3410	3025	3027	3928	4294
ENSG00000026297	2777	2860	4531	2147	2368	2588	2602	3074	2544	1262	2498	3402	2430	1938	2791	1443	2150	1564	2324	2143	2632	2335	1555	4695	3134	2452	1692	1309	2524	2224	4116	1942	2085	1478	2252	1541	1982	1275	2336	2302	4315	2039	2016	1936	1632	2718	1966	1947	4133
ENSG00000026508	61891	36468	73456	36565	11186	20607	35588	46613	20304	19410	39470	47646	31536	34080	35517	48420	36485	23729	36041	41039	43014	32221	33027	5083	37814	79647	55657	15993	42876	40202	29299	67879	14747	35783	76512	25908	13702	81791	43443	47419	82950	14572	52176	65954	44274	27459	35873	31401	29088
ENSG00000026559	3	1	1	4	2	9	47	2	6	33	35	1	3	22	11	16	4	14	29	6	24	56	3	11	5	2	4	5	13	20	30	1	7	2	9	5	7	67	10	7	47	6	8	34	5	35	45	10	20
ENSG00000026652	325	103	302	241	99	296	839	166	352	304	414	277	169	109	438	288	198	261	119	205	569	312	170	64	483	237	317	84	285	226	183	116	103	116	194	168	170	247	260	133	241	268	407	322	120	329	212	147	1219
ENSG00000026751	546	194	38	144	92	136	8	73	164	179	836	263	64	131	185	31	1550	21	321	64	879	3370	163	2152	91	60	83	295	8258	1513	18	660	62	69	296	110	417	100	259	140	53	145	56	885	675	311	942	444	372
ENSG00000026950	1426	2456	586	1221	504	1266	798	1648	1760	1148	2009	1807	1023	1465	1443	1003	1850	1004	1449	1249	2639	4549	1858	710	1128	723	1312	1204	4098	1771	352	4385	1464	1362	1819	1969	969	1299	1344	1912	1373	1403	949	6237	4314	1395	1027	2458	1648
ENSG00000027001	1373	1462	1108	865	599	814	1144	1389	1146	806	849	1426	1716	1546	918	934	871	753	1073	1070	718	1124	1200	398	1156	801	1462	1227	671	976	911	1017	1277	1089	1078	1083	1137	1684	1244	1801	918	778	1209	821	1407	1499	786	1363	1144
ENSG00000027075	3427	3316	1501	2954	725	1729	1129	4574	2370	1632	3781	2870	4397	2952	2492	2679	2333	1298	1787	6239	3323	3383	3217	255	4366	1395	5025	1441	3618	6432	1084	2758	2818	2853	3155	1803	1645	1715	1627	3522	3346	2861	5126	3547	2988	2288	1659	2534	3354
ENSG00000027644	1	0	0	0	0	1	0	0	5	3	1	3	4	0	3	5	2	0	2	1	22	12	5	22	2	1	0	20	4	5	2	1	0	0	1	0	1	0	7	3	1	1	1	14	4	15	3	9	21
ENSG00000027697	8460	7536	3873	7658	2508	5961	6219	6486	6806	3350	8449	5506	7379	7246	7289	7026	5979	3588	5135	7621	8036	7788	10232	538	4682	3125	4927	5592	6593	4548	2660	8603	8497	6781	7756	6171	5121	7499	7854	7306	4911	5149	6953	9845	5498	8608	12337	8979	7512
ENSG00000027847	4220	2382	3232	2649	2820	2033	1801	2074	2130	2289	2436	2898	2639	1839	2165	1913	1593	1896	2423	2657	2136	1559	1276	2673	2328	1739	2973	1846	2182	2044	7078	2363	2142	1332	2147	1777	1838	1644	2583	2192	3469	2286	1515	2016	1646	2628	2968	2098	3108
ENSG00000027869	25	122	9	32	120	69	55	36	89	55	251	83	61	40	69	9	130	17	154	31	270	342	27	381	19	55	24	46	341	144	25	129	27	29	48	142	57	47	45	44	38	42	13	252	481	167	286	116	121
ENSG00000028116	1062	1073	775	941	233	861	824	787	840	791	932	798	1012	1054	1011	949	998	959	692	988	1002	1166	1171	158	816	752	775	883	782	893	217	1012	986	1011	923	756	615	1506	864	1011	1106	716	1438	1202	945	735	700	1060	944
ENSG00000028137	1584	3513	830	4288	2383	2932	1157	2720	2983	1246	3599	3110	1980	2368	2517	4753	3518	3154	5381	4543	4125	6423	2650	3366	1072	764	3850	1782	5496	2755	803	4465	1206	2737	4995	2716	2382	1701	2164	3843	1505	2432	1294	5632	5182	3533	3715	2592	4656
ENSG00000028203	11873	7148	5439	8306	1642	5268	5580	5729	4216	7083	6456	6354	6466	5717	6951	6784	5610	8006	3816	8962	6285	6620	7797	637	7460	6141	8681	5824	4911	5368	3058	8193	7039	6904	8118	5417	4430	8715	5939	7358	10422	3917	11307	8343	6766	4568	3947	7252	7086
ENSG00000028277	91	181	107	98	161	123	89	235	156	133	292	239	99	113	174	70	483	84	222	80	360	1787	84	1043	133	101	101	78	1520	661	71	211	82	133	212	137	105	54	167	144	106	141	109	374	184	368	593	172	332
ENSG00000028310	2138	2352	2704	2439	1488	2502	1871	2822	1985	1815	2241	2755	2479	2260	1916	2071	2130	2279	2016	2769	2235	2446	1625	1048	2039	1777	2261	1726	1716	1649	2850	2628	2126	1886	2781	1859	1908	2505	2176	3111	3369	1878	2596	2604	2045	2051	1573	2352	3044
ENSG00000028528	32721	49820	18450	44190	15139	23932	13018	29763	31869	27478	35162	45288	49431	32082	34626	42600	21206	20286	29518	73120	28465	37302	48541	3338	35396	16708	27110	30507	22187	16496	12125	83997	49213	36402	50664	31476	21825	24128	22732	49956	25573	14520	41526	47257	34443	22136	8514	36617	38348
ENSG00000028839	1165	774	890	706	274	664	619	774	716	425	800	891	834	658	823	811	736	683	535	759	743	757	665	124	766	482	732	447	702	1047	679	756	566	486	759	536	379	1042	707	780	995	681	1014	828	621	723	965	753	768
ENSG00000029153	190	229	78	403	141	258	162	56	458	118	833	117	207	292	312	195	302	52	330	190	526	742	534	50	54	94	159	960	711	200	87	280	193	271	98	542	547	607	196	299	144	177	131	654	714	828	1066	544	574
ENSG00000029363	7018	7694	9519	10093	2686	7278	8348	9179	6260	5530	7522	7694	8895	7980	8503	9237	7382	8451	4798	12385	7645	9068	10082	998	8374	6970	10117	7484	6062	8431	5396	11470	8513	9351	8587	6321	5983	13470	9062	9737	12112	6662	15092	10392	9150	6031	5551	8845	8634
ENSG00000029364	6441	4074	5317	5479	1585	3078	4182	4996	3516	3958	4035	4357	5177	4528	3874	6055	4037	4433	3100	5441	3622	4373	6258	656	4662	3751	6025	4960	3410	5002	3996	5169	3440	4686	4834	3354	3836	6606	4637	5480	5937	3174	5532	5184	3815	3282	3458	3811	5784
ENSG00000029534	49	45	6	63	14	70	12	23	86	17	100	16	37	43	27	42	72	43	25	41	78	135	11	11	21	24	31	24	219	82	27	43	18	20	38	32	49	19	24	38	28	51	15	780	87	99	37	41	155
ENSG00000029559	19	4	11	39	6	22	140	23	39	19	30	19	3	6	9	8	3	9	23	10	45	6	3	14	1	1	1	5	14	1	26	22	15	2	30	26	8	20	26	26	6	6	8	24	6	47	37	32	173
ENSG00000029639	1589	1182	744	1038	493	980	597	681	856	562	707	1030	925	906	642	905	840	513	566	710	613	657	816	243	1018	541	809	709	567	512	819	788	874	504	775	722	515	983	739	812	938	710	803	634	545	802	701	731	972
ENSG00000029725	4420	4113	3413	4576	1867	3282	3139	3802	3248	3753	3385	3476	3823	4402	3577	4370	3293	3559	3193	4486	3451	4380	5431	838	3850	2625	7263	4095	3022	3872	2589	4971	4896	4856	4144	2747	3293	5391	4389	4938	5390	3079	5319	4922	3841	3387	2222	4152	4706
ENSG00000029993	1567	920	1221	3395	1241	2151	1903	653	1532	2395	2467	1212	1850	1376	2262	2046	586	2754	1415	1656	998	1232	2740	1100	1105	1128	789	2635	697	685	2671	1321	1830	939	816	958	2738	3317	1864	852	3119	1272	1587	1837	1014	3092	1736	1320	3199
ENSG00000030066	3678	3290	4191	3845	687	2635	3603	3076	2205	2541	3260	3199	2485	3296	3713	4123	2895	4435	1570	3706	2933	4048	3543	283	3431	3092	5524	3044	2912	3573	844	5319	3045	4041	3181	2372	2145	6716	3015	4148	4647	2272	5186	3219	2871	2094	2276	3385	3808
ENSG00000030110	1320	740	645	656	338	504	612	520	662	1438	846	780	668	662	760	674	705	570	516	763	1065	1000	549	275	631	461	839	636	1093	653	800	658	485	361	683	507	686	616	850	594	1006	579	573	1031	584	966	702	608	1050
ENSG00000030304	2	0	7	1	1	1	2	2	3	12	0	0	4	2	5	0	4	0	0	0	0	48	4	0	8	3	0	1	31	32	1	2	2	3	3	0	4	1	3	0	2	1	6	42	1	1	1	2	6
ENSG00000030419	3099	3642	3327	6171	813	5501	2870	5270	1971	1480	4952	2604	3500	3033	4641	8484	6524	3902	984	7825	4315	3993	4385	233	2830	3933	6172	2485	3138	4615	2301	6342	5704	6657	6057	2768	1936	4847	4824	4431	5009	4575	7131	5007	3971	1634	2797	3913	2845
ENSG00000030582	30884	33381	21179	24092	27294	20737	15827	21426	23510	17918	23291	28508	30773	26166	20862	27179	20412	12200	42817	21576	27616	27743	18439	28787	21195	14699	31998	24334	37431	19974	37272	27231	16329	15352	26859	24834	33921	23173	29592	23068	36068	24289	15619	31776	27641	39177	17829	27007	38660
ENSG00000031003	2553	2025	1826	2491	556	2086	1867	2293	1448	1935	2206	1979	2213	2200	2170	2845	2079	2687	614	3397	1694	3427	1731	100	2239	1619	3347	1915	1672	1918	1170	3097	2454	2247	2593	1710	1332	2066	1700	2378	2843	2113	3571	2166	1710	1102	740	2626	2489
ENSG00000031081	3534	2819	1683	5973	690	2505	8662	6873	3089	4200	4732	3930	3391	4843	4512	6989	5421	2736	2219	10109	4826	4817	4135	611	5556	2259	5464	2377	4170	4312	1301	3670	2982	4932	10305	2571	3633	1449	2151	4818	8138	4192	10659	6023	2653	2614	2187	3388	6779
ENSG00000031691	472	450	361	304	96	218	263	230	248	114	233	241	405	309	299	293	277	289	153	286	226	328	324	28	279	203	358	251	232	247	211	314	236	294	325	318	178	463	250	239	252	189	406	343	338	202	277	300	336
ENSG00000031698	15617	17831	9688	11550	11457	8100	9188	13155	11756	7312	9596	15313	24683	25784	9303	12353	12293	9551	14043	12296	9536	10864	12877	8255	10839	7506	13282	12403	9103	9968	12678	11210	27582	10083	12667	10250	10305	28842	13356	14492	14064	10289	11626	12231	10903	12960	7582	12427	14132
ENSG00000031823	5007	6358	6519	5941	4115	5078	3861	6770	5825	4435	5500	6405	5972	5418	5125	4574	4429	5548	6851	6712	5964	4527	4578	2402	5121	3974	6673	5038	4576	3695	8269	6679	4593	4669	6097	4411	4314	4484	6327	6307	7941	4573	4568	5977	5512	4440	4648	5116	8801
ENSG00000032219	1753	2251	2099	2412	403	1782	2175	2591	1760	1962	1811	1816	1712	1765	2194	2816	1717	2164	856	2966	1489	2446	3796	218	1973	1384	2321	1804	1504	2285	986	3178	1913	2687	2410	1638	1247	2925	1993	2616	3065	1597	4040	3236	2368	1083	1086	2187	2185
ENSG00000032389	4191	2276	1912	1928	1403	1597	2010	2256	2393	2233	1859	2747	2989	1843	1537	1814	2193	2145	2311	2212	1817	1569	1094	767	2396	1511	3409	1898	1488	1847	2484	1465	1944	1309	2180	1741	1716	1326	2283	2025	2607	1473	1947	1808	1633	2028	1519	1845	2845
ENSG00000032444	5002	5570	5141	6111	5472	4315	3276	5604	5035	1903	5520	5009	3837	5840	5284	5713	4646	4324	5706	5809	5616	4954	3593	4710	3568	2898	7184	5448	5512	3160	7637	6299	3784	4496	5938	4654	4508	4983	5299	6853	6185	5033	3258	5988	5228	6116	4167	4696	9684
ENSG00000032742	2099	1386	2671	1397	557	1244	1574	1108	1148	1030	1325	2275	976	1392	1649	1252	1239	1538	963	1674	1394	1265	1217	134	1989	1677	1752	753	1056	1249	1132	1978	1265	1081	1773	1270	954	2005	1376	1214	3016	1164	2917	1463	1451	817	814	1569	1778
ENSG00000033011	2413	1378	1380	1636	640	1151	987	1601	988	1620	1321	1658	1661	1234	1145	1549	1340	940	1115	1735	1264	937	846	369	1533	1472	2020	950	1218	1189	1897	1569	1143	908	1913	797	1075	1057	1423	1473	2470	1331	1545	1431	894	1124	882	1215	1260
ENSG00000033030	2129	2222	2870	2050	493	2408	1766	2622	1906	1750	1865	1971	2747	2221	2456	2880	2151	2186	1328	2175	1938	2284	1704	123	2017	1727	2009	1465	1493	1380	937	2566	1833	1957	2338	1776	1210	2699	2222	2743	3735	1879	2497	2444	1702	1105	1375	2261	2378
ENSG00000033050	4279	3685	2513	4052	2262	2793	2116	2951	3123	3088	3127	3492	3690	4193	2739	3197	2686	3132	4286	4029	3075	3348	3505	1158	3184	1971	4077	3637	3058	2779	2848	3914	3832	3355	3218	3026	3526	4822	4253	4134	4440	3183	3036	3618	3295	3786	3113	3927	4348
ENSG00000033100	5990	4618	5008	8636	4415	5680	3127	3580	5159	6094	6617	6215	4063	4357	4887	6486	4399	5259	6364	8014	7482	5505	5349	3244	4664	4968	6502	6652	6392	3158	4227	6526	5162	3864	5528	3923	5183	3842	6623	4083	6922	5072	6868	6744	5047	6534	6654	5431	8486
ENSG00000033122	151	54	729	55	14	123	334	29	42	341	129	236	80	38	249	174	431	425	110	43	32	60	141	10	111	455	474	286	32	92	141	44	20	57	71	64	294	35	33	64	52	37	227	157	627	83	25	33	180
ENSG00000033170	2564	1417	2275	3002	303	1588	1023	2455	1881	759	2966	1923	1730	1461	2429	3051	1666	2345	1046	7031	1966	2309	3356	336	1113	1182	1374	1234	2089	1862	1204	2748	1824	2786	1421	1224	1031	1578	2645	2159	1674	1655	1708	2529	1450	1639	1675	1422	2682
ENSG00000033178	1954	1760	1908	2896	747	2018	1642	1279	1386	2307	2697	1470	1802	2167	2177	1936	1819	2993	1020	2320	2430	3170	2472	493	1797	1354	2072	2828	2186	2041	913	2500	2092	2072	1479	2292	1774	3368	1985	2115	2361	1620	2463	2165	2423	1822	1975	2112	2572
ENSG00000033327	1938	2301	1404	2032	663	1548	1155	2590	1940	2173	1475	1557	3164	4337	1391	4473	1569	6715	2977	3240	1934	2763	3974	322	1821	1185	1780	2128	2121	1631	464	2739	3621	3008	2396	2070	1460	3643	1840	2464	2697	1446	2461	3418	3078	1484	887	2299	2906
ENSG00000033627	7875	9570	6395	7284	6474	6096	3932	9990	6717	6501	5277	8838	9396	8158	5516	6492	6004	4891	6090	10051	5146	7230	7921	4794	8413	7116	13893	7006	5078	4197	8876	6618	7846	9229	9444	7124	6291	6148	6489	10934	9862	4693	7923	7235	8857	5222	2640	7835	7942
ENSG00000033800	2826	3049	2739	3515	614	2617	2805	3288	1926	2085	2331	2288	2461	2902	3506	4132	2807	2970	1578	3327	2218	3568	5135	362	3762	2380	3941	2670	1997	3712	1294	3950	3409	3896	3121	2399	2243	4048	2809	3893	5806	2067	9677	3872	2761	2010	1312	2659	3753
ENSG00000033867	495	575	1165	1206	303	901	932	381	719	721	1182	481	480	664	1097	868	803	1891	196	617	1118	1814	1214	138	453	530	378	1163	690	927	528	1887	971	987	379	592	995	1458	854	502	990	559	815	921	1015	546	988	770	608
ENSG00000034053	224	52	796	1276	63	79	180	60	140	1283	990	495	178	97	381	96	246	103	1170	92	512	372	49	121	511	641	546	130	225	622	973	515	90	65	89	129	113	659	184	117	1277	221	780	441	76	215	82	179	929
ENSG00000034152	2911	4411	2891	3787	3047	3065	3082	2654	3373	2820	3493	3498	4542	4299	2442	2560	2532	2439	4340	3075	2770	3108	2698	3101	2613	1740	4853	4303	2409	2559	3221	1937	3065	2812	2583	2622	3648	5359	3613	3793	4374	2284	1534	2556	4188	3747	6027	3393	5479
ENSG00000034239	9	4	10	3	1	3	3	9	1	6	7	1	15	2	4	10	1	2	4	6	2	4	0	0	10	0	10	2	1	4	7	2	1	1	2	4	4	1	5	1	2	6	13	6	2	0	0	1	10
ENSG00000034510	56638	79198	28352	61474	162869	52069	21985	51688	101538	18000	75877	79107	71519	49769	42748	33396	35159	45274	119337	53465	80537	71114	47152	321736	15356	16842	29444	59544	62338	20837	59050	43822	46869	27821	45918	58021	48888	55248	46566	44507	44341	35470	11591	83543	59699	146478	135572	62526	94911
ENSG00000034533	820	698	780	696	325	722	753	769	635	645	574	1131	579	605	725	691	619	555	275	633	560	703	531	110	827	754	911	424	558	752	570	693	528	513	737	455	392	604	692	686	1224	608	1083	792	351	520	435	616	764
ENSG00000034677	2737	2268	1805	3241	455	2722	2443	2069	1994	3118	3119	2443	2054	2420	2683	2593	1949	2774	1406	2343	3174	4063	2834	191	2345	1916	2566	2032	2798	3149	511	4005	2274	2377	2016	2060	1455	3604	2433	2376	3677	2124	3830	3493	2239	1790	2276	2708	3721
ENSG00000034693	3287	1722	1107	1487	444	963	996	1593	1094	1130	1109	1560	1899	1411	1151	1011	1084	1092	748	1619	1097	1236	1403	135	1771	1173	1750	1008	943	1422	544	1476	1758	1311	1293	1115	855	1198	1888	1751	1763	1355	2704	1205	1318	984	934	1566	1074
ENSG00000034713	13559	10665	5661	6960	4412	5578	5462	9212	8319	5911	5475	8087	10447	7802	6289	6719	5487	5290	8373	8415	6502	5909	6203	2558	9236	6467	8094	5553	4912	5651	8095	7317	7429	7028	8367	6948	4465	7029	7833	9653	9814	6357	7563	7356	9276	7315	5182	8897	7816
ENSG00000034971	9	5	2	31	2	3	0	1750	191	0	0	5	13	23	182	31	44	0	0	73	5	16	14	0	55	1	3	0	20	417	3	0	20	71	122	2	54	0	8	81	0	1460	2	442	0	1	25	10	579
ENSG00000035115	8282	5840	7492	3957	2381	4760	6291	5666	5287	2027	5094	3117	7975	7831	5999	5342	5164	5769	4801	6642	4197	4849	5012	701	4659	3436	4228	3202	2302	2555	4057	6906	7176	4263	5013	4510	3815	11322	5374	8724	7237	7968	6734	4054	8912	2875	5334	7852	4768
ENSG00000035141	4107	3218	2304	2767	1592	2450	2332	2549	2672	1947	2391	3485	3658	2524	2408	2540	2389	2049	2107	2246	1991	2460	1736	1017	2587	2295	2674	2182	1761	1929	3138	2044	2088	1635	2652	2062	1940	3409	2636	2628	3919	1906	2560	2282	2544	2322	1988	2811	3335
ENSG00000035403	10861	15572	6615	17593	3318	9987	10891	17726	13653	9862	16945	15334	11704	15014	12045	16902	9533	16204	11013	18131	14849	12824	14053	2242	10993	5645	17221	17797	14808	9566	3534	15742	14921	16176	16042	12127	12605	20715	12215	23071	10823	9107	16522	19058	17569	10040	8939	18034	16826
ENSG00000035499	185	2054	139	387	398	770	259	212	1005	43	312	141	2164	1322	261	392	145	78	756	194	99	1334	1368	202	341	143	212	1174	84	108	235	111	956	1675	86	1535	2514	621	1543	883	90	312	107	156	1293	867	54	1565	121
ENSG00000035664	12198	47476	32957	59363	31293	90873	9139	40202	65489	1579	17488	30205	40032	28262	29377	25321	26263	15377	26812	33171	12394	38860	28514	15385	30347	6527	24983	26799	5281	3354	34393	46629	37926	51799	39095	32398	23944	5075	27433	55159	13429	34511	46054	20250	50096	19415	3650	54536	47654
ENSG00000035681	2403	3271	2235	2069	840	2615	1598	2129	2596	1780	2104	2382	3320	3632	2386	2376	2372	1994	2192	2338	2195	3143	2440	419	2266	1768	2914	2001	2042	2081	1263	2441	2871	2714	2445	2654	2623	3763	2322	3334	2894	1862	3141	2721	2856	2021	1409	3242	2857
ENSG00000035687	5586	7014	3218	5524	1975	4360	4687	4777	6305	3345	3914	4082	13070	6369	4075	5258	3427	4688	3635	5148	3841	5290	9211	543	4158	2468	4313	6025	2588	3066	2058	5416	7629	6509	4726	5567	5463	12237	6971	7326	4568	4393	4464	4677	8202	4403	2822	8285	4847
ENSG00000035720	9	20	0	6	9	9	0	5	5	1	38	4	12	4	36	2	37	0	3	3	23	290	36	29	6	1	7	2	172	137	1	25	7	5	8	18	21	7	26	3	3	12	0	28	29	20	110	10	21
ENSG00000035862	10670	12910	3943	20472	4495	18654	5148	10108	24103	7175	15013	9540	13632	14088	19519	16047	7942	14882	12194	19849	17399	18511	17325	8066	10511	3557	18367	9769	13241	10106	5172	13938	9579	11398	15687	13989	15214	14373	21404	8828	15032	15875	8732	23366	8604	17769	17907	14581	39122
ENSG00000035928	3396	4609	3002	4166	1250	2423	3293	5146	3279	3039	3144	4823	4173	4648	3412	4387	3231	3910	3102	4752	2924	4550	6272	573	4206	3017	5367	3732	3079	4165	2136	5096	4425	4971	4958	3666	3094	5430	3768	6414	5671	2940	6242	5146	4179	2581	1788	4589	4479
ENSG00000036054	2842	2610	2071	3097	735	1743	1975	2475	1690	1676	2212	1718	2376	2587	2452	2333	1747	2159	1653	2791	2171	2551	2761	210	1981	1475	2482	2677	1936	1749	1020	3599	2674	2539	2040	2089	1755	3285	2510	2810	2728	1613	2864	2472	3031	1927	1595	2681	2245
ENSG00000036257	6858	5549	4208	6069	1415	3680	4401	6015	3617	4561	4662	5086	5695	5474	4426	5346	4359	5168	4324	6548	4025	4927	7868	718	5225	4054	5917	5116	3712	4999	2211	7274	5494	5715	5524	4199	4056	6715	5856	6171	6870	3989	7460	5818	5256	3674	3346	5073	6265
ENSG00000036448	445	137	107	236	105	169	163	371	105	521	131	158	206	221	129	53	180	156	35	121	80	95	79	57	134	312	843	119	35	179	635	45	235	213	246	43	123	24	80	125	253	132	89	529	209	144	147	99	235
ENSG00000036473	4	0	0	3	2	0	0	0	23	7	0	0	1	0	3	0	0	0	0	0	0	5	0	3	0	0	0	0	11	21	0	5	6	1	3	0	3	0	1	0	0	2	1	1	0	0	0	1	0
ENSG00000036530	79	58	185	40	36	57	170	82	39	278	50	156	94	62	68	96	86	92	36	141	74	59	41	11	185	140	112	17	47	91	63	19	71	75	45	49	24	56	54	73	159	73	244	37	24	24	22	63	124
ENSG00000036549	3906	3212	3662	3426	921	2414	3346	3403	2394	3223	2518	3005	3100	3452	3042	3997	2734	3322	1727	3082	2617	3251	3877	434	3307	3121	4116	2896	1960	2397	2022	4144	3560	3834	3561	2699	2193	6735	2822	4524	5036	2496	5486	3806	2994	1946	1482	3218	3396
ENSG00000036565	29	0	0	0	0	1	0	10	13	1	10	3	0	6	1	3	1	0	4	3	16	46	0	0	5	3	2	0	2	5	1	3	0	0	2	8	1	0	0	2	5	1	0	8	5	7	17	7	5
ENSG00000036672	394	337	397	178	102	166	167	229	460	322	143	125	489	346	336	163	340	425	117	194	246	93	221	93	520	425	1071	123	95	456	146	122	414	294	316	207	169	549	151	430	484	187	586	811	88	126	319	260	816
ENSG00000036828	1	0	0	1	0	0	0	0	0	1	1	2	0	1	0	0	0	1135	0	1	1	1	0	0	0	0	0	1	1	5	0	0	0	1	0	0	0	0	2	0	2	0	0	5	0	0	4	0	1
ENSG00000037042	2337	2458	2562	1078	827	1439	1128	2944	1394	1570	1218	2053	2173	1699	1581	1180	1767	1679	1100	1426	1536	993	979	270	2127	1457	4527	738	982	1612	2513	975	1337	1216	2721	1193	765	1194	1691	2280	2932	1553	1831	1908	1080	731	1156	1692	1892
ENSG00000037241	1941	1188	704	745	825	900	856	903	1013	1136	891	1076	1341	876	715	671	735	745	1008	945	949	671	716	592	1077	581	987	770	636	656	1763	619	1002	572	896	698	600	847	937	666	1387	1051	722	793	710	1148	1106	793	1060
ENSG00000037280	2177	976	952	2858	140	2532	1602	4038	1384	2732	2476	1790	2373	1132	2455	2829	3211	2022	803	6650	2420	1204	908	72	3165	1227	6650	320	980	1315	2388	710	898	1723	3703	859	638	334	586	1372	5886	4225	3927	2042	1014	359	333	856	6157
ENSG00000037474	3210	3355	3078	3021	1146	3439	2653	2912	2629	3528	3252	3096	3656	3214	2696	2576	2792	2864	2237	3820	2960	3288	2895	355	3198	1977	3504	2771	2458	2579	2735	3442	2922	2685	2922	2643	2205	4517	3356	3694	3946	2318	3363	3502	2941	2782	2607	3392	3942
ENSG00000037637	2637	2328	2555	2659	1127	1909	2243	2674	1782	2227	2099	2395	2504	2383	2101	2161	1952	2389	1923	2378	1964	2132	1928	637	2444	1842	2885	2007	1620	1987	1396	2186	2301	2084	2505	1625	1740	2682	2233	2513	3517	1860	3088	2562	1830	1948	1835	2180	3293
ENSG00000037749	871	535	343	1411	35	334	782	660	437	679	660	483	478	831	761	1295	754	887	219	1581	566	1008	1470	18	804	483	1225	785	761	1085	157	1289	949	1255	716	541	529	1591	640	918	1187	679	1853	1030	690	307	145	780	1036
ENSG00000037757	1619	1438	1053	952	514	1692	2037	1033	997	949	1589	1240	1591	821	2378	1170	1639	1430	905	1458	1171	948	643	138	2159	1461	1546	663	940	580	1346	1295	814	798	1403	1392	1074	1018	1030	1853	3275	1069	1665	1448	1499	908	883	973	2115
ENSG00000037897	1764	1164	1051	869	825	867	726	731	872	1320	791	1157	1015	964	845	774	825	761	894	999	804	704	527	611	1030	622	1046	822	695	439	895	787	1036	625	765	743	698	1215	989	747	1157	549	751	678	648	1145	1236	918	956
ENSG00000037965	0	1	3	11	1	0	2	0	26	4	2	3	2	1	12	1	1	0	3	2	24	3	0	20	1	1	11	9	2	0	11	1	0	0	1	7	1	2	4	2	4	5	4	21	3	6	12	13	4
ENSG00000038002	2894	2636	1972	3174	1318	3707	1068	1950	2258	1721	2819	4466	2601	2388	2326	1581	2334	1647	2589	5386	2998	2332	2250	720	2383	1171	2380	2097	1783	2755	1436	1642	3121	2174	2416	2116	2456	2101	3243	2221	1805	3207	2033	2026	2476	1988	1607	3350	3006
ENSG00000038210	1299	1376	1182	1105	396	1219	2367	887	925	765	1274	1017	1367	1119	1429	1265	1122	944	718	1082	1221	1135	1070	224	1156	858	1169	1558	874	784	659	1229	956	1046	820	1266	1189	1984	1017	1542	1314	808	1271	1098	1824	1400	1093	1394	1045
ENSG00000038219	2322	3068	2878	3850	449	2995	3983	3959	2308	2766	3131	2593	3256	3678	3661	5097	3219	4114	1665	5430	2852	5066	6248	198	3517	3131	5148	3635	2953	4083	879	4978	3066	4888	3933	3073	2515	6582	3732	4408	5989	2263	7424	5496	3328	1906	1572	3596	5243
ENSG00000038274	11803	11583	8078	9724	2568	5854	5593	9164	7036	4573	6795	7512	10875	8146	7324	8975	7513	5701	6775	11176	7333	9101	9764	644	7203	6224	7851	6992	6358	7160	6905	13319	7352	8644	9497	7696	6065	10634	8953	10222	8524	10453	10326	9821	11810	6891	6190	9016	7405
ENSG00000038295	157	65	19	243	8	66	42	78	128	68	114	41	106	12	42	37	108	30	29	185	106	130	89	13	34	59	320	39	171	194	29	125	69	86	54	52	30	113	76	51	78	137	123	86	31	33	47	51	155
ENSG00000038358	1553	2020	2151	2687	455	2175	2159	2363	1677	2794	2556	2692	1818	2500	2404	2634	2158	3001	1936	3124	2408	2778	2302	32	2362	2144	3438	2398	2034	1823	848	3304	2173	2679	2799	2065	2073	2595	2300	2906	4644	1931	3103	3139	2293	1281	970	2611	3555
ENSG00000038382	1145	1483	1522	3504	432	2887	4290	1350	2212	2438	3845	1148	1499	2022	3249	3176	1545	2542	1681	2917	3010	3485	4513	82	2024	1036	2765	5182	2368	2318	611	2558	2948	2779	1347	2068	3547	4822	2098	2367	2706	1841	3717	2990	2475	2226	1688	2055	6344
ENSG00000038427	339	227	395	1614	719	716	2249	307	6010	1078	7168	599	1000	693	4370	5101	1175	1721	3204	1645	7310	13161	1995	856	375	250	630	3342	4817	1666	1098	878	239	946	860	5473	1896	5927	2685	2750	541	923	375	11433	2362	11421	19373	4075	9269
ENSG00000038532	2407	4389	3525	6472	2372	4551	2781	4432	3590	2788	5012	4129	3978	5125	4336	4429	3387	5072	5016	6808	4336	3991	5733	1591	2664	2152	4831	5422	3256	9058	1839	5973	4603	4415	3422	3443	4044	4879	4919	6489	3809	3211	3399	4637	5346	3162	2601	5016	7864
ENSG00000038945	1635	1055	128	1078	291	634	375	662	769	1244	998	506	351	834	806	440	1633	360	1191	677	2569	2661	739	851	384	123	284	840	2830	774	117	835	485	801	721	882	2205	1334	839	533	268	740	443	1258	586	2308	277	1695	1407
ENSG00000039068	54602	33179	27891	86739	16508	45991	71008	37668	40912	46268	57208	56367	48164	53783	49852	66832	40974	53907	43895	88110	26101	44395	70362	6026	46953	45887	53125	85795	29772	15183	19671	45567	36182	52110	65982	43434	55684	52739	50009	54365	62574	25957	45065	43936	58389	35720	34712	44838	75766
ENSG00000039123	4531	4276	3220	4221	1176	2990	3648	3608	2962	4108	3378	3757	3579	4009	3783	3866	3079	3674	2958	4569	3036	4225	4632	376	4145	2752	4755	3764	3010	3282	2360	4765	4101	4314	3855	3061	2942	6376	3678	4784	4961	2972	5465	3873	4402	2543	2559	4043	4405
ENSG00000039139	161	103	628	430	64	533	31	17	167	188	134	100	100	316	191	274	23	22	76	36	78	224	494	46	55	319	141	419	75	204	41	163	743	267	37	66	279	731	285	50	113	97	666	58	231	107	125	170	544
ENSG00000039319	2067	2121	2524	2876	737	1948	2082	2136	1569	2182	2331	1685	2530	1987	2853	2838	1836	2806	958	3023	1851	2680	3049	282	2187	1731	2746	2003	1490	2135	1832	3267	2008	2694	2117	1680	1433	3512	2228	2060	3796	1838	2989	2372	2517	1416	1167	2480	2444
ENSG00000039523	3122	3944	4032	4456	1081	4016	2348	4678	4008	3532	4270	3389	4955	4386	3840	3967	3506	1384	2686	6944	3831	4206	5540	1063	5485	3288	5005	3245	3835	3295	3683	3447	3037	3658	4252	3587	3751	1497	2147	2649	5764	3839	4852	3474	2398	2822	2495	3901	7473
ENSG00000039537	12	4	0	5	9	4	0	2	221	4	4	1	4	2	47	56	5	1	3	2	20	177	3	15	30	51	3	1	92	58	7	5	0	1	10	3	14	2	14	3	0	3	15	69	1	6	0	10	117
ENSG00000039560	1559	1348	810	5009	568	1707	1906	796	2768	1327	4900	2078	879	1422	2914	1857	892	1933	2279	3302	2764	2965	4294	429	1609	490	2560	4489	2605	1750	598	2579	1428	1469	791	2777	1769	1639	1582	3450	1562	1262	2266	2210	3471	2679	2531	2830	6542
ENSG00000039600	33	7	14	17	0	35	15	28	11	23	27	29	12	15	18	15	12	53	2	14	36	18	15	0	23	60	86	4	25	61	10	24	29	16	32	14	7	3	18	16	15	16	55	14	32	14	14	7	18
ENSG00000039650	2731	3122	4478	2663	2949	3534	2001	2377	3052	3488	2742	3075	3588	2801	2782	2424	2442	3472	3297	2765	2967	2012	1480	2077	2831	2437	2739	2294	1898	1420	7697	2268	2364	1975	3123	2478	2009	2150	2476	3115	4189	2634	2067	3022	2684	2100	2462	2985	3654
ENSG00000039987	3	0	1	2	1	2	0	0	0	1	2	0	2	1	0	2	0	0	0	0	1	2	0	0	1	6	5	1	1	1	0	2	0	0	3	0	0	0	3	1	6	0	3	0	0	1	1	1	4
ENSG00000040199	1074	943	1258	1410	297	1054	824	1210	781	960	1101	1101	1046	1322	1144	1438	718	1162	459	1436	982	1300	1650	27	1614	1119	1281	1112	870	1001	643	1334	1282	1589	850	935	716	881	900	1237	2333	873	2084	1191	1079	600	455	1210	1726
ENSG00000040275	367	314	449	341	107	308	342	248	339	280	380	353	449	361	359	305	323	347	196	334	354	470	319	60	309	287	402	360	271	265	381	352	260	266	315	302	343	569	351	304	585	381	401	358	337	291	293	373	467
ENSG00000040341	1998	2485	1592	2604	646	1972	1818	1914	1673	2292	2018	1417	2145	2426	2065	1781	1703	2152	1514	2093	1705	2319	3275	284	1692	1481	1810	2326	1506	1970	1098	2206	2138	2435	1858	1872	1632	3139	2091	2464	2500	1578	2726	2185	2802	1693	1769	2390	2488
ENSG00000040487	1251	1795	2111	1322	1654	1684	948	1401	1442	1059	1359	1544	2097	1548	1332	1202	1109	989	1946	1306	1424	982	799	1366	1277	1072	1084	1347	984	716	1740	1112	1095	955	1206	1365	1104	1187	1597	1425	2060	1283	1194	1384	1186	1636	1287	1757	1578
ENSG00000040531	1570	1585	1100	1401	985	1737	857	1159	1220	1204	1314	1207	1432	1501	1090	1382	1172	1103	1016	1344	1137	1550	1044	674	1136	847	2411	948	1144	904	2033	1160	1408	1212	1044	895	1159	1542	886	1379	1889	1167	1004	1244	1049	1418	715	1401	1677
ENSG00000040608	1553	2410	760	1754	883	1056	373	2112	1001	444	1104	885	2426	1431	1126	615	710	1150	1866	780	506	201	478	313	897	189	1046	919	744	1395	642	1455	939	766	274	1322	874	999	1918	2251	1752	544	92	217	887	853	399	843	1517
ENSG00000040633	5847	4032	2592	3762	2655	2529	2127	3684	3540	3717	2807	3772	4533	3445	2917	3739	2411	2881	4448	3548	3670	3294	4442	1198	3384	2856	5499	3062	2702	2058	3275	3935	3122	3007	3084	3014	2758	3428	4098	4022	4903	2644	3598	4610	3472	4408	3014	3830	3448
ENSG00000040731	29	0	0	3	0	0	0	0	1	2	0	0	3	0	2	1	0	2	0	1	2	0	0	0	0	1	0	5	0	67	128	1	0	0	1	2	0	0	5	3	0	7	0	2	0	1	3	2	2
ENSG00000040933	2269	3416	1757	3347	787	3211	1361	3864	2191	2779	3416	2922	2723	3402	2705	2830	2670	2466	1765	3939	3552	3772	3463	280	1861	1439	2952	3270	3198	2346	793	3511	3217	3612	4264	3288	2506	2469	2584	4987	1850	2647	2767	3773	4073	1820	1636	3622	3845
ENSG00000041353	11	399	18	495	177	441	444	15	136	15	1972	99	23	252	552	62	76	17	811	28	238	1349	2254	480	7	33	27	5351	748	42	6	33	104	155	16	1364	1406	63	289	186	53	99	37	202	2121	2901	1195	610	867
ENSG00000041357	10214	6893	4067	4731	4194	4557	3694	4948	6903	5500	5223	6527	6720	5076	4204	4342	4549	3849	4891	5146	7040	5971	4800	3736	4529	3439	4570	4188	4790	3633	6248	4693	4673	3149	5731	4252	3466	5228	5812	4977	6840	4619	4513	6958	6023	6985	5744	6121	5878
ENSG00000041515	3	1	6	17	0	7	4	0	25	1	13	1	2	5	16	8	4	1	2	6	4	19	38	0	3	8	0	5	12	12	7	2	1	1	1	3	3	5	19	1	0	3	110	8	1	5	0	0	20
ENSG00000041802	2879	2854	2599	2533	1003	2108	2089	2641	2338	2957	2222	2496	2503	2830	2378	2582	2107	2421	2297	3162	1864	2400	2492	573	2981	2683	3809	1996	2092	2161	1361	2753	2858	2217	2387	1767	1903	3057	2600	2740	3676	1843	3050	2209	2179	2157	1570	2627	3236
ENSG00000041880	1823	2723	2547	1867	649	2029	3744	2153	2012	3660	2315	3202	1930	1713	2041	1643	2488	1927	2117	2022	2480	2213	2139	448	2278	1679	1792	1609	2147	2583	1656	2504	2040	1805	2371	1778	1778	1780	2945	2611	3167	1501	2425	3128	2303	1429	1681	2254	2825
ENSG00000041982	3926	7245	735	5419	3142	3604	1862	900	9166	883	23012	3661	9485	22032	6385	7176	2187	1040	9187	5850	13174	10010	11022	2365	1307	117	544	15077	12203	19156	3328	19136	22238	4645	589	8693	5353	198884	18196	8419	923	1079	1406	12602	9088	12711	49285	2400	20548
ENSG00000041988	3020	1855	2201	1038	1405	1004	977	1391	1462	827	771	1768	1875	1146	1282	1310	1071	931	1512	1067	1094	1005	689	1799	1397	1212	1568	851	807	673	3442	916	1025	883	1351	1283	752	1155	1027	1648	1876	1151	856	1136	854	1030	809	1159	1222
ENSG00000042062	230	152	254	90	4	208	383	248	57	201	271	177	107	33	127	69	250	106	2	175	57	90	12	15	761	108	573	52	102	181	23	36	82	19	213	34	37	9	80	56	181	147	441	59	37	39	71	59	178
ENSG00000042088	441	421	391	620	239	479	456	466	445	241	636	457	419	490	453	534	439	387	431	518	563	784	659	145	376	234	438	673	646	444	234	642	378	459	375	406	572	752	621	410	303	538	462	610	487	636	734	480	865
ENSG00000042286	2539	2104	2234	1704	1480	1608	5885	1631	1550	5682	1759	2160	2191	1875	1872	1592	1711	1575	1915	1186	1794	1607	1160	990	2022	1737	1900	1093	1379	1063	1691	1560	1626	1210	1699	1101	1314	2271	2179	1524	2918	1491	2266	2185	1593	1421	2196	1732	2595
ENSG00000042304	0	0	0	0	0	0	0	0	0	1	0	0	0	0	0	0	1	0	0	0	0	0	0	0	1	0	0	0	0	0	3	0	0	0	0	0	0	0	0	0	0	0	0	2	0	1	0	0	1
ENSG00000042317	2139	1019	1277	950	584	1082	1291	914	785	739	695	1327	958	949	1154	1572	769	1153	651	663	657	821	1100	409	1446	1002	1050	550	518	741	858	881	885	703	863	606	574	1520	931	890	1923	842	1428	668	580	682	502	821	1244
ENSG00000042429	2293	3683	2119	3501	1020	2498	2004	3410	2169	2491	3006	3803	3389	2898	2868	2402	2449	2838	1864	3238	2289	2716	3117	325	2904	939	2498	2396	1716	2169	756	3579	2813	2663	2174	2179	2044	3730	3062	3337	3152	2135	3410	2353	2322	2636	1866	2849	2868
ENSG00000042445	5873	8147	2129	7085	2965	7010	14151	7521	5402	4787	6353	8320	7144	5741	6516	6124	5263	4882	5627	5846	4646	6666	8319	926	8540	3819	8801	11895	4678	6431	2813	5753	8230	6252	6261	6398	8011	8663	6624	10358	10274	3760	6278	5069	7613	7159	4167	8554	12264
ENSG00000042493	17511	34327	2414	21994	28178	20367	8827	19856	27323	4763	23585	27808	11176	21108	14392	11399	12510	11353	43832	16603	30358	21345	15055	37798	15131	4101	12742	26273	22831	7026	8578	12610	20192	12844	22574	21539	28615	9875	22769	20012	13028	13936	11082	23850	24608	34487	29115	15578	28399
ENSG00000042753	4645	3494	3309	2733	4246	2250	2295	2968	3518	3116	3106	3492	4162	2372	2493	2270	2208	2069	4349	2815	3969	2143	1406	6826	2698	2135	3029	2503	2904	2452	8023	2032	1858	1594	2550	2142	2258	2145	2805	2680	4155	2683	1517	2727	3000	5162	3567	2529	4444
ENSG00000042781	5	10	6	8	2	9	3	9	8	5	7	5	3	5	9	5	8	5	1	12	14	5	0	20	3	2	4	1	5	11	10	9	5	6	9	8	2	9	6	12	8	7	6	1	3	2	1	3	5
ENSG00000042813	6	7	0	0	7	13	1	2	8	6	5	8	14	9	7	7	3	2	5	11	0	0	9	0	3	2	0	4	0	5	4	10	10	1	10	1	3	4	4	2	1	3	1	3	0	1	0	0	10
ENSG00000042832	2068823	1194313	2660987	2334983	178942	876374	2808129	2987611	1286875	2276144	1643856	2100688	2878081	1943378	1692257	3312851	2530164	616512	175439	3850728	801077	724372	1234663	79928	4405079	5285372	4105678	386013	610227	1284094	1554791	510477	2551947	1780327	3535759	721471	811126	161901	342153	1605172	6104446	1693374	9974050	1173225	493896	496080	46192	1161678	2321703
ENSG00000042980	1231	206	329	137	75	146	169	149	152	124	465	235	99	146	195	76	407	184	133	96	611	1466	136	136	380	275	161	103	1020	805	23	336	161	213	186	114	126	207	1715	98	262	164	272	484	193	176	444	268	204
ENSG00000043039	20	2	2	18	0	49	101	2	3	479	221	4	8	2	34	1	3	1	10	3	8	8	13	0	17	19	9	7	18	7	1	3	2	4	4	5	83	0	1	1	22	0	18	149	10	26	325	5	196
ENSG00000043093	2201	1497	1773	2073	566	1433	1941	1526	1247	2075	1638	1296	1791	1692	1817	2206	1669	1990	779	1620	1489	1965	2193	275	1805	1709	2151	1630	1244	1804	931	2116	1618	1648	1355	1249	1262	2923	1928	1997	3152	1335	2765	1706	1540	1342	1452	1568	1636
ENSG00000043143	4378	5865	3264	6586	2833	4271	3197	5630	3811	2939	4693	4816	4720	5576	5850	6464	3969	4026	4071	5321	6279	6280	7564	1576	4735	3427	7625	4931	4411	6068	4113	8736	6153	6488	6770	4578	3854	6325	4992	7337	7070	5703	9390	8398	5635	3493	4130	5545	7455
ENSG00000043355	0	0	0	0	0	0	0	1	1	2	0	0	1	1	0	1	1	1	0	0	1	1	0	0	0	0	0	1	2	0	1	0	0	0	0	0	4	0	0	0	0	3	1	0	1	1	0	1	0
ENSG00000043462	553	935	388	812	448	686	308	2223	888	580	2013	950	952	730	825	471	1495	720	815	669	2625	3598	621	464	545	519	900	418	3333	1449	227	1599	644	621	1003	972	780	375	1000	703	690	865	434	1895	1299	1514	2068	1388	1264
ENSG00000043514	2155	1393	2107	1316	540	1426	2078	1548	1107	1753	1175	1907	1155	1243	1296	1399	1119	1700	861	1385	1017	1135	1079	323	1662	1428	1592	776	827	813	1168	1171	1029	772	1645	731	855	1116	1336	1184	2098	887	2227	1242	835	770	782	1112	1731
ENSG00000043591	8	31	14	15	6	77	16	23	28	172	36	8	33	7	38	8	25	29	7	21	23	20	17	5	49	44	30	45	26	37	29	14	62	19	32	13	118	19	42	22	17	9	46	22	6	9	6	26	122
ENSG00000044012	1	0	0	0	0	0	0	0	2	0	0	0	0	0	0	0	1	0	0	0	1	0	0	0	0	1	0	0	0	0	1	0	0	0	0	0	0	0	0	0	0	0	0	1	0	0	0	0	1
ENSG00000044090	4396	6415	4563	6746	4844	5386	5615	5924	4754	5028	6332	7184	5320	6163	6058	6916	3983	7032	5107	7206	5787	5914	6202	2636	4198	3499	6896	8168	4740	3701	4766	7542	5927	6676	6779	5075	5630	7423	5324	8068	7476	4543	5566	6828	5760	4118	3796	5941	7778
ENSG00000044115	29434	36732	21045	38782	14279	24442	23988	37039	31893	32229	37154	35699	34651	36559	31397	37523	23524	42320	39321	47369	31740	29873	41286	5632	24075	15638	37383	38635	32193	22111	13931	40815	33513	35823	34727	28438	26935	43272	40451	42320	30747	35119	24400	35228	37908	28328	31006	33369	48182
ENSG00000044446	2020	2757	2896	2668	1449	3710	2555	3068	2270	1948	2408	3315	2024	2575	2682	2409	2317	3073	1585	2849	2297	2507	2488	993	2321	1791	2139	2041	1445	1864	1272	2874	2799	2714	2713	1842	1875	2600	2469	2820	3142	2363	2686	3024	2189	1520	1167	2357	3877
ENSG00000044459	245	402	563	579	143	269	295	357	396	244	475	461	445	483	531	582	456	564	348	631	334	544	943	68	427	326	595	288	365	560	150	483	357	500	361	343	223	631	330	296	405	315	1029	516	335	255	377	585	658
ENSG00000044524	410	98	89	409	58	386	271	426	431	331	466	287	390	471	1072	1868	364	714	216	748	1293	1570	204	79	536	148	1306	358	960	1226	411	136	115	316	474	474	374	195	224	508	123	364	128	845	394	596	922	584	1380
ENSG00000044574	139242	43738	83582	103539	17010	54227	98018	47957	44655	102609	72412	86444	97730	60893	159451	86146	69394	59127	27621	143401	48724	48626	38487	11815	101830	173715	110384	45133	56169	47835	93853	46130	88884	35157	54225	30548	32987	55087	61373	31489	290073	64614	84206	49976	26664	43069	42080	52298	103502
ENSG00000046604	7790	13035	8397	12385	2957	6930	13554	11667	7834	6550	11882	7764	9538	15110	14429	11707	7063	5291	11310	14520	8504	13723	21783	2585	7939	8124	10953	26060	8263	6860	3939	15528	19857	20003	10020	15199	15152	29834	17176	16929	12014	7028	12694	16361	19066	10591	7204	16535	11214
ENSG00000046647	2160	1142	1264	929	855	1246	852	1789	1063	1192	1140	1275	1172	1065	1265	1075	1204	1286	762	1429	1097	919	866	424	1687	1160	1531	860	898	1246	801	1009	1257	1173	1616	886	778	1516	1151	1251	2858	1092	1501	1126	814	1182	1061	961	1949
ENSG00000046651	3768	3968	4078	2325	1677	3476	2606	3744	2844	2576	2781	4337	2632	2709	2888	3085	2904	3528	1755	4089	3121	3467	2861	575	3970	2493	3586	2472	2405	2471	1443	3121	3197	3314	4072	2282	1620	3964	2357	2964	6856	2203	4724	3699	3501	1975	2181	3828	4303
ENSG00000046653	505	118	241	180	45	394	443	172	391	535	204	300	207	277	545	465	317	283	109	465	587	377	219	122	480	277	444	142	184	1855	261	290	210	229	271	336	199	936	194	295	727	228	556	504	302	196	183	317	585
ENSG00000046774	0	0	0	0	0	0	0	0	0	0	0	0	0	0	0	0	0	0	0	0	0	1	0	1	0	0	0	0	0	0	0	0	0	0	0	0	0	0	0	0	0	0	0	0	1	1	0	0	0
ENSG00000046889	1013	598	4932	947	28	539	1142	735	464	533	630	664	602	437	910	1230	545	337	148	903	723	750	592	1	1551	658	1009	144	500	2118	360	400	288	722	473	387	238	3115	282	468	2248	643	1635	761	346	169	229	404	1628
ENSG00000047056	1551	1819	1641	1745	491	1438	1848	2176	1296	1519	1400	1780	1536	1748	1774	1773	1389	1385	839	1894	1536	2122	1153	169	1748	1383	2334	1387	1247	1256	834	2177	1525	1596	1975	1307	1281	1835	1332	2403	2767	1437	2780	1918	1463	1105	874	1652	2392
ENSG00000047188	1733	1829	1695	2163	420	2506	1484	1554	1277	2616	1911	1591	2038	1919	1851	1686	1853	1913	883	2178	2249	2173	2071	101	2107	1777	2018	1781	1374	1589	881	2268	2210	1974	1540	1423	1090	2464	1629	1796	3273	2580	3465	2149	2016	1018	1101	2143	2246
ENSG00000047230	1987	1435	1646	1582	654	1328	1866	1344	1142	1102	1523	1618	1245	1210	1666	1420	1103	1817	1499	1729	1075	1415	1806	177	1383	1264	1806	1231	1051	1015	843	2034	871	1283	1440	1200	1039	1992	1491	1558	3050	1054	1778	1678	1141	1245	1124	1163	1977
ENSG00000047249	6826	5864	4207	3807	2491	3203	4078	4605	4372	5453	3327	4578	6129	4784	3866	3789	3493	2777	4070	3804	3848	3376	4546	934	5299	3190	4947	3724	2620	3515	3498	3462	4468	3824	4110	3681	3836	4975	4954	6017	5741	3521	5055	3716	4972	3988	2673	3960	4498
ENSG00000047315	6210	5610	3247	5748	1152	4197	4327	5720	4268	4516	5055	5469	5268	5578	4841	6236	4261	5682	3727	8073	4649	6241	7010	154	5191	3318	6354	5308	4088	5460	1775	7239	5539	5551	5397	4692	4246	7580	5048	6567	6450	3984	7314	5911	5356	4126	3033	5640	6250
ENSG00000047346	4660	3044	4238	3825	510	3662	4697	3532	2456	3022	3422	2857	2508	2547	4404	4198	3658	4442	868	4222	2738	3664	3544	199	4593	4194	4561	2872	2694	3653	1603	3976	2987	3403	3779	2320	1981	3902	3897	3495	7711	2884	8399	3854	2118	1808	1924	3257	4409
ENSG00000047365	2688	3195	2557	4319	828	3046	2935	4105	1938	2586	2975	2658	2672	3426	4385	3637	3151	2932	1706	4191	2596	3982	6067	372	3595	1670	3559	2965	2292	4424	750	5474	5395	4598	2899	2646	1982	4676	4381	4215	3019	1881	8974	3969	4037	1965	1713	3583	4420
ENSG00000047410	7896	8092	8075	10302	1960	7752	9247	8095	6967	9397	8162	8048	7561	8852	8661	10737	6939	9480	6394	11993	7892	11449	15758	528	8176	7538	12744	9536	7756	8058	4840	12986	7586	12262	9318	8521	6545	22649	8780	11311	12313	5776	13818	12848	13463	5532	4723	13013	11695
ENSG00000047457	493	97	2060	290	68	534	781	35	350	71	468	299	38	73	1210	383	123	143	24	533	79	876	1913	101	239	128	51	123	726	1675	19	900	438	150	72	49	422	227	806	44	33	395	150	182	15	44	1518	106	1670
ENSG00000047578	3870	2804	3273	3664	698	2780	2356	4203	2135	4305	2755	3745	2061	2667	2829	3244	3207	3635	1452	3460	2461	2496	2337	226	3617	4452	3940	1635	1831	2781	1682	3336	2877	2860	3460	1891	2518	2544	2380	2723	5225	2858	5919	2804	2168	1456	1247	2326	5382
ENSG00000047579	2324	2123	1645	1847	2237	1631	729	2684	1416	765	1559	2359	2169	1880	1306	1565	1468	1276	1816	1619	1670	1655	1672	1111	1508	1046	1945	1135	1404	1585	2152	1802	1581	1333	2313	1353	1086	1690	1798	2095	1655	1737	1518	1667	1692	1732	926	1809	1947
ENSG00000047597	874	75	203	92	25	268	544	215	62	140	151	114	33	195	108	114	259	33	76	81	56	72	52	8	448	347	439	47	162	264	77	22	240	116	71	97	122	256	93	105	208	82	668	141	74	64	125	129	116
ENSG00000047617	158	62	23	97	17	26	11	67	64	80	76	21	100	30	59	66	40	16	9	30	37	81	55	9	83	26	220	14	37	99	6	37	77	43	28	77	30	30	41	24	51	114	103	36	26	31	6	61	100
ENSG00000047621	1399	1074	1172	1038	429	880	1032	715	737	888	977	1098	1082	1017	972	724	779	706	460	725	725	1343	810	401	1098	975	949	853	808	836	641	960	840	915	817	803	694	1243	656	834	1731	678	1219	961	754	953	448	1035	1058
ENSG00000047634	228	513	541	290	83	772	272	336	538	135	399	348	584	330	450	309	322	230	105	316	530	586	271	34	445	264	369	184	223	245	126	346	344	449	406	400	162	168	265	484	583	532	592	630	451	202	183	553	415
ENSG00000047644	6497	4773	3562	6005	1205	5097	2991	6680	4949	4610	5141	4695	5945	5545	5072	7759	5155	5116	4061	9156	5845	4894	6455	325	6969	2693	6950	3539	4217	4877	1711	6927	5191	5032	5136	4217	3272	5199	4342	5671	4463	5055	6951	6339	4689	2807	4004	5688	7913
ENSG00000047648	1131	3156	2047	2309	529	2638	5114	1580	2252	3044	1440	1377	1975	2487	2736	2260	1567	1331	1305	3181	1084	1793	3037	371	3413	979	2428	1838	1144	1460	229	1867	2282	2750	1845	1642	2044	2824	571	2273	5343	1481	3364	1687	1256	939	1429	1780	4587
ENSG00000047662	21	24	31	8	13	45	23	29	19	14	31	32	30	24	28	18	37	18	19	34	34	16	17	0	35	29	23	13	12	32	37	25	9	18	29	28	11	23	33	34	43	30	30	49	14	19	23	17	37
ENSG00000047849	12089	18255	9744	21758	10691	19327	12428	10762	17748	12233	19314	15516	14588	18766	17633	22923	11794	23961	22206	24373	17963	19690	28079	8510	10337	8067	26197	31499	17861	13081	9749	19022	16785	20705	17237	19951	23674	27098	17558	24120	15935	16366	10616	27943	25953	15940	13804	18318	34740
ENSG00000047932	4301	3052	3346	4031	777	3378	3042	3229	3028	1969	4044	3432	3506	3417	4320	3408	2881	4069	1794	4082	2489	3583	4271	191	3468	3186	3517	3618	2180	3105	1821	3983	4370	3476	3095	2553	2546	5088	3341	3303	4793	2660	5198	3378	3133	2424	2359	3412	4093
ENSG00000047936	1	1	0	5	0	2	0	0	0	0	830	1	0	0	56	0	5	0	6	0	4	9	0	0	0	0	0	69	27	676	1	2	91	14	1	4	164	0	1	0	1	0	4	35	0	346	108	1	9
ENSG00000048028	1849	1556	1311	1393	451	1402	1294	1639	1179	1889	1728	1601	1856	1516	1368	1745	1433	1526	990	1765	1302	1878	1730	199	1598	1635	2388	1236	1314	2094	624	1985	1431	1930	1703	1231	993	2081	1384	2271	2719	1248	2076	2100	1754	957	641	1676	1600
ENSG00000048052	4282	898	994	1131	113	1076	691	549	417	425	1916	701	658	338	710	1510	2571	1755	514	1203	1159	1207	700	145	2943	1428	4898	1639	1799	1136	2578	1798	884	668	1238	925	697	6450	1041	919	2754	553	7346	1220	1506	429	589	1010	1253
ENSG00000048140	4103	2349	1762	2835	2000	2207	1578	1912	2091	2840	2732	2219	2092	2562	1770	2280	2433	1862	2297	3218	2135	2200	1615	1768	1866	1530	1753	2312	2025	1444	2992	2396	2582	1996	2084	1617	2473	2816	2326	2229	2759	2818	2175	2182	2078	3456	1600	2153	3174
ENSG00000048162	1037	814	681	553	565	718	434	533	776	699	563	749	990	630	636	532	514	532	694	538	730	647	460	287	578	449	643	454	455	356	1088	567	691	450	599	583	424	975	632	639	762	653	486	660	441	806	1014	695	818
ENSG00000048342	5029	803	1124	1413	360	1029	690	1004	741	1335	1198	1881	689	544	1103	1173	729	1478	560	1190	818	876	1061	224	1527	1118	1991	803	858	1653	1697	1994	953	771	872	638	663	1489	1607	607	1937	807	2348	986	1010	564	649	886	1818
ENSG00000048392	9468	9138	6353	12982	2286	4504	7578	4131	5311	4884	6523	5387	4958	6007	7641	6530	6856	11742	3638	7441	7555	8299	10182	843	8033	3399	7942	9783	6890	8691	2392	6961	9184	8729	4280	5516	5382	9736	9002	8363	4758	6074	15410	5884	8666	6902	7621	11346	6094
ENSG00000048405	1177	1027	1203	1529	351	969	1296	995	738	828	1088	740	1223	1327	1218	1365	1111	1114	521	1451	1259	1332	1656	214	1126	990	1284	1166	982	1297	512	1741	1222	1501	1069	974	893	2147	1358	1563	1583	977	2190	1560	1237	761	1146	1226	1279
ENSG00000048462	4	7	1	2	16	6	9	1	3	46	53	13	1	9	32	0	176	6	8	1	145	429	1	323	4	4	6	8	845	283	2	59	2	3	31	4	33	3	24	3	11	6	3	84	4	8	184	32	14
ENSG00000048471	1972	1583	1649	2478	427	1522	3000	2113	1421	3467	2181	2217	1360	2171	1865	2685	2624	1390	1442	2635	2372	2377	2503	352	2892	1795	3905	2125	2516	2875	925	2122	1624	2144	3238	1315	2023	3022	1750	2451	2970	1624	3497	2369	1545	1342	1027	1929	3512
ENSG00000048540	14057	26686	51640	33391	17486	23940	19687	11511	29363	22813	20638	32577	12220	21383	30700	17749	8514	25232	18053	17204	21001	21177	25217	7605	20565	17473	27774	19130	12746	22567	19257	36365	20229	9656	15762	25679	14193	42428	13431	31502	44286	9818	21938	36505	34954	12926	10365	30543	24270
ENSG00000048544	3642	2351	1938	1856	939	1431	2134	1928	1973	2652	1802	1943	2494	2171	1841	1733	1653	1462	1835	2232	1762	1875	1782	555	2814	1424	3066	2081	1578	1843	2016	1585	2225	1463	1955	1945	1461	2531	1933	2694	2470	1542	2542	1698	2190	1995	1423	2388	1830
ENSG00000048545	2	0	0	1	0	0	0	0	1	0	0	0	1	0	0	2	0	0	1	0	3	0	0	13	0	1	0	2	3	0	0	1	0	0	2	1	0	2	3	0	1	0	0	2	0	2	0	1	5
ENSG00000048649	3462	4059	3789	5309	961	3259	4370	4781	3043	3357	3927	3475	4256	4065	4422	5973	3286	5902	2995	6251	3565	4582	8374	361	4011	3585	5446	4339	3074	4513	1150	5865	4217	6160	4674	3448	3127	7592	4767	5329	6837	2943	7177	5845	5097	2408	2473	4234	4839
ENSG00000048707	7805	14273	8343	11640	4086	12381	7512	9444	8476	5861	8007	5964	8681	11884	8576	32418	7775	18595	7434	11348	6580	12754	25697	2820	7152	5067	11358	11541	6483	8362	3449	12336	14396	17695	10182	8293	7618	14177	11020	18853	10278	11941	15293	14709	10677	6420	3287	12192	13556
ENSG00000048740	763	1458	1411	4125	783	2171	2187	434	1427	551	4525	1174	856	1377	2537	1867	1325	2692	2636	1992	4172	4973	5269	504	1310	819	1311	5579	3526	7544	1041	4077	1875	1666	556	1790	3332	4578	5258	1387	862	1300	1420	3332	2753	2784	5508	1845	4737
ENSG00000048828	11104	11279	9119	13789	4184	11415	14896	10644	9668	11188	11425	9198	13731	14228	11935	13863	9411	12011	8705	14713	11147	12539	15716	2714	11994	9464	17880	15143	10449	12350	5469	13586	13916	13026	11031	10103	12644	19621	16915	17478	16197	10980	14060	12258	14908	9139	8837	14729	15036
ENSG00000048991	1444	1196	1726	1436	494	1215	1575	1387	1197	1616	1568	1282	1787	1702	1524	1818	1380	1500	1113	1570	1430	1769	1931	414	1604	1277	2447	1468	1474	1488	945	1221	1548	1434	1404	1073	1230	2508	1157	1545	2750	1140	1821	1765	1355	1065	1353	1341	2116
ENSG00000049089	1436	835	126	1179	659	1077	2616	617	439	129	1195	2551	247	472	1230	2312	534	4765	324	1191	536	580	645	195	1651	161	601	426	584	937	1682	985	771	390	683	406	409	2925	2266	242	444	1965	1333	801	484	489	662	437	2082
ENSG00000049130	531	225	318	739	27	655	561	945	309	480	1074	218	837	381	658	768	728	654	65	1114	692	756	182	41	770	348	1723	249	659	973	360	166	150	312	642	403	311	1413	298	525	713	956	362	501	285	535	1671	391	748
ENSG00000049167	509	412	398	441	131	372	442	390	334	485	346	415	482	443	401	403	357	337	194	363	332	358	437	104	482	404	519	319	275	370	480	387	539	332	402	320	327	525	285	453	673	299	619	409	289	346	287	482	421
ENSG00000049192	12	25	45	20	3	67	40	18	132	32	45	26	53	44	73	90	40	17	24	46	281	144	46	1	44	58	40	28	76	32	60	84	18	67	61	74	35	45	23	66	50	51	41	181	38	38	25	116	105
ENSG00000049239	5952	6086	8474	11506	4695	6469	7195	8345	5804	6004	5510	11352	5534	6898	7320	9797	6731	9067	7383	9911	6456	7748	9844	3079	6807	6112	7108	8804	6169	9096	3868	13360	6398	11312	7649	5511	7657	12999	6477	10346	11325	5775	10272	8352	8709	5556	5574	5769	12489
ENSG00000049245	10837	8718	5101	9235	4747	4958	4434	7072	6721	3836	6907	8870	7874	6723	6097	8132	6079	6200	7253	8760	7155	7588	10882	2737	7285	5479	9354	6975	6859	7215	4981	9202	7675	8681	8217	6492	6841	9803	7897	8824	8857	6619	9075	10243	7884	8158	6384	7862	9696
ENSG00000049246	2230	6002	8913	2866	887	4342	7108	3656	2699	1707	2665	4223	3549	5388	5904	3429	4347	1957	1658	4584	2718	3015	5512	140	5696	7474	6988	2378	1706	5208	2201	3525	3575	9287	2861	5023	2949	10228	3454	10019	6986	2025	3612	4484	3477	1810	398	4053	6019
ENSG00000049247	7	4	3	0	43	6	0	0	14	3	17	5	24	1	67	3	1	2	3	25	15	16	2	13	2	14	1	1	13	6	4	7	1	0	1	4	0	16	1	2	4	1	2	15	98	9	30	7	1
ENSG00000049249	56	93	11	31	45	58	7	24	105	52	359	82	4	52	28	16	197	6	143	15	238	444	23	74	8	67	11	73	583	212	2	135	6	29	47	199	107	5	34	45	11	72	12	379	386	135	225	127	92
ENSG00000049283	206	615	156	148	99	377	184	869	694	2424	429	390	419	398	251	79	541	153	469	111	166	147	177	112	388	254	946	924	198	74	116	49	304	374	474	613	745	166	195	644	795	275	147	214	337	699	260	487	683
ENSG00000049323	388	557	1213	3822	285	6089	1400	387	2660	543	5621	1877	1142	819	3856	7202	449	2288	1841	6985	2890	3040	2115	297	581	567	3217	11941	1847	3576	1022	1044	943	1420	646	2636	4243	5805	963	2686	423	1646	536	2493	6328	2614	4907	3224	6252
ENSG00000049449	4512	5031	4087	5577	3536	3451	3050	3548	5230	4292	4113	3857	6312	6768	4783	4281	4130	4239	5013	5505	4866	5470	6603	6047	3365	3688	3190	3649	4852	2609	2089	4676	6733	4512	3721	4622	3705	11856	5394	3869	5195	4373	4704	6829	4123	6428	6576	4958	6867
ENSG00000049540	984	594	502	2564	207	1791	1013	1199	9862	2092	1438	838	5067	1090	2747	3081	734	673	1691	2728	4847	3425	636	581	1520	504	1177	859	1131	5269	3234	1198	796	1395	1213	1927	1884	2055	706	2997	848	1328	1004	5240	668	1616	1714	2681	15821
ENSG00000049541	1875	1757	1547	1193	1157	978	934	1720	1306	977	1202	1686	2177	1334	1042	1068	1290	1050	1497	1370	1107	1361	1207	817	1094	919	1601	1299	1225	1072	1773	1093	1034	1121	1445	1200	891	1285	1107	1462	1539	999	1021	1490	1284	1394	1209	1407	1523
ENSG00000049618	5759	6155	6737	7850	1718	5564	8335	9416	4911	6494	6859	6381	5480	6582	6901	8516	6561	9263	4570	9214	6631	7152	7710	777	6557	6274	8746	7008	5631	6951	2246	9039	5692	7875	8502	4798	4580	10760	7186	9790	12431	5075	11722	9622	7054	3813	3350	6361	10761
ENSG00000049656	14086	12909	12478	13706	7216	7588	8179	11920	8583	10534	10441	14773	14603	11380	10072	11227	10083	8304	11938	14490	9046	8765	8266	4798	11070	10116	14654	9552	11331	13084	17148	14265	10513	8784	10946	9047	8056	10826	12698	15372	17523	7320	10921	9853	11926	8431	7395	10969	13312
ENSG00000049759	4069	6450	4050	6854	2727	4143	5687	4550	4398	5061	5371	5825	5999	4757	4618	5228	3665	4874	5546	5767	4248	5104	13503	2173	2962	2382	3149	6700	3532	4088	2774	8314	3604	4605	4801	4302	4090	5619	4727	7577	3917	2861	3943	6249	4855	4140	4013	4170	7581
ENSG00000049768	63	285	48	131	269	167	43	59	197	60	595	147	58	151	158	47	265	29	393	59	366	518	72	140	48	98	79	192	459	140	35	150	31	66	84	581	237	15	186	158	104	108	42	397	1175	439	824	226	314
ENSG00000049769	972	828	675	595	401	612	513	1141	688	540	664	1034	844	575	820	651	600	683	658	876	879	346	437	441	700	476	641	354	351	668	671	624	616	405	871	535	428	295	958	726	843	896	557	958	690	449	446	554	994
ENSG00000049860	14906	19581	6399	9507	6953	8121	4202	11567	11294	5216	7561	13203	15240	13789	7699	11029	6248	6012	13774	9043	6268	9720	13921	4520	8479	5050	6836	9808	7336	7666	6732	8236	15619	10811	7940	9969	8649	12912	13546	15281	9054	7167	7517	6957	11464	12509	6957	13968	11444
ENSG00000049883	916	812	744	572	251	646	1272	727	655	1186	663	760	756	746	812	650	643	789	477	665	586	785	740	127	847	578	1082	555	565	666	350	550	738	742	738	539	490	1294	735	776	1377	591	959	711	653	524	502	754	783
ENSG00000050030	110	51	271	32	8	38	156	42	19	252	12	16	83	36	47	81	32	63	12	20	19	37	30	18	48	121	457	30	47	126	55	32	48	36	39	42	20	17	34	4	291	34	280	50	9	20	10	36	92
ENSG00000050130	4282	2956	1887	3095	831	2041	2348	2330	1971	3153	2155	2696	2632	2327	2401	2558	2071	2398	1561	3104	2093	2506	3061	266	2585	1798	2344	2402	1941	2298	1878	3241	2571	2286	2620	2249	1639	3112	2809	2671	3338	2072	3771	2935	2346	2179	1585	2948	2577
ENSG00000050165	2446	1531	1338	2177	604	1517	1873	4151	2665	2539	1812	1547	2626	1445	2015	5130	1645	2234	1839	2805	2941	2734	5037	1162	2164	814	3053	1171	2292	2410	1359	1183	1049	1335	3342	1821	943	1147	6357	1481	2323	3990	1654	4488	888	3928	3673	1508	5170
ENSG00000050327	1425	1727	1425	1665	1143	1924	1558	1601	1213	1277	1506	2058	1840	1874	1627	2009	1179	1663	1479	1486	1129	1105	1555	581	1376	1210	1745	1678	850	1130	1713	2499	1322	1549	2036	1098	1304	1923	1524	1982	3130	1095	3846	1634	1485	1258	937	1484	2802
ENSG00000050344	4420	3092	312	4576	1190	3420	2368	158	1411	1693	4812	3292	187	1218	3558	2100	2066	2745	5512	2728	5912	4735	3827	491	290	243	2285	5106	6862	1847	545	5178	817	930	1559	2840	2633	6087	5943	2386	412	1860	230	4234	8960	4175	6074	3958	3906
ENSG00000050393	4861	4127	3801	3094	1225	2221	2802	2676	2980	3608	2698	2392	6465	3840	2407	3964	2512	2424	2726	3660	2298	2977	4259	410	4327	3173	4316	3277	1924	2596	2161	2510	4000	3846	2815	3028	3076	5166	2619	5509	6581	2580	4227	2996	4508	2598	2096	3574	3818
ENSG00000050405	8056	7466	1549	6393	1447	6244	2189	4947	5889	2190	6623	4707	5051	6860	4692	6017	4106	4891	3924	5400	4077	7151	8275	626	4130	1871	5293	8002	4780	3264	834	3141	7736	8175	5847	6009	6382	9372	5467	8701	4359	3842	3942	6145	7293	6906	5369	7873	7182
ENSG00000050426	6363	6413	5112	4358	2811	4408	8167	7281	4377	3123	3648	6082	5387	5222	4336	6005	5576	3664	4889	4303	3194	4194	3734	917	5408	4128	4213	3092	3646	3678	5386	4586	4515	4378	6585	4141	3639	6433	4439	7087	7300	4050	5886	3997	5697	3061	2659	4846	5344
ENSG00000050438	183	24	22	34	5	45	121	56	40	68	122	53	15	26	59	99	65	547	21	74	75	142	17	17	21	27	28	13	93	184	25	224	23	33	71	36	42	25	572	40	29	116	57	82	68	26	41	48	56
ENSG00000050555	123	160	121	88	8	19	16	40	95	467	55	255	1502	67	101	55	30	1584	58	80	173	48	58	18	909	133	170	59	55	350	1066	91	10	87	404	74	13	212	389	95	353	27	51	94	97	19	42	110	138
ENSG00000050628	132	66	24	141	28	46	57	75	184	273	184	186	301	118	169	160	102	91	43	236	254	167	75	9	100	20	359	30	132	90	52	658	61	58	63	143	32	18	33	87	51	134	78	328	160	123	156	225	140
ENSG00000050730	6	1	4	2	1	10	2	2	12	3	26	5	3	3	5	3	20	1	3	0	44	63	3	17	6	3	1	5	92	19	2	39	2	5	7	10	4	3	17	10	1	7	2	48	39	14	12	17	18
ENSG00000050748	4440	3977	3572	3740	1192	2564	2833	3130	2574	3302	2598	2776	5127	4578	2713	3556	3249	2766	3212	3389	2556	3057	4047	464	3298	3194	3267	3554	2241	2697	2120	3380	4457	3701	3237	3289	2929	4467	3719	4246	5084	3723	4140	3360	3552	2997	2601	3842	4117
ENSG00000050767	1320	2210	24594	442	1419	331	5689	3949	2264	13050	820	5992	1358	2963	4734	1952	3030	637	912	627	1473	1588	224	410	9966	4212	3538	403	1831	3938	179	168	1370	1628	1485	595	292	1422	255	2554	8911	295	6334	578	188	656	563	1647	9274
ENSG00000050820	3313	5145	6181	7135	4157	5304	3173	5633	5171	5433	6629	5313	5619	4799	5385	3938	3920	6194	8379	5368	6385	2152	3612	1937	4941	3681	6889	5312	3982	5953	4146	7374	3871	4431	3249	4863	4778	4102	5598	5817	6809	4422	1830	4322	5469	5493	5005	4107	11441
ENSG00000051009	2246	3678	5125	2969	1635	3976	3938	2834	2668	3039	3448	4482	2352	2658	4088	2479	2553	3322	2050	3665	2749	3035	1827	679	3584	2786	2781	1893	2231	2636	2007	3090	2660	3087	3351	2333	1683	2605	2437	2950	5698	2456	4348	3524	3131	2392	2316	4064	4134
ENSG00000051108	22310	10198	8103	11206	3354	7386	9703	8051	6844	10697	9467	9396	11898	9863	18715	9447	10610	4247	6679	9185	9756	11618	9247	3218	12725	11630	17961	6035	18084	13721	11090	10878	12203	6253	8283	6101	5826	8998	6674	7537	14583	4666	11013	9044	4492	7425	6123	7635	13883
ENSG00000051128	2433	2620	2573	2904	4990	2808	2973	2092	3212	2142	3483	3614	3441	2359	2493	1858	1542	7919	3694	1745	2217	1461	1552	3684	2518	1386	3368	2049	1602	2116	5523	1764	2651	1313	1151	2075	2184	2733	2949	2470	3400	2222	945	1439	2294	3379	1931	2306	5032
ENSG00000051180	100	126	54	104	69	80	71	74	127	88	131	97	275	105	76	118	99	89	116	71	106	181	102	32	38	87	94	192	88	50	219	80	58	123	111	105	117	133	76	107	80	64	48	157	149	150	124	136	133
ENSG00000051341	19	44	50	44	3	31	20	17	55	85	71	39	100	51	34	49	63	51	26	27	68	158	44	3	14	83	16	62	70	41	122	30	11	80	39	54	52	94	27	51	52	28	28	79	69	37	31	57	60
ENSG00000051382	7106	6951	4719	7604	1824	3795	5012	6052	3955	3430	3900	5049	8048	6594	4630	8404	5713	5771	3035	5976	3118	5163	10495	917	6245	3770	5464	5839	3115	4277	2593	6307	8569	7207	6321	3428	4381	10494	4563	7734	7679	4097	8777	5321	5153	3667	2286	5651	6549
ENSG00000051523	11158	10721	14645	10546	12700	9573	5963	8804	9661	5221	9278	7307	16557	5146	7954	7536	10337	4849	17381	10081	13783	6769	2959	23281	8534	8510	8373	8178	13679	6953	30227	9786	7248	4154	9470	8016	7172	4843	9128	9881	18764	7652	4404	8608	9609	12139	13599	6366	14735
ENSG00000051596	819	1082	746	793	287	738	1032	524	742	622	388	490	2793	545	895	388	406	339	837	589	334	533	967	369	1093	441	1191	952	344	266	1171	496	934	530	792	733	742	895	805	1589	1061	561	922	618	810	1088	670	1539	565
ENSG00000051620	5473	4094	4076	2812	3867	3148	2873	3282	4144	1603	3238	3463	4860	3452	3556	2471	2025	2547	5116	2714	3278	2685	2681	2951	3259	2266	2871	3113	1641	2238	4243	2753	3403	2115	2725	2855	2573	5089	3298	3534	5208	2706	2810	3043	3196	3361	4918	3230	4901
ENSG00000051825	455	448	417	411	70	406	692	435	291	924	444	337	503	408	576	575	500	497	178	528	412	780	442	38	535	588	585	342	477	612	226	542	413	586	573	385	304	700	241	675	987	356	774	567	629	237	204	521	499
ENSG00000052126	2397	4895	2258	2925	877	2882	2174	2793	2902	2258	2576	2348	3526	4422	3937	2892	1709	2822	3204	2724	2766	3973	5465	213	2131	2866	5028	4585	2134	1911	891	3558	3765	4243	3886	3891	2264	4806	2369	5163	3763	1692	3590	4721	4049	2358	1687	4767	3909
ENSG00000052344	8360	14568	12875	11950	12473	10880	10762	5403	12645	13440	8860	11681	13887	10300	11982	5694	4326	2605	21602	5593	7385	6438	10762	12413	8102	10310	10704	16093	3773	2761	13165	6302	7019	8135	5384	10687	10512	3918	9775	16678	23883	3584	5582	6497	14460	10456	6017	10012	11709
ENSG00000052723	2157	1437	2175	1576	431	1645	2080	1083	1228	1896	1594	987	1451	1383	1785	1597	1309	1426	678	1315	1484	1828	1436	258	1886	1632	1694	1696	1077	1424	1010	1586	1147	1040	1194	1232	1099	3316	1740	1547	2741	1375	2211	1373	1220	1214	1372	1326	1779
ENSG00000052749	1470	2163	2142	1900	1813	1735	1282	1951	2048	2961	1898	2270	1800	2270	1566	2758	2110	2053	2726	3056	2350	2104	1535	1159	1796	1677	3020	2357	1582	971	1738	2003	1926	2039	2922	1532	2096	3529	2443	3410	2789	1831	2279	2462	2436	1857	2148	1979	2983
ENSG00000052795	1611	2898	1602	1835	645	1778	2576	2156	1941	1033	1613	922	3390	2345	2302	2988	1698	1331	1600	2692	1733	3170	3343	351	1858	1242	3334	2702	1307	2558	1030	2692	2029	4521	1812	2598	2321	4627	1517	5517	2964	1343	3495	2564	2252	1515	757	3002	2148
ENSG00000052802	3974	4019	2242	4375	1506	2630	2069	3867	3201	1919	3772	2796	7622	4461	2979	4190	2448	2922	3545	5625	3495	3082	3620	971	2096	1652	2134	2822	3163	1718	1605	2896	4483	3385	3193	4271	2287	3473	5203	5604	2783	2587	1833	3571	4213	3339	3944	4082	2797
ENSG00000052841	7431	6573	8019	7042	1651	6672	6913	5947	5288	4017	5205	7057	5936	7388	6803	6620	5279	6529	4007	8037	4229	6744	8063	859	7473	6699	7163	5417	3929	5782	2064	7596	8092	6237	6736	5185	4726	10712	5291	6418	9666	4462	10198	6659	5910	3381	3035	7251	8847
ENSG00000052850	2	0	5	6	0	5	15	27	8	25	4	4	7	3	0	9	1	12	1	2	5	5	1	0	12	6	44	1	6	7	4	1	1	1	9	8	0	1	8	3	15	20	463	2	4	0	0	0	24
ENSG00000053108	51	43	258	86	106	116	358	176	96	64	486	44	37	74	390	47	139	64	3692	138	4903	181	37	15	100	32	310	93	1150	29	32	1063	16	28	115	145	191	0	135	57	168	345	224	1632	158	34	34	40	126
ENSG00000053254	1382	1902	1753	3569	982	2201	3104	1818	2104	707	2302	923	2275	2290	2483	3404	1842	2307	1599	2352	2508	4255	7335	403	1499	933	2366	3783	2421	2444	1128	2579	2651	3007	1787	1991	2494	5016	2020	2966	1677	1968	3120	3855	2645	1778	1778	2377	4008
ENSG00000053328	125	7	38	18	0	4	8	5	11	76	25	19	7	23	13	19	7	487	0	7	4	22	10	11	31	23	39	0	13	143	3	3	5	5	9	8	7	6	44	2	9	8	44	13	5	2	1	4	39
ENSG00000053371	4041	3411	2192	2546	3284	1872	2445	3701	2818	2454	2509	3890	3501	2752	2140	2233	1924	1935	3107	2549	2087	2131	2065	2624	2444	1937	2438	2392	1773	2199	4022	2363	2415	2101	2871	2033	2226	2618	2922	3012	3429	2228	2388	2301	2034	3229	2252	2547	3518
ENSG00000053372	3286	2250	2295	1756	1896	1712	1332	2231	2021	1534	1582	2605	2629	2456	1569	1687	1521	1941	2176	1993	1919	1605	1299	1657	1783	1421	1988	1330	1555	1427	2371	1859	1863	1352	2091	1604	1378	2963	2122	2206	2566	1645	1805	2136	1624	2473	2011	1946	2282
ENSG00000053438	11	6	3	13	0	67	18	6	53	24	23	1	12	16	20	34	31	33	3	20	24	32	5	0	40	30	25	8	9	13	10	20	18	46	35	37	14	10	12	25	58	23	23	47	26	6	0	23	94
ENSG00000053501	2347	2051	2109	1284	2470	1496	1068	1725	1758	1657	1399	1976	2293	1696	1259	1215	1148	1397	1921	1570	1300	1330	722	1730	1324	1084	1531	1229	1030	1074	4433	1179	1451	994	1558	1101	973	1434	1238	1476	2314	1109	1182	1154	1296	1660	1358	1535	1951
ENSG00000053524	72	42	12	61	44	133	28	17	119	22	55	41	24	112	64	71	25	162	72	76	88	55	60	12	58	29	70	56	41	35	67	34	127	193	54	32	65	80	165	76	54	200	140	200	231	38	37	78	43
ENSG00000053702	642	366	891	832	120	827	1116	1343	616	534	670	959	404	340	634	521	618	999	282	1225	503	471	242	93	873	542	859	211	447	693	1136	470	338	507	1118	362	255	286	347	568	949	1258	720	544	347	189	441	331	849
ENSG00000053747	80	40	6	325	39	179	115	185	260	99	1250	41	228	84	430	394	102	269	29	371	483	345	583	36	109	5	104	278	352	614	98	143	146	99	123	394	253	142	153	402	29	226	545	1994	41	3373	430	123	790
ENSG00000053770	3782	2532	2258	2781	671	2211	2675	2039	1684	3188	2364	1893	2960	2814	2775	2961	2158	2942	1336	2787	2099	2806	3009	290	2976	2278	3287	2295	2052	2723	2397	2582	2904	2324	2030	1994	2324	3694	3252	3126	3610	2075	3623	2439	2125	1777	2142	2588	2599
ENSG00000053900	1895	1813	2454	1533	856	2093	1745	1566	1504	1332	1568	1819	1454	1251	1873	1433	1420	1573	844	1663	1557	1813	1173	421	1755	1409	1786	998	951	1309	1284	1784	1355	1307	1805	1488	873	1951	1337	1747	2297	1296	2253	1390	1425	1053	1045	1589	2034
ENSG00000053918	7818	9817	14296	5894	3248	5463	9960	11767	5640	13902	5185	9338	13772	7952	7794	7313	9307	5412	7359	6535	5978	3874	4376	1974	10002	10164	9523	5800	3833	7412	6494	5182	6739	5098	8741	5692	6524	12215	4620	9281	13965	4083	9493	5903	5057	4386	5330	6018	11961
ENSG00000054116	10246	8097	4431	5989	5156	6017	4228	5982	6896	3504	5750	8441	6154	6389	4642	4578	3899	4017	7934	5575	5684	4494	5666	3477	5506	3468	5224	5939	4478	5019	5396	5069	5796	4067	5624	5476	4364	7439	5723	7964	6004	3784	4728	5170	6923	6537	5441	5964	7968
ENSG00000054118	9879	11122	10116	12559	4656	11296	10612	16158	9577	9922	10867	11549	12284	12045	12059	13947	9489	13135	10444	17586	9231	12999	16876	2233	10857	9389	16062	12367	9202	11901	5862	13974	11277	15160	13958	9733	10886	20329	12291	17792	17801	8771	17333	16590	13495	8740	7089	11986	14737
ENSG00000054148	8620	8508	7393	5270	13819	5826	4861	4665	8426	4968	5549	7414	7199	4770	4916	3064	4593	5014	9053	4682	7001	4444	3035	17404	7804	4451	5508	4848	4910	4487	10883	2890	5906	3275	4929	5753	4385	3974	7385	5879	8743	5825	4239	4511	6394	9385	9362	7572	8716
ENSG00000054179	219	437	246	145	270	140	4	2496	410	34	212	254	417	250	101	1461	175	187	257	1115	243	113	94	135	65	356	73	74	222	23	91	236	216	350	177	174	108	493	7348	490	58	1217	103	306	226	169	588	212	171
ENSG00000054219	1333	5461	2093	3343	1015	2531	752	5459	2757	766	2342	3563	4228	3995	3403	2050	2071	1161	652	2973	3802	2827	1282	614	2320	903	1403	1322	2607	2283	729	1734	3572	3169	2437	3128	1795	2052	5665	3642	1193	2323	2309	2356	3324	2321	2606	4115	2697
ENSG00000054267	3677	3948	4852	5472	1118	3822	4121	4753	2873	4509	4061	3576	3114	3780	4829	5560	3649	5403	1901	6399	4165	4793	6570	435	4048	2906	4648	3525	3145	3807	2163	6947	3670	5047	4560	3658	2569	8722	4568	5139	5765	3313	8386	5845	6329	2293	2769	5774	4321
ENSG00000054277	543	822	437	843	72	404	559	443	406	424	630	587	248	507	787	464	430	562	720	635	339	842	853	2	340	381	427	959	542	585	82	673	391	507	395	502	546	1049	533	387	533	352	540	557	956	634	470	928	722
ENSG00000054282	3910	3411	2805	3180	1140	2197	2393	2543	3714	5410	2382	3444	4012	3726	2560	2694	2932	1856	2456	2703	2543	2972	4397	379	3713	1675	2885	2153	1994	2319	2443	2746	4814	2693	2643	2769	2159	3741	2767	3160	3516	1922	4088	2399	3720	2455	1588	4066	3106
ENSG00000054356	7	14	49	7	10	4	5	10	38	23	3	6	7	5	4	9	4	1	4	6	29	7	5	49	1	3	3	33	3	4	3	4	13	6	1	58	9	1	4	15	1	3	2	30	10	13	21	23	8
ENSG00000054392	2260	1301	903	2056	420	1216	1254	1582	1388	3232	1554	1646	1268	1419	1330	1649	1057	1840	1114	2067	873	1001	1742	122	1551	1561	1784	1075	1107	1972	653	1748	2009	1774	1091	1198	1179	2295	2185	1734	1487	1242	2193	1304	1740	1086	660	1917	1559
ENSG00000054523	4278	4670	3618	6703	1440	4102	5910	5679	4313	6021	5358	5455	4264	6363	5347	7076	3564	7518	4180	8083	5248	5938	9320	445	4744	4080	5816	6325	4629	4814	1552	7940	5719	8205	5228	4302	3987	8846	6267	8576	7606	3569	6781	7769	5585	3205	3480	6017	7609
ENSG00000054598	419	241	146	423	181	602	833	480	1127	675	1478	314	948	253	698	543	280	158	294	787	506	542	568	49	556	148	541	240	530	889	445	207	163	334	370	306	346	484	450	334	468	604	687	674	301	676	1521	610	1083
ENSG00000054611	2575	3574	2525	3337	3354	2501	2156	3414	2806	2015	2861	3754	3071	2824	2782	3046	2201	2355	3344	3021	1883	2569	2074	3141	2654	1018	3516	2711	2679	2147	2557	3311	2668	2494	1962	2474	2588	2117	2731	3479	1265	1472	1249	1801	2952	2919	2455	2802	4540
ENSG00000054654	11128	15801	13752	15424	2545	17218	26434	17126	11791	12271	15481	11955	9918	12249	17747	24564	15035	17959	10051	12763	10406	18221	37730	918	15006	11995	17735	22265	10128	12934	5042	12946	13864	23229	15309	14119	19627	29584	12480	20904	18415	9940	23605	17500	15798	7855	5648	15311	28844
ENSG00000054690	4451	5666	12838	5304	1167	8826	10557	4803	4513	3285	4818	8361	2870	4265	9385	7143	5368	12879	1487	6979	2189	5658	5091	216	12616	7782	12181	3707	1822	3283	3184	4280	3545	6489	7140	2708	2677	3099	2240	7318	15423	4120	20390	4933	4120	1543	817	5413	11754
ENSG00000054793	8196	12107	7226	11982	3896	7184	12434	10538	6864	7549	8273	9386	9300	11790	8968	13273	6153	12791	8063	16419	6347	9179	15321	1594	11539	9553	13095	13223	7049	6551	3245	13905	14113	16822	8685	8341	7539	12218	10311	16207	15887	7315	17704	11703	12613	5329	3130	8658	11885
ENSG00000054796	0	0	0	0	0	0	0	0	0	42	0	0	0	0	0	1	0	0	0	0	0	0	0	0	1	0	0	0	0	0	3	0	0	0	0	0	0	0	0	2	0	0	0	0	0	0	0	0	0
ENSG00000054803	571	1441	13	61	202	31	17	476	259	85	33	72	303	503	24	54	63	24	90	73	270	174	166	0	98	26	645	64	45	53	4	23	556	966	92	205	21	10268	684	203	31	7	15	137	76	81	131	300	105
ENSG00000054938	15	30	6	20	17	25	1	21	45	10	26	13	4	15	18	11	10	11	36	22	19	29	14	25	5	7	6	3	13	2	4	15	24	21	19	2	25	2	21	4	9	25	4	81	24	22	9	35	131
ENSG00000054965	6264	6368	5359	7046	1695	5418	9375	6595	5519	5905	4527	6030	6005	6453	7477	8588	4752	9419	5273	6795	5580	6848	7866	777	5603	5695	11106	7718	5059	5868	2669	7642	5222	8614	8615	5020	5479	8251	6391	9457	9654	5294	8162	7953	7715	3997	3461	5913	11426
ENSG00000054967	340	413	167	512	221	280	219	258	299	288	589	323	313	251	265	492	417	192	600	626	806	766	195	188	265	240	648	265	841	321	272	375	231	318	691	338	283	105	364	213	428	401	279	854	715	628	571	443	536
ENSG00000054983	3452	2439	2629	3315	690	1525	2075	3152	1784	1939	1701	2402	2361	2392	2430	3243	2248	2089	1333	3550	2100	2407	2990	414	3033	1995	2340	1459	1710	2877	1641	4223	2303	2392	3097	1894	1153	4044	2849	3121	4155	1799	4137	2865	2031	1789	1125	2585	2348
ENSG00000055044	4144	4488	3320	2924	1909	3985	2655	3702	3557	2757	3248	4378	4032	3136	3330	2872	3007	2561	2622	3701	3004	3997	3562	789	3644	2110	3118	3130	2488	1967	2433	3161	3505	2625	3254	3025	2023	4892	3411	3086	4741	2744	4167	4286	3520	2938	2721	4512	3693
ENSG00000055070	11488	9509	8749	8709	5640	7021	8690	9926	8848	6933	10411	11380	11029	10627	8564	9134	8363	8032	9359	12434	10900	8241	9613	3102	8362	6071	10096	8507	8705	8142	6573	10007	9904	7950	11201	7296	7417	8757	9043	10784	11141	6931	10212	11965	8885	8488	9144	8861	13287
ENSG00000055118	9	7	3	9	9	1	2	6	17	52	32	3	3	5	13	134	28	4	7	7	9	26	3	2	24	65	30	50	86	27	22	2	1	7	22	18	20	15	12	16	2	35	82	25	3	20	23	5	41
ENSG00000055130	5407	4926	4408	4991	1929	3887	4072	4842	4066	3911	4027	4666	4939	5049	4417	4034	3643	4188	4731	5143	4359	4697	5268	907	4274	3818	4609	3916	3756	3974	2834	5384	5226	4148	4366	3958	3144	5464	5620	4819	5759	3918	5273	4866	4156	3842	3504	4924	5843
ENSG00000055147	1577	1158	1037	1356	371	954	1013	1165	935	1458	1053	1326	1066	1236	1036	1077	980	1148	612	1305	962	1348	1088	144	1354	847	1585	956	1048	1367	722	1481	1279	1023	1252	847	812	1464	1117	1078	1866	1282	1682	1123	1042	916	1106	1223	1197
ENSG00000055163	4405	3603	4238	5243	2147	2387	5497	2498	3611	4311	6096	6145	3212	4192	4207	3222	3072	7736	3976	5135	4691	5937	5242	1287	4389	4587	6183	4486	7169	7127	3953	5102	4150	5403	2628	2830	3579	5497	4851	5927	5359	4105	7946	3726	5567	4072	5544	4589	5604
ENSG00000055208	7087	6374	5002	6261	1380	3263	5329	7832	4209	3814	5200	5433	5902	6900	5595	6785	5589	5891	4088	6376	5012	6740	9817	521	6039	4735	6739	5333	5398	7246	2204	7112	6214	7236	6742	4647	4276	9440	6426	8243	7814	4928	10025	7906	5842	4217	4181	6589	6598
ENSG00000055211	14757	9843	7431	9139	2849	5135	5040	6538	7057	4176	5186	9000	8828	7136	6307	9582	4630	5296	6510	8110	5368	6257	9141	1358	8059	7398	8023	5386	4828	6370	5390	8638	7685	6175	8657	6236	4008	7371	7821	7868	13298	5951	10437	6037	7415	5168	4367	7315	6662
ENSG00000055332	3186	3440	2600	4560	816	3165	3063	3465	2693	3173	4548	2885	3650	3627	3596	4238	3391	4054	2408	3974	3281	4140	8604	702	3280	2739	3798	3656	3862	3328	993	5257	3384	4229	3118	2514	3026	6294	7863	4514	4874	2802	5067	4375	3898	2450	2663	3182	5470
ENSG00000055483	2302	3795	3948	3371	1810	3671	3330	3612	3256	2507	2794	3395	3374	3698	3460	3519	2771	3006	2604	3932	2823	3845	3246	1237	3802	2632	5810	3235	1747	2267	2572	3914	3766	3977	3486	2793	2987	4815	3256	4468	5525	2495	4647	4378	3098	2315	1845	3267	4989
ENSG00000055609	4785	6577	5469	7175	1438	6627	7696	7720	4947	6214	6517	4734	7107	7776	8124	11017	5846	7284	2597	9610	5852	8158	11533	428	6759	5820	9149	7809	4938	6559	2141	7181	7800	11720	7536	5725	5069	10949	5512	10750	12643	4716	13482	8804	7677	3375	2584	7276	8643
ENSG00000055732	262	625	191	360	280	1990	16	190	717	496	142	273	533	489	207	241	185	394	335	276	162	854	743	62	527	526	1710	566	119	162	354	171	928	387	193	450	316	1283	521	603	1494	284	474	256	406	498	104	972	199
ENSG00000055813	398	178	211	635	4	122	442	123	134	200	235	261	79	142	342	713	259	48	90	704	66	196	1038	7	298	82	279	211	199	406	24	1275	187	232	71	88	243	613	358	103	292	113	677	285	71	58	30	253	862
ENSG00000055917	9303	10873	11938	13869	3111	8420	16198	11167	8557	7600	9765	9420	11237	11384	11739	12356	8860	11296	6848	13619	8793	11522	15737	1383	9686	8775	11804	10610	7064	10685	5683	14722	11316	13465	10166	9446	7832	18665	11088	14554	14343	7767	15051	11276	11872	7249	6665	11054	11940
ENSG00000055950	9247	6909	7960	4414	4262	4418	3928	5805	5205	3698	3892	6949	8379	4598	5094	4333	3627	3280	5740	5485	4189	3062	3428	2318	5260	3925	6314	3509	3251	3470	6123	4962	4161	3209	5436	4069	3069	3936	4635	5299	7982	3977	3744	4191	4208	5013	3919	5354	5497
ENSG00000055955	12	20	36	8	12	31	93	19	23	33	19	33	6	6	33	6	21	13	3	11	62	29	7	24	22	41	15	5	10	18	33	8	15	13	26	6	14	6	17	14	68	23	34	38	10	7	16	17	21
ENSG00000055957	6	2	3	0	47	3	1	0	4	2	2	1	4	1	3	0	3	1	3	2	2	11	0	43	1	1	1	1	7	6	0	0	0	1	2	1	3	0	3	0	1	0	2	9	7	1	18	2	4
ENSG00000056050	1498	1468	1097	956	589	829	1056	977	1024	1144	1169	1379	1557	927	1013	729	926	888	1032	883	1073	945	1030	330	1057	744	842	835	723	817	914	846	1057	603	1113	1030	587	1015	1078	829	1365	882	1121	912	821	1215	1255	1030	1108
ENSG00000056097	8062	5754	4734	8427	1396	4038	6157	6903	3737	4852	6279	5100	5547	6677	6740	8048	5398	7555	3366	8533	5387	6318	8584	431	6004	4676	6753	5542	5101	7025	3174	9608	7694	7820	6390	4673	4653	10035	6959	6821	8243	4615	9934	7009	6107	3693	3406	6006	6987
ENSG00000056277	198	240	236	232	55	241	270	228	154	393	288	156	179	247	273	252	269	369	84	327	287	329	271	9	314	212	298	205	261	229	89	439	280	296	233	230	167	456	306	296	323	248	447	325	273	162	151	257	237
ENSG00000056291	14	9	3	9	106	10	5	3	10	1	11	20	223	232	25	6	3	0	85	48	20	90	12	2	11	48	428	98	18	90	11	225	102	53	6	11	8	9	42	12	12	0	37	9	28	61	3	37	9
ENSG00000056487	29	47	240	72	8	160	21	308	101	402	1	134	65	11	70	103	217	11	39	220	5	130	11	2	227	341	39	5	39	14	89	33	12	205	99	64	10	0	32	3	331	54	277	141	0	11	1	64	154
ENSG00000056558	720	1426	1501	634	414	1911	492	591	946	838	3055	1967	555	766	964	630	1401	603	846	1602	1639	3347	275	378	1201	1068	1204	573	2355	1530	387	1377	633	750	1005	1566	605	482	929	1147	1681	773	911	1523	3436	1020	1098	1341	1642
ENSG00000056586	2118	2591	1366	4526	787	2721	3592	2848	2272	1660	3189	2277	2603	2588	3319	4318	2352	3489	1526	3766	2850	4179	5482	638	2548	1732	3043	3260	2240	3312	1015	4777	2933	3549	2841	2397	2223	4595	3548	3773	3799	2540	6461	4288	2556	2443	1737	3092	4021
ENSG00000056736	478	376	255	424	148	307	244	252	242	227	342	447	460	347	265	396	305	368	202	346	176	330	327	25	285	465	327	263	207	367	391	333	265	323	292	277	195	453	248	228	536	258	420	244	247	207	218	357	579
ENSG00000056972	2288	3259	2194	1869	1250	1776	2344	3160	2879	1359	2204	2491	2311	2404	1910	1850	1547	2324	3414	2157	1800	1916	2472	444	2460	2129	2051	2172	1758	2812	1308	1959	2046	2354	2790	2060	2102	3691	2117	3292	3508	1669	2945	2473	2494	2098	2418	2416	2670
ENSG00000056998	173	55	267	197	19	67	263	71	231	387	245	181	72	161	70	276	287	281	48	167	149	88	103	41	159	357	132	94	121	133	79	91	70	66	158	47	75	402	127	125	162	139	238	131	45	212	369	123	210
ENSG00000057019	5690	7381	3767	8333	3909	5958	8233	6301	7479	5768	12066	6134	6731	9267	7103	8128	4296	11934	8891	9498	8376	11520	10796	1653	4065	3500	7928	20588	8572	7397	1996	6694	7125	9065	6021	9778	9333	18631	8633	9832	7268	3807	5294	9595	23079	16664	12445	8841	6229
ENSG00000057149	0	0	0	3	0	0	0	0	2	0	62	0	0	0	7	0	1	0	4	0	6	1	5	0	0	0	0	2	3	1	0	0	0	0	1	0	2	4	0	0	1	1	1	0	0	92	65	0	4
ENSG00000057252	2311	1842	1079	2633	662	1711	1552	1844	1689	3084	2115	1688	2018	2355	2104	2154	2250	1925	1956	2459	2201	3106	2530	704	1746	1435	2292	2161	2788	1989	737	2976	1976	2824	1650	2257	2681	3611	2577	3159	2254	1630	2253	2369	3839	2485	1705	2888	2503
ENSG00000057294	261	141	57	188	80	60	13	915	125	17	634	232	382	366	496	387	427	1339	314	2014	620	300	633	29	36	4	64	165	480	354	5	209	632	711	326	231	192	1745	466	226	9	185	121	961	94	535	1123	351	348
ENSG00000057468	1	14	22	2	0	10	9	7	13	4	9	1	5	3	7	4	12	12	3	7	8	10	3	0	5	3	0	3	6	0	9	5	2	9	9	115	5	3	3	19	21	11	4	13	6	6	0	7	16
ENSG00000057593	7	48	10	7	26	20	7	9	3	19	20	14	31	92	48	21	14	143	3	16	7	5	39	33	3	1	4	17	1	10	6	61	57	60	4	18	47	44	36	6	1	15	18	12	3	22	14	19	36
ENSG00000057608	21767	13262	8056	15852	7716	8269	10960	12337	11472	11428	13392	14289	15613	13429	12031	17252	11010	14208	17559	14324	11548	15855	20773	5446	12784	9917	15384	17553	12952	11560	8505	15744	13487	12526	13860	12405	13007	24048	11568	16102	17411	11007	14050	14782	16952	16058	11587	13596	15350
ENSG00000057657	4989	7465	13650	13242	3631	10564	1524	4021	4078	1174	12130	5409	3925	11032	6087	8501	8518	3608	3177	19660	6690	6740	14272	847	3217	3625	13758	4771	14014	15443	12673	15968	11004	6382	17238	3668	2176	4285	11054	4079	5338	9696	10237	10873	5489	7865	4562	3321	15206
ENSG00000057663	4931	3226	2147	3264	1079	2240	2237	2478	2102	1703	2685	2873	2815	2905	2492	2918	2278	2210	2178	2853	1996	2587	2864	720	2679	1735	3398	2681	1991	2123	1869	2873	3055	2791	2338	2255	2083	3764	2772	3029	2836	1917	2807	2126	2846	2678	2132	2778	2925
ENSG00000057704	3092	8309	1310	7336	3083	5959	2040	4925	4731	1244	7651	5556	2069	9310	3774	3189	2121	6258	9387	5948	2891	5024	11412	820	3858	1047	3188	14888	3048	2307	823	6707	7152	7417	9091	8347	6937	20407	4402	8585	3232	2212	6707	2674	14386	5868	4035	8100	5664
ENSG00000057757	4450	3600	3412	2862	2129	2315	2196	4318	2822	2211	2478	4301	4616	3334	2821	3035	2638	2223	3326	3559	2596	2693	1621	1087	3381	2665	3673	2517	2245	2336	3136	2775	2888	2284	3822	2618	2232	3292	2594	4158	3578	2611	3415	3157	2624	2691	2401	3438	3103
ENSG00000057935	2705	2393	2567	1799	1040	1499	2087	2193	2015	2600	1737	2411	2216	2105	2027	1870	1503	2309	1849	1733	1838	1811	2401	506	2012	2046	2299	1581	1285	1838	2229	1880	1944	1795	2681	1668	1368	2679	1934	2135	3094	1766	3048	2372	2003	1514	1262	1913	2580
ENSG00000058056	2603	3628	3152	2859	1506	2135	2147	2700	3657	2656	1953	3133	4051	4672	3026	2563	2025	2410	3315	3172	2663	3044	6807	464	3604	2983	5761	4373	2014	2154	1609	2057	3016	5664	3630	3985	2757	5272	1632	8421	5384	1536	6041	6851	6966	1986	1262	4377	3302
ENSG00000058063	3024	2986	1944	4169	550	2379	2425	2980	2226	3333	3239	2934	3309	3366	3203	3898	2784	2727	2284	4591	2677	4582	5833	131	2425	2212	3243	4037	2899	3675	1258	4522	3758	5592	3526	3010	2963	4955	2815	4879	4819	2043	5231	3975	5289	1938	1589	3805	3180
ENSG00000058085	12687	17706	8667	22098	11149	15432	8257	13222	19161	9494	18245	10776	8886	14937	9583	11164	8579	9332	24631	15975	13011	24312	22360	7652	7823	6057	11122	35362	9562	5288	4444	17610	12073	14248	10174	23488	21865	32077	22697	21803	20066	9016	13107	19195	37204	51212	13993	34245	24202
ENSG00000058091	2509	3834	2551	2182	704	1461	2847	3965	1777	2143	1449	1749	2763	3977	2495	2370	2243	3005	2152	1158	2402	3587	3885	188	2343	1296	2586	2615	2941	2289	314	2959	4633	4152	1641	2400	1708	7443	3129	4376	1263	1294	2917	3335	2320	2151	2471	3875	2662
ENSG00000058262	28170	19580	22205	30775	16786	15392	15208	15055	17740	19171	24523	24679	21857	23107	19939	21026	15638	18639	21574	26190	20470	20814	21032	14079	23412	16302	29361	27894	24636	17432	25071	22344	26747	16654	17922	16114	20152	26326	26032	19893	26632	14942	19960	21346	18964	22175	20664	19473	33191
ENSG00000058272	3925	3903	3924	5478	848	3617	5048	4019	3020	3770	4525	2838	4081	3785	4850	4705	3496	5325	2115	6610	4336	5137	6454	329	4658	2995	5709	4099	3346	4413	1979	5930	3947	5203	4038	3149	2646	5963	3748	4404	5643	3440	7872	5483	5351	2330	2441	4321	4733
ENSG00000058335	1205	1263	13	1562	322	925	2	481	433	17	1000	1020	121	556	407	2217	339	1436	813	7151	553	459	1056	157	50	14	64	92	670	2919	95	2670	281	299	2113	253	508	235	1800	3477	16	1268	17	729	1286	208	282	321	1318
ENSG00000058404	3698	4387	3142	2385	1804	5930	2067	6824	2768	1960	2053	3365	5996	3187	2408	2121	2671	3106	2544	2856	2073	1359	2135	2465	3915	2369	2935	2256	1470	2242	2068	2157	3939	4216	3846	2899	2028	2038	3720	5683	5261	2195	4140	3292	3725	1500	1361	4049	3253
ENSG00000058453	793	1372	2259	1370	1564	2208	1717	2362	1548	1696	1768	1542	1723	1106	1698	1450	1142	2336	1447	1822	2356	931	496	562	1248	874	2471	708	1265	895	1270	1750	932	1303	1266	1065	652	1841	1702	1677	2299	1441	686	1955	1108	851	909	1213	2978
ENSG00000058600	2450	3219	2834	2961	1171	3397	2526	2663	2366	3429	2790	2974	2887	2731	2918	2948	2487	2559	2229	3080	2359	2265	1912	391	3321	2294	3747	2668	1772	2450	2122	3248	2932	2548	2453	2500	2764	3112	2397	3413	5049	2404	3898	2540	2776	2205	1638	3067	4243
ENSG00000058668	4538	5999	4032	11852	2265	11479	8204	7617	7674	8894	8071	7284	6077	8359	8021	11109	5856	9615	8159	11746	7339	10420	14545	1770	3956	3016	7688	15136	8046	7096	1581	8158	4917	10158	7359	9144	12580	13521	7919	16420	4627	6057	7987	8945	21430	6973	4436	8505	15453
ENSG00000058673	6188	7419	8118	9616	1860	6325	8875	8266	6297	10760	8281	7697	7363	7151	9265	10208	7425	9807	4673	11305	7267	9896	9329	884	8533	6982	9586	6917	5989	7556	3748	10724	7114	8912	9272	7217	5428	16318	7504	10585	13479	6353	11627	10030	11131	4796	4697	10586	10322
ENSG00000058729	2061	1530	1362	1487	547	1085	1273	1471	1233	1226	1102	1451	1340	1279	1504	1540	1093	1134	1007	1399	1144	1453	1504	163	1451	1040	1394	1144	980	1154	1243	1442	1278	1096	1310	1071	821	1898	1724	1403	1834	1586	2055	1398	1029	1132	1115	1193	1551
ENSG00000058799	11314	2195	2504	3286	1521	2311	2087	1840	1750	3706	2486	3723	1720	2320	1657	2683	2172	1492	2018	2036	1531	1965	1955	1295	5371	3137	2226	2330	2193	2028	5122	2221	1848	1458	1839	1772	2083	2010	3473	1888	5601	2198	3072	1887	1775	2612	2196	2164	3340
ENSG00000058804	1210	1195	1150	1621	439	816	1243	1197	897	878	1202	1188	1239	1410	1069	1239	1063	931	674	1518	923	1315	1453	215	972	920	1711	1230	938	1106	973	1550	1335	1423	1169	878	1093	2339	1242	1576	1439	829	1352	1103	987	1015	737	1054	1189
ENSG00000058866	92	22	170	166	7	120	84	24	96	80	285	191	56	51	156	366	72	53	235	313	604	156	109	41	475	228	510	210	118	217	19	65	82	88	74	167	35	35	279	45	188	166	207	348	395	124	144	107	499
ENSG00000059122	2495	3681	2648	2295	1837	2740	2100	3237	3100	4856	3067	2944	2237	2632	2990	2684	1698	2357	2068	2257	2430	2008	1735	1036	3513	1678	3550	1806	1449	1673	2472	2596	1687	2368	2189	1870	1907	2099	2041	3331	3256	3226	2227	3117	3039	1881	1731	2256	4140
ENSG00000059145	820	1074	1265	1107	181	1158	1538	1517	772	1298	1093	1028	761	550	1322	1352	1018	1254	341	1570	712	963	710	48	1167	1115	1268	520	666	816	853	1955	651	857	1443	741	567	1001	893	969	1785	1024	1134	1132	800	425	308	825	1493
ENSG00000059377	424	346	133	487	375	242	182	357	425	530	723	421	287	260	693	419	712	415	605	399	1629	1286	355	828	266	122	127	342	1502	510	109	535	285	307	486	340	663	267	573	229	240	520	260	774	373	1435	295	809	1048
ENSG00000059378	3126	2510	1834	1916	1761	2096	1666	2129	1874	2057	3610	2809	2046	2428	2166	2848	2679	1586	1936	1854	3250	3199	2033	3477	1752	1143	1924	1977	3264	1611	2092	3406	1557	1516	2740	1823	1930	2374	4554	2661	2070	2501	1622	3816	3018	2413	2768	2721	3133
ENSG00000059573	9441	6439	6863	7858	2961	4730	4925	5480	5341	8828	6929	6784	5226	5567	6718	7357	4807	7364	6532	9115	5415	6151	7940	2019	6677	5443	5410	9136	5733	3348	2322	5848	5870	6132	6230	4655	6513	7400	7577	5969	9164	4987	7652	5888	6252	5181	6453	6551	8936
ENSG00000059588	1937	2432	1862	1552	545	3483	1862	1388	1947	5062	2377	1856	1504	1491	1837	1642	1893	1471	632	1396	2018	2144	1155	202	2186	1704	1668	1391	1092	1137	1064	1336	2137	1549	1555	1789	1333	3783	1267	2630	4009	1815	2442	1488	2419	936	1053	2324	2611
ENSG00000059691	1306	1286	1042	663	615	892	804	1025	1063	1560	863	1065	1364	1158	809	648	758	669	1035	813	877	979	734	278	908	749	1533	799	740	765	1215	765	981	704	885	1101	842	1085	853	1193	1307	707	980	1012	837	923	702	904	1293
ENSG00000059728	1009	896	1105	1458	224	772	771	739	818	866	1261	913	834	687	1040	1045	602	692	873	991	1246	1001	1120	145	1240	1014	1716	832	887	1347	960	1185	798	1103	996	716	571	842	798	1140	2360	561	1577	1744	1543	814	786	951	1817
ENSG00000059758	1414	1382	1312	2505	446	1713	1137	1662	1182	1056	1855	1010	2023	1518	2008	2016	1448	2170	812	2928	2197	1989	1829	209	1332	1123	1643	1385	1376	1553	840	2393	1327	1639	1406	1356	1021	2005	1968	1853	2119	1860	2271	1998	2263	1226	1531	1721	1677
ENSG00000059769	1251	559	911	618	259	464	440	693	592	432	503	801	775	483	630	699	1000	541	440	733	477	520	579	129	663	487	682	403	411	520	240	644	629	393	602	415	333	667	866	587	900	575	702	505	341	412	496	557	634
ENSG00000059804	1134	7004	979	7324	1161	7466	1676	3095	6263	1563	5755	5448	3517	2008	2743	3120	3732	1685	6779	9778	2486	4134	10429	1332	2242	511	1193	7354	3185	3957	550	3230	2219	6448	2128	3103	2690	817	5114	3593	1364	2864	3187	7185	7593	5550	4827	5379	12007
ENSG00000059915	318	422	1343	257	217	179	162	184	230	626	267	448	316	221	226	439	355	320	268	445	315	155	142	389	406	218	298	153	272	106	343	150	173	198	586	263	167	141	258	209	298	377	746	667	159	367	235	299	346
ENSG00000060069	1571	1581	2021	1928	1356	1585	1818	1651	1480	1295	2084	1609	1380	1559	1711	1461	1514	1592	1993	1784	2047	1268	1202	745	1671	1327	2650	1669	1500	1359	2659	2041	1330	1219	1402	1185	1621	1646	1766	1992	2514	1553	1346	1726	1311	1911	1557	1379	2855
ENSG00000060138	5345	14307	13361	14365	8470	13037	4810	7440	14870	2837	9608	7771	10465	10754	11587	9285	6301	11148	13140	14747	8789	10960	16248	4197	5927	4218	6573	13862	6341	5245	6924	15182	9477	8951	6917	10311	10201	17046	12678	9918	7672	9937	8497	16102	12424	13212	13569	12549	22333
ENSG00000060140	9	19	25	70	16	31	3	6	45	48	69	11	18	21	34	19	36	36	87	23	57	84	40	11	6	17	5	82	92	18	61	42	9	22	21	50	38	23	63	32	4	13	22	35	107	116	54	59	62
ENSG00000060237	6346	7513	5779	10228	1979	7407	7682	7542	6603	15696	9465	5457	9862	9402	9100	12644	6271	10528	6747	11246	9521	12127	18661	811	7886	5998	10657	11490	8463	9706	3434	8674	10915	13515	8203	7833	8952	15851	7921	12262	11606	6962	13613	15538	12813	6182	5983	9939	11900
ENSG00000060303	5	1	4	2	3	0	0	2	1	0	0	0	1	5	0	0	1	2	8	0	0	2	3	0	0	3	3	3	0	2	1	1	1	3	0	3	1	0	0	0	1	0	2	3	0	3	0	0	1
ENSG00000060339	4114	4061	3988	3832	1106	5130	4156	3724	3827	4084	3932	3304	4644	3733	4479	3790	3768	4135	2667	5237	3832	5001	4441	533	4293	3280	4228	3316	2801	2352	1694	4687	4070	3633	3986	3239	2371	5020	3478	3447	7319	2856	5646	4620	3720	2583	2787	5105	5205
ENSG00000060491	2806	3625	6053	3208	3777	3478	3344	4533	3473	4351	4009	4072	3454	3490	4244	3226	3791	2940	4940	2996	4678	2828	2271	3738	2831	3370	3319	2629	3908	2343	5736	5164	2017	2508	4025	2868	2379	3556	3807	4297	5176	3243	2551	5244	3365	3320	4215	3358	5132
ENSG00000060558	179	224	76	276	361	251	70	152	299	138	1541	161	97	259	308	79	433	105	687	193	542	624	139	372	93	39	99	167	588	158	36	173	109	151	212	341	436	82	341	231	64	357	73	435	700	1313	2515	247	739
ENSG00000060566	9	0	7	5	2	3	0	1	1	1	0	0	0	2	0	1	1	1	1	0	0	3	0	14	1	1	1	0	6	0	3	2	0	1	0	0	0	1	3	7	0	1	0	1	0	1	4	2	1
ENSG00000060642	2559	1941	1980	1835	841	1931	2186	2193	1513	1826	1559	2365	2075	2000	1819	1871	1710	1310	1817	1968	1191	1386	1469	322	1843	1348	3229	1620	1476	1522	1392	2104	1632	1520	2022	1492	1556	1765	1879	2199	2143	1469	1547	1675	1768	1298	1294	1716	2207
ENSG00000060656	1201	3458	2945	8384	3252	7094	2570	4382	3331	504	4723	1077	2728	4332	4624	2165	1885	4501	6527	3823	2156	2991	5754	1389	1970	1112	887	10796	2212	956	885	9393	6672	4817	1760	3141	7548	6362	11236	4102	1613	5360	2503	3369	4028	6438	10857	4691	12821
ENSG00000060688	3715	2247	1064	2204	1271	1513	1425	2513	1592	1863	2013	2564	2125	2050	1601	2070	1625	1766	2095	2304	1857	1907	1623	761	1912	1070	2266	1719	1859	1643	1429	2101	1919	1807	2031	1567	1571	2266	2208	2547	2443	1801	1905	2352	1907	2287	1778	2275	2243
ENSG00000060709	538	173	1463	340	9	322	184	687	207	403	136	437	652	180	168	382	834	649	42	343	137	266	172	7	690	2063	867	7	97	295	428	172	80	146	834	124	30	14	107	146	3059	244	863	349	56	31	6	137	202
ENSG00000060718	18	7	35	124	38	8	157	2	2182	81	199	154	11	142	865	166	134	3	177	50	4737	1985	826	503	19	21	26	2652	110	26	8	40	16	62	20	2107	81	39	284	1769	0	23	12	7145	651	1017	280	2371	367
ENSG00000060749	2273	2375	2194	3194	662	2001	2133	2509	1615	1573	2659	1857	2367	2573	3001	3942	2219	3207	884	3006	1897	3024	5090	369	1942	1767	2051	3352	1743	2354	671	3266	2557	3740	2175	2379	2265	5878	2408	3914	2740	1692	3541	3129	2936	1766	1135	2841	2521
ENSG00000060762	3696	2606	3108	1348	1009	1750	3179	2019	2211	1613	1196	1598	3872	2041	1738	1391	1709	1218	1813	1470	1671	1666	1292	411	2587	1833	2864	1479	1164	1417	1970	1304	2255	1147	1683	1956	1492	1525	1634	1655	3452	1424	2257	1436	1727	1637	1533	2144	2055
ENSG00000060971	7959	6014	4419	4802	3909	4131	13520	4998	4460	4466	4077	6116	6044	4556	4138	3726	3605	3491	5915	4277	4404	3889	2762	904	4978	3100	5412	3955	4120	3394	5125	4317	4935	3711	5232	4176	3785	2861	4446	4714	5126	3512	4254	4048	4716	4386	5048	4638	6219
ENSG00000060982	687	675	152	932	178	1968	547	431	902	825	4141	1091	168	851	4443	891	1024	206	1762	442	4848	1834	1522	673	244	229	474	4952	3582	403	309	809	487	492	727	1666	2799	517	2483	1497	344	596	379	3810	808	2167	578	1180	2702
ENSG00000061273	6187	8585	7908	9847	4060	10459	8225	11054	7482	6291	11007	10413	6381	5936	9076	7951	7353	8672	6997	13085	9017	7566	6081	2624	8773	5530	14253	7118	6952	6072	7131	10501	5660	7266	9157	6556	6503	8308	7102	8934	12704	8840	8300	7745	6768	5878	6499	6957	15620
ENSG00000061337	388	168	436	833	120	345	468	625	952	513	2758	1172	265	546	800	1422	430	1232	484	682	6592	799	396	52	455	154	1011	214	1192	3182	987	250	149	433	806	813	271	282	493	655	364	1462	366	1272	442	566	1036	518	1120
ENSG00000061455	66	133	92	87	95	175	66	45	278	68	82	92	77	127	172	165	65	38	106	72	191	201	82	40	140	79	153	182	73	521	648	71	143	103	46	123	171	176	104	95	125	151	270	197	147	123	153	200	344
ENSG00000061492	3	4	5	1	0	2	1	1	5	0	2	1	1	3	4	4	1	3	0	0	1	1	4	0	5	4	4	0	0	3	0	1	0	1	3	1	1	0	1	1	3	2	2	2	1	1	3	1	0
ENSG00000061656	147	151	1333	285	236	221	229	169	197	61	367	478	189	150	274	262	408	135	423	487	562	484	144	2313	88	468	174	220	904	270	130	224	140	103	201	172	211	47	377	116	78	214	147	343	222	133	722	191	205
ENSG00000061676	14272	17440	11390	18579	3111	11019	10055	12848	11917	13950	11697	11031	22808	21458	13746	14573	9817	12209	10942	17271	11505	14028	23932	821	13219	10040	17827	20170	9165	13050	4554	18103	22435	20849	12055	15039	14187	30054	15010	23004	16665	10354	19734	14205	22387	10515	7809	20170	14180
ENSG00000061794	5044	4055	2802	3169	1827	2184	2826	3459	2838	3572	2623	3195	5239	4193	2798	2989	2558	2445	3342	3100	2424	3065	2939	728	3179	2419	3658	3233	1922	2299	2322	2951	4064	2847	3300	2931	3014	5401	3152	4108	4046	2390	3300	2821	3879	3206	2209	3741	2997
ENSG00000061918	855	840	1217	904	447	712	576	2404	1255	457	1137	980	1010	1472	1033	940	971	1103	900	1536	2077	1081	1775	74	609	558	1553	433	1055	652	782	590	1480	1010	1393	790	599	876	1759	1072	452	1670	371	1266	985	874	987	999	814
ENSG00000061936	1568	2872	4382	2170	1613	3779	2691	3009	3167	2560	2668	2843	3176	2202	2845	1977	2272	2890	2589	2791	3123	2635	2235	691	2799	2096	3076	1808	1709	1430	2639	2775	2545	2175	2779	2218	1710	2573	1935	2635	4900	2325	3016	3209	2335	1775	1751	2725	4020
ENSG00000061938	1300	2231	3532	1998	2989	3548	4707	5459	2734	2184	3571	2193	2798	2458	3288	1746	2271	2068	2735	2606	4108	2897	1142	1798	3175	1369	3568	1165	2872	1655	1320	2721	2340	2424	3256	1602	1425	2422	2915	3490	3388	3283	1728	2344	1997	1920	2584	2247	4785
ENSG00000061987	2889	3142	3768	4035	927	3452	3746	2940	2248	3277	2854	2817	2691	2981	3694	3831	2879	3530	1089	3478	2905	3526	3922	333	3985	3493	3711	2463	2175	3070	1550	4372	3746	4289	2868	2339	1788	4089	2711	3433	5640	2451	6700	3599	2958	1789	1335	3222	3621
ENSG00000062038	11006	7642	3051	17715	3991	5804	618	10814	6489	1799	20677	12996	10972	6965	9697	11755	5856	21445	13165	23454	11844	5678	10649	1199	2198	3585	4523	10399	11025	2275	3567	20449	5510	7383	8787	4481	4223	11314	27082	9267	2915	11249	5556	12133	9469	11952	13275	6887	11083
ENSG00000062096	14	1	2	2	4	0	0	3	2	19	1	1	2	3	0	0	1	1	0	3	0	0	1	0	119	0	3	1	2	5	0	0	0	0	0	0	1	0	2	0	1	1	4	1	1	0	0	2	2
ENSG00000062194	8422	8263	7881	7551	3173	5791	6402	8367	6613	4529	6289	9216	7018	6799	7120	7427	6445	6720	5813	8440	6549	6813	8877	1667	6791	5306	7821	5464	5093	6092	5713	8493	6357	6908	8904	5889	4410	8890	6713	8510	9871	5393	9546	8235	7441	5314	4685	6600	8160
ENSG00000062282	14557	1508	1178	1949	348	510	5604	3125	1451	3078	1019	3105	5836	1539	862	1660	2173	548	512	2535	795	420	343	294	8559	4381	6106	615	806	1221	4076	772	1386	1097	4612	817	597	519	457	1760	8113	671	3018	900	336	583	274	1912	873
ENSG00000062370	679	454	332	428	131	464	362	511	331	400	367	563	393	469	506	592	388	553	132	453	395	426	362	14	483	492	400	335	294	320	266	571	404	508	507	379	308	744	538	572	734	441	768	609	225	266	146	488	497
ENSG00000062485	6753	8294	4777	6641	3237	4856	6829	5964	5742	11139	6260	5920	8961	8084	5733	6705	5499	7033	7173	6483	6575	7261	8521	1651	6227	4923	7640	8511	6138	5544	5126	6184	6220	6805	7101	6770	8042	13136	6071	10009	10148	5230	6468	8744	8901	6435	4007	8045	9233
ENSG00000062524	69	49	18	61	19	100	57	13	39	228	176	151	25	19	43	920	52	12	8	142	126	104	1	55	19	352	52	23	179	31	1086	53	71	33	39	35	45	6	94	39	31	68	427	202	23	17	25	16	129
ENSG00000062582	792	817	407	395	491	427	380	653	719	402	401	386	825	469	383	339	361	284	594	389	354	73	477	121	417	214	397	401	291	220	556	307	501	249	217	526	330	474	277	520	720	460	64	629	397	573	220	360	622
ENSG00000062598	4256	4911	3124	4557	1209	3851	2012	4131	3617	3333	4595	5661	4689	5107	4213	4441	3484	4917	4125	5512	4348	4386	4074	346	4159	3858	6349	4775	4757	3983	2343	5311	4292	4417	5197	4423	4148	3984	5071	6581	5442	2881	4161	4871	4998	3200	2949	5007	4868
ENSG00000062650	3338	3540	2873	4899	1181	2627	3048	3998	2370	3386	4098	3136	3746	3841	3540	4529	3706	3735	2533	4487	3255	4258	5374	507	3682	2623	4894	4421	3275	3056	1340	5382	3620	4829	3697	3465	3087	6321	3316	5032	5198	2649	6289	4460	4050	2731	2119	3914	4029
ENSG00000062716	8524	14186	5281	17166	9511	26152	17817	5028	12923	8586	14930	13103	12046	6716	8299	6513	8294	7165	5703	9513	13218	11112	6345	4907	9848	2973	6964	8028	7265	6546	3748	8661	12946	13092	8150	8533	6640	7169	8710	6190	8111	10647	18907	10596	19913	13372	10939	13068	19397
ENSG00000062725	3601	2502	2254	3527	728	1928	3116	2684	1863	3334	2541	2318	2605	2619	2811	3426	2458	2757	1368	3254	2642	2935	3550	227	3143	2203	4531	2272	2129	3013	1582	4372	2742	2677	2825	1991	1829	4606	2695	3018	4174	2378	5768	3459	2434	1982	1774	2618	3006
ENSG00000062822	900	2309	2483	2456	1893	1900	1528	1462	1821	1113	1933	1862	1790	1604	1930	1423	1526	1867	2812	1564	1590	1447	1633	1521	1253	1076	2374	3056	1339	869	3078	2434	1313	1652	1501	1822	2173	2076	1624	2303	2084	1419	807	1804	1811	1948	1013	1992	3417
ENSG00000063015	3	1	6	4	1	4	8	1	5	12	0	3	4	2	1	2	1	3	0	2	0	6	1	4	5	3	26	0	9	1	1	1	1	2	0	4	3	0	2	2	10	1	4	6	3	1	0	0	5
ENSG00000063046	26950	34447	23782	30176	12978	18214	26176	37537	21726	10885	21408	31317	32705	34277	24969	41834	23474	30771	28877	32778	15206	30482	54333	3507	25269	18395	26407	28996	19551	24540	16110	37673	31135	32911	34720	23334	27653	58527	21576	41092	32163	20762	48795	29495	38923	23794	16440	30705	36828
ENSG00000063127	23	78	184	30	9	64	8	21	76	150	37	34	33	28	114	41	20	17	14	51	37	87	34	23	53	166	40	5	54	50	17	99	10	17	93	16	10	5	41	14	113	32	151	31	17	17	47	63	153
ENSG00000063169	539	774	1442	869	610	1095	1510	965	816	1143	1164	839	727	855	1461	798	825	1393	1122	1017	1408	712	552	224	1166	981	1237	727	751	596	1190	762	627	810	812	758	830	1128	742	907	2482	887	732	999	859	678	954	751	2550
ENSG00000063176	1764	1034	1360	977	753	1185	2832	1664	935	1710	1630	1404	1350	907	1691	1326	1268	1647	973	1773	1371	688	615	287	1462	922	2548	1031	1028	1135	1416	1019	938	850	1559	831	700	832	1101	1379	2090	1193	997	1499	1269	1060	673	1356	1822
ENSG00000063177	58957	80628	103152	40545	89482	39616	32062	52802	59051	16167	36212	61308	74790	48498	42398	34706	34810	43306	66418	42557	40455	36886	33151	104516	46797	28435	31743	33595	35463	25815	165606	34177	41426	25095	44660	40445	31319	60376	43358	48612	57980	37049	28563	35838	44899	57006	71508	46444	61396
ENSG00000063180	3459	4942	6569	1520	6139	2272	584	7037	3487	1913	2393	5863	5939	2951	3507	4638	3118	3432	4812	3956	5000	2245	2927	2472	3255	3097	3854	1444	4074	2781	5904	4272	2330	2629	5350	2794	1123	3581	4287	5402	7500	2390	2552	6167	4553	2333	3038	3971	2466
ENSG00000063241	2945	2595	2765	2778	3388	1848	2767	1661	2490	6888	2856	2715	3090	1690	2705	2125	2416	1370	2834	2760	3129	1373	1265	5008	2444	3421	2464	1911	1790	1659	8461	1656	1753	1073	2006	1861	2284	1282	2183	1573	4683	1941	1283	2666	1536	3230	4540	1882	4211
ENSG00000063244	8333	10887	11134	8789	4420	9456	8339	12239	8986	10506	10734	11742	11977	9549	10406	8800	9886	11450	10541	13054	10626	9525	6412	1789	9540	8693	13872	7864	7632	6725	10521	10562	8821	7891	11574	8104	7560	8747	9576	10227	17908	8473	9830	10164	8652	7606	7012	10604	14243
ENSG00000063245	6378	9149	10258	8257	8831	6630	7717	9582	8598	8617	8674	6975	9943	8087	8500	6885	6318	8076	12143	7606	8897	4296	4995	7419	8185	6567	9342	8565	5318	4506	15678	7056	6280	5567	6213	6939	7516	8060	7702	9398	12155	7156	3797	6591	7524	7512	6242	6473	15738
ENSG00000063322	10723	9037	8710	6183	3892	5606	6913	9370	6614	8907	6414	9500	8730	7561	7578	7732	6076	7181	6891	8419	7598	5456	7203	3607	9081	7554	12558	5209	6424	6124	7665	6950	7248	6628	10510	5585	4318	5827	9249	8924	13361	6118	9397	9371	6222	4366	5531	7740	9272
ENSG00000063438	52	56	50	106	31	43	64	196	63	54	53	44	116	42	71	46	96	88	27	127	242	65	81	12	44	55	422	40	57	46	31	41	45	53	124	37	59	129	94	54	45	234	88	124	61	53	76	30	149
ENSG00000063515	0	0	0	0	0	1	1	0	0	0	0	0	1	0	0	2	0	0	0	1	0	0	0	0	0	0	4	0	0	0	0	1	0	0	2	0	0	0	0	0	3	0	0	0	0	0	0	0	0
ENSG00000063587	1313	1055	1776	1322	252	966	2112	1484	1121	4471	1099	1250	1616	1331	1279	1960	1228	1399	677	1756	1204	1714	1377	151	1573	2527	1063	1333	1293	1352	425	1400	1072	1300	1272	907	881	1545	1276	1509	3109	958	2092	2048	866	836	987	1185	2219
ENSG00000063601	1824	2707	2140	2314	550	1722	1844	1850	1845	1907	2413	2049	2488	2735	2034	2096	1712	1868	2091	2604	2041	2522	2732	169	2097	1530	2363	2854	1856	1596	758	2843	2475	2784	2286	2158	2284	3020	1918	3158	2950	1618	3088	2643	2885	1854	1436	2510	2859
ENSG00000063660	1776	3148	3545	2685	2206	2930	3098	1301	2496	7352	5029	2442	3143	2722	2855	1892	1583	3883	3497	1178	3325	1818	2522	2788	2761	2718	2784	5596	2185	3544	4943	1760	2427	1721	1166	2499	4796	4669	3695	2738	5222	1851	1872	4527	1563	3960	4448	2582	8080
ENSG00000063761	916	814	772	907	574	1058	932	450	823	722	854	701	928	738	767	556	569	846	476	644	674	641	590	414	709	443	867	815	363	514	1169	418	673	545	578	611	791	624	830	966	558	597	429	579	828	705	624	826	1058
ENSG00000063854	4245	4514	3001	2275	3056	3133	2210	3502	3976	2704	2080	2871	5073	3368	2212	2273	2278	1839	4017	2964	2429	2394	1959	1772	3155	2044	2869	2850	1694	1801	4195	2157	2839	2198	3707	3008	2321	2525	3160	3795	4787	2651	2520	3286	3041	3094	2273	3477	3131
ENSG00000063978	5512	4579	3600	5103	1549	3163	3598	4101	3373	3766	3994	4444	4625	4258	3742	4708	3591	4305	3374	4628	4158	4915	4759	472	4983	3804	7046	4251	3578	4012	2507	5605	4385	3908	4525	3884	3598	4945	4256	4961	6750	3365	5590	5229	4391	3431	3122	4263	5439
ENSG00000064012	790	2037	1078	1421	261	1435	919	965	1052	1024	1801	919	1120	899	1225	1229	1534	2062	591	1140	1315	1718	1610	116	1023	566	1089	702	1278	1348	537	1796	823	649	1067	1088	880	1254	1695	1353	836	1115	804	1403	1615	1080	726	1373	2167
ENSG00000064042	10439	6358	8762	6309	883	6103	6197	6586	4409	5861	4675	5845	5296	5630	9726	7584	5344	5750	3230	9998	4191	5341	11254	692	9417	4935	13494	5566	4993	11630	3055	8386	6865	7078	9163	6019	4038	12666	4403	7955	13909	3510	16263	11754	5003	1933	2572	6799	7826
ENSG00000064102	1447	1308	1152	1100	384	1143	1122	1209	975	1279	1164	1305	1519	1189	1178	1215	1179	1149	888	1103	1193	1208	1070	127	1208	855	1460	1017	1027	1000	621	1212	1030	968	1166	885	784	1814	1230	1142	2004	861	1154	1445	1090	1017	1012	1136	1460
ENSG00000064115	12461	6471	1723	7487	1875	3195	3841	3351	2759	6296	6603	5091	3616	4045	4068	6655	3640	8043	4661	7694	3881	5224	5016	593	6208	3836	9418	8515	5928	8716	3004	5346	5045	4727	6933	3805	4579	6742	7699	6845	6389	3246	5853	5890	9887	6511	2941	8971	7114
ENSG00000064195	347	453	343	752	327	545	747	828	426	207	639	326	393	457	879	896	494	798	378	382	560	215	466	114	428	216	132	376	224	70	250	300	336	472	367	316	516	115	1187	676	848	1074	219	546	206	405	94	434	903
ENSG00000064199	2246	636	818	815	284	855	793	1057	970	1511	812	1281	1269	1318	892	1061	995	802	823	1128	770	716	943	319	1364	863	975	574	707	779	694	814	1085	857	1188	778	587	1116	1011	1169	1363	824	1048	1027	879	835	749	1049	1081
ENSG00000064201	64	88	24	46	44	75	49	75	61	89	118	68	59	63	70	49	198	28	52	73	227	266	35	156	75	35	22	45	204	166	19	106	100	79	106	115	64	62	154	136	103	82	65	149	129	94	73	90	119
ENSG00000064205	9	6	5	82	6	30	16	16	1533	84	75	40	33	30	103	40	33	8	517	75	1350	605	88	2401	127	2	16	398	43	872	7	38	14	16	28	111	615	18	63	181	2	10	1	443	81	285	196	274	1822
ENSG00000064218	4	17	1406	791	341	346	617	58	1016	1122	670	1390	2852	495	799	48	193	306	357	528	875	467	314	165	1089	21	96	16	26	119	0	240	1601	1184	130	740	439	410	16	78	1777	590	907	378	360	397	20	609	107
ENSG00000064225	1723	234	1347	364	55	384	607	409	189	519	661	635	649	138	365	304	428	1076	76	437	349	583	113	105	1270	661	2211	85	469	2375	451	383	421	200	364	217	156	2688	180	178	2197	392	832	338	190	324	647	236	698
ENSG00000064270	351	57	346	390	42	79	657	69	162	874	111	245	95	112	294	207	211	38	27	96	27	135	340	40	818	415	121	62	57	373	364	243	357	157	86	39	65	978	71	92	1982	72	955	64	27	231	76	66	886
ENSG00000064300	4471	2909	115	2055	544	622	112	14318	2011	310	2921	3701	3240	7144	1804	2737	1765	2457	536	6515	1621	1101	643	47	364	192	1106	72	3412	3979	926	1615	8211	3805	2132	334	341	157	5172	1687	103	1888	257	1530	531	792	1938	666	2019
ENSG00000064309	4013	868	3356	830	223	883	7612	1097	647	1759	919	1030	1067	734	1870	1671	977	1434	276	580	616	1032	725	78	3680	4159	3484	527	788	8204	977	1342	710	590	1211	514	628	2476	1052	743	8489	702	5688	996	276	282	341	488	3804
ENSG00000064313	1534	1543	1339	1770	232	1205	1547	1221	841	1637	1298	1137	1321	1658	1469	1949	1352	1640	757	1729	1331	1868	2302	53	1585	1202	1663	1605	1116	1604	580	1737	1801	1906	1464	1161	1129	2747	1319	1717	2467	1128	2995	2052	1744	973	813	1670	1747
ENSG00000064393	5743	7257	6023	8804	2952	5218	8980	9212	4528	6063	8131	5667	6738	10274	7945	13346	8486	10122	6621	19343	6625	8417	17968	820	5709	6457	9685	11979	5924	7187	2866	14252	11456	19948	8043	7492	8120	14428	7802	16122	10581	5705	12141	9404	12672	3161	4547	7497	9247
ENSG00000064419	4602	4861	3525	3839	1203	3545	4798	5227	3653	4199	3534	4328	5217	4505	4131	4645	3715	3812	4121	5429	3079	4558	4752	670	4274	3563	7460	3873	3490	3333	1682	3878	3495	4727	6138	4038	3251	6897	3269	6055	7744	2801	5638	6097	4464	2644	2047	4710	5715
ENSG00000064489	48	32	108	52	16	39	58	54	39	21	57	93	43	31	50	42	67	40	22	56	29	64	25	31	67	93	78	26	37	43	82	39	37	32	86	35	27	28	59	46	117	49	97	57	20	17	21	20	52
ENSG00000064490	5651	5341	5586	3129	6388	2754	3216	4657	4577	3772	3813	5674	5524	3935	3027	2936	3051	2946	4437	3663	3638	3095	2071	7906	3879	3931	2847	2479	2793	2236	11893	3054	2906	2157	4563	3188	2285	3262	3729	4184	6709	3164	2906	3882	2817	3554	4803	3569	4089
ENSG00000064545	3220	1809	3493	1870	1349	1504	2381	2828	1763	3328	1830	2443	2275	1918	2027	2340	2573	1424	2466	2511	1601	1338	926	2040	2968	1915	2984	897	1596	1452	5860	1567	1464	1280	3238	1700	1102	1701	1877	1844	4498	2468	2268	1973	1114	1263	1483	1620	3069
ENSG00000064547	1053	937	1127	1202	983	1238	1593	899	808	1196	1104	1201	1258	696	1067	903	969	1174	738	1094	871	898	512	730	796	750	714	749	727	359	2050	1214	585	527	924	602	703	840	851	793	1527	869	654	960	557	896	551	589	1718
ENSG00000064601	7338	14693	6076	9935	7691	9268	3288	7823	11171	7208	9846	8741	13816	10090	6963	9684	5867	3337	19945	13707	10196	10856	8731	5326	5992	4556	10740	9495	10412	5954	9291	10179	7100	7301	8825	11201	10029	7843	11967	12139	7917	8847	4177	10599	14338	13637	7270	13517	11406
ENSG00000064607	4711	5046	4728	3534	1283	4953	5778	5375	3793	7038	4377	5108	5112	4189	4598	4372	4215	4682	2026	4624	3649	4623	3060	534	6467	5603	6154	2700	2638	3213	2577	4272	4601	4932	5305	3852	2601	4436	3235	5885	11207	3378	6239	4175	3875	1923	1210	4896	5627
ENSG00000064651	2287	3936	1077	7060	1285	2598	1446	4188	2016	1400	2964	1919	5224	3452	2673	7116	2410	3176	1254	9170	2617	3872	7821	375	2494	1310	4157	3808	1945	3093	3112	6510	3653	4935	3354	2935	2957	6050	2997	5100	2855	3090	3100	3253	5131	2442	1293	3224	2757
ENSG00000064652	1862	2097	1126	1543	622	1373	825	1357	1643	1710	1289	1219	3125	2511	1741	1934	1126	893	1309	1879	1482	1516	2292	383	1287	815	1819	1346	1082	1098	1360	1334	1962	1220	1830	1441	1110	2127	1160	2327	1917	1829	1497	1873	1634	1419	1266	1829	1729
ENSG00000064655	276	927	2810	287	593	559	1371	345	829	2027	2705	1263	665	2583	1868	463	349	554	845	358	1060	540	4071	491	1263	784	592	1328	783	722	315	390	1076	2275	926	1217	1351	1622	655	814	2318	281	770	505	1691	1589	1354	672	2175
ENSG00000064666	8293	19618	23823	15967	6324	15722	19572	17793	14035	1450	16205	15833	14856	10571	17458	10435	17123	5534	14563	17363	11372	11394	13673	2333	16299	13388	9667	6881	12157	8179	12350	16804	10113	14617	16733	12687	10148	6497	7409	16583	17226	9605	14678	14912	13473	11416	17659	13196	30315
ENSG00000064687	1528	1448	2608	1853	1332	2512	1357	1355	1710	881	3009	1916	1693	1221	2181	2016	2472	1859	754	1840	2950	1866	1044	2794	1546	2309	3834	1363	1719	1297	5596	1940	1331	1327	1979	983	1970	1042	1464	2390	3783	1602	1384	2151	1326	1262	1781	1576	2976
ENSG00000064692	1092	61	4	107	20	100	12	269	142	31	113	86	121	148	117	287	152	7	114	1268	75	142	167	1	129	7	23	37	143	71	21	99	212	171	35	72	73	45	187	82	9	107	10	278	35	71	287	60	329
ENSG00000064703	1324	934	1103	1066	329	948	876	1105	734	1169	968	1163	939	1030	1101	970	912	1066	550	1121	955	1111	994	177	1145	857	1617	857	794	889	384	1299	945	898	786	728	789	1601	1207	1331	1671	960	1604	1033	694	830	871	992	1128
ENSG00000064726	7618	7879	2732	6591	2840	3704	3850	4860	4386	5690	4869	4813	7784	5742	4356	5849	3824	4262	5021	7444	4728	5643	7201	1661	4792	3290	5272	6688	3846	4711	2972	6439	7804	6575	4320	5838	5110	8845	5650	7012	5543	4020	6573	5433	8382	6108	2646	7659	4743
ENSG00000064763	262	1090	395	376	45	249	211	286	254	149	263	290	420	206	509	360	279	225	320	372	452	435	261	37	665	347	1136	716	467	353	136	277	146	210	307	677	489	199	205	316	479	278	296	376	783	306	179	771	430
ENSG00000064787	20	10	29	14	7	22	22	23	10	3	65	5	6	3	31	2	10	10	8	8	13	22	60	6	5	5	8	23	58	16	14	9	10	6	12	33	20	4	14	8	11	7	11	27	18	10	17	6	105
ENSG00000064835	4	6	3	1	8	17	0	5	5	3	5	4	8	5	8	9	6	2	0	7	5	2	8	0	6	3	3	2	1	6	8	16	4	3	3	2	7	3	9	5	2	6	7	0	12	4	16	7	3
ENSG00000064886	1606	3643	976	1620	1790	758	326	2044	1612	1443	2858	2070	1461	4722	1604	712	955	420	2892	2393	827	2671	2555	1642	877	1015	571	1762	2014	1090	98	889	4338	2555	2446	1357	4641	756	360	1736	415	1382	724	1064	834	3980	2816	2044	1720
ENSG00000064932	2039	4087	3739	4588	2704	4463	4159	3450	4079	1450	5629	3498	3355	3660	4034	3042	3360	3719	6004	4454	4867	3615	3550	1134	3464	2611	3483	5211	4015	2467	3295	4659	3872	3737	2684	4202	4139	4902	3340	4443	5302	3347	2521	3903	5026	4622	3362	3601	8449
ENSG00000064933	957	1085	995	919	346	1010	957	960	844	1144	921	983	954	746	1104	934	837	841	423	869	851	1028	988	45	1044	680	1065	585	660	693	565	985	1008	906	798	924	560	1535	892	954	1483	670	1016	944	975	592	625	1006	1053
ENSG00000064961	4611	4911	5711	3412	4382	3889	4361	4948	4570	1908	4631	5110	5089	4030	4431	3293	3532	5092	5175	4182	4459	2694	2347	2881	4185	3506	4194	2643	2927	2455	10174	3221	3264	2593	4326	2830	2850	3767	3814	3992	7128	3555	2501	3618	3081	4314	3810	3455	6275
ENSG00000064989	3866	876	838	4972	146	3504	2319	4933	1519	2113	3688	1351	2445	2225	3005	7099	4350	2299	566	7498	4121	3031	1618	49	4547	2233	5810	727	2885	3128	2067	1492	1474	2659	3868	1547	1470	1595	1332	3066	5452	6366	5706	2224	1874	971	1141	2075	4694
ENSG00000064995	2744	1913	2368	1350	749	1669	1226	1477	1665	1172	1391	2094	1969	1304	1519	1532	1340	1240	872	1338	1416	1657	1240	604	1847	1373	1931	1085	1045	1138	2205	1370	1038	1160	1626	1338	977	1386	1547	1538	2409	1265	2191	1647	1144	1318	978	1647	2034
ENSG00000064999	2696	2489	2406	3007	754	2168	8278	2936	1891	2498	2799	3051	1764	2451	3604	4152	2174	2591	1960	3601	2630	2670	3298	348	2808	2046	4601	2912	2088	2088	1562	3611	2467	3030	3798	2027	2293	3425	2832	2993	4409	2244	5133	3752	2529	1780	1112	2514	4727
ENSG00000065000	8906	12610	10595	11607	6252	8247	10466	11385	10511	6450	11295	11127	13074	14483	11342	11573	8876	11295	11749	13320	10138	10034	10390	2482	11108	10065	16734	14892	8972	8771	13291	11910	12641	11215	11709	9219	11152	15943	10037	15164	18142	8168	11802	11703	11440	8571	8110	11734	16926
ENSG00000065029	4088	4022	6020	2664	2087	4427	3711	3701	3198	3108	2929	4525	4571	3392	3312	2871	3008	2946	3245	3211	3430	3084	2000	881	4407	4099	4339	2521	2016	2083	4213	3450	3321	2954	4166	3221	2285	2641	2888	4174	7942	2670	5007	3934	3450	2124	2011	4278	4654
ENSG00000065054	9584	4743	3479	7511	3586	7474	4803	6484	7412	6000	6238	4715	9769	5822	6089	9865	6232	3061	5553	9875	9547	3051	1534	4185	11293	3596	11724	3016	4374	4528	15310	4113	2688	2991	8174	4927	4471	2891	5746	6754	11071	10328	3153	5077	4645	4423	4315	7048	9602
ENSG00000065057	1034	1090	1427	526	1011	610	780	732	991	1091	645	809	932	458	587	568	613	525	1198	567	783	401	206	1401	774	633	933	582	478	533	3649	656	291	269	851	608	553	835	542	860	2096	631	310	590	842	845	1188	504	1114
ENSG00000065060	1611	1805	1249	2391	439	1723	2293	1447	1374	2208	1719	1236	2146	2526	1744	2738	1627	1572	1784	2010	1376	2217	3582	331	1686	1327	2068	2622	1642	1394	702	2003	2309	2812	1722	1737	1914	3568	1435	2396	3174	1283	3256	2293	2438	1295	746	2080	2427
ENSG00000065135	4529	4276	3316	5126	1868	2905	4998	4105	3663	4247	4373	4200	4856	4356	3826	4477	3097	4103	3476	4238	4262	5150	4988	1034	3842	2758	5625	5081	3784	3746	2274	5066	4010	3630	3505	3716	3909	7165	4541	4417	5322	2783	4566	4440	4529	5163	3358	4941	4998
ENSG00000065150	11609	9711	8851	10774	4574	6275	6926	8542	6989	3147	7369	8118	10094	11083	8207	11687	7263	33116	7094	11316	5720	9295	15852	1995	8449	5439	10988	12272	6334	10210	5138	10284	13565	12246	8403	6930	8133	19046	8473	12051	6267	6973	10234	8626	12397	7451	5826	9405	12906
ENSG00000065154	5981	5430	3331	5602	919	3521	4277	4768	4466	7127	3418	4272	7762	4603	4385	4144	3494	3268	2896	5218	3262	3686	3828	340	5492	3628	4015	3754	3083	5304	937	3779	5312	4456	3548	3053	2937	4577	4857	6181	7337	3634	6899	2995	3598	3902	3973	4552	4552
ENSG00000065183	1882	1790	1305	2015	458	1369	1509	1853	1207	2107	1728	1722	1854	1841	1626	1843	1525	1886	1184	2210	1438	1820	2055	154	1936	1067	2580	1867	1509	1755	586	2031	1987	1817	1971	1370	1527	4196	1597	2026	2271	1382	2781	1619	1690	1487	1369	1884	1823
ENSG00000065243	3533	3271	3616	4136	811	3742	3960	2782	2079	3157	3358	2184	2863	3333	3804	4459	3016	3687	1229	4193	3333	3664	4587	297	3577	3348	4718	3343	2391	3969	1788	4766	3308	3970	3090	2780	2164	5638	3304	3830	5565	2526	6273	3747	3553	2144	2020	3301	3432
ENSG00000065268	1927	3297	2879	1789	2054	1587	1939	3178	2218	787	2110	2054	3673	2468	1761	1406	1767	1955	3560	1766	3284	859	1183	1508	1575	1585	2574	1871	1433	1040	6181	2217	1364	1244	1291	1330	1738	1657	1858	2135	5615	1695	842	2436	1315	3742	1890	2300	3540
ENSG00000065308	2220	1413	2140	3467	527	2534	4281	2820	2179	2236	2102	2922	1850	1738	3307	3892	2299	3096	1077	3897	2283	3904	2283	444	3067	1810	2264	1348	2602	3300	875	3558	1554	1937	2529	1294	1474	1942	2686	2331	4329	2162	3410	2810	1368	1342	1063	2076	6367
ENSG00000065320	57	34	51	69	51	136	40	76	450	436	373	90	55	63	191	53	88	62	42	107	85	99	115	25	116	77	95	538	70	186	19	44	45	58	83	42	111	32	49	97	70	129	154	287	35	387	824	67	961
ENSG00000065325	11	0	1	10	3	1	75	1	4	10	32	1	1	3	4	5	4	1	3	2	1	2	3	0	4	1	1	22	5	22	3	0	0	1	13	7	12	17	20	5	1	4	3	29	4	10	61	8	23
ENSG00000065328	89	99	26	101	12	58	32	35	62	71	105	39	203	94	48	58	57	101	54	54	87	125	98	4	23	70	104	198	71	37	99	29	49	150	71	103	109	118	41	98	50	48	31	154	125	69	58	147	113
ENSG00000065357	552	927	1302	2087	493	1198	870	654	1367	510	2383	1087	684	548	1426	1346	850	1363	672	2636	1704	3154	936	501	651	754	1315	806	1842	939	3226	1586	669	738	786	950	708	697	1308	982	1250	908	869	1685	1368	2168	3358	1226	3369
ENSG00000065361	3132	7649	3353	8934	6059	7785	2362	7477	6944	2385	5054	3761	6983	8160	5575	5861	3237	3920	12553	8976	2893	5832	12858	4655	1802	962	1421	10572	3109	654	2437	10993	5285	10922	8857	7568	7085	8237	4415	12697	4800	3255	3549	9472	11980	6485	6157	9253	8451
ENSG00000065371	1	0	2	0	0	1	1	0	0	0	4	0	0	1	0	0	0	2	0	0	0	0	0	0	0	0	0	0	0	1	2	0	0	0	0	1	0	0	1	0	2	0	0	0	0	2	0	0	0
ENSG00000065413	304	554	447	930	118	1035	277	444	335	791	1562	502	500	396	678	476	609	399	183	1134	945	2288	727	255	478	242	834	359	1418	1468	249	1998	498	432	381	467	390	498	336	346	495	561	531	856	900	492	638	601	773
ENSG00000065427	7848	7529	7746	7203	5875	5672	5959	8307	8076	5372	6621	8759	8723	7833	6388	6580	5635	7007	9917	7354	7104	7920	8309	4176	6058	4655	6247	7000	6778	5534	6448	8884	6833	5456	7648	6097	6256	11382	8445	8449	8083	6179	5959	9223	7675	7799	8415	7409	9554
ENSG00000065457	1248	914	654	1200	411	981	1007	798	858	1733	1088	823	1333	1465	994	1405	1143	1323	833	1569	1143	1155	1314	293	1396	896	2034	1497	1071	1031	659	1167	1676	1344	926	1068	1130	1958	1045	1838	1476	836	1223	1460	1813	960	1007	1299	1687
ENSG00000065485	16429	1849	5662	2605	1050	1552	2011	2291	1646	2159	2608	6616	1448	1480	3216	2155	1970	1820	1720	2648	1387	1888	1439	450	5359	3829	2716	2707	1708	8989	2822	1623	1950	1055	1617	1088	1195	5706	1508	1258	9140	1044	3752	1176	787	1817	1536	1528	3406
ENSG00000065491	1796	2440	1934	2247	964	1627	1219	1362	2094	1955	2040	2078	2581	2123	1725	1972	1336	1434	2301	1933	1836	2077	2525	410	2224	1092	2426	2600	1516	1268	872	1812	2067	2266	1663	2031	1705	1829	1716	2208	2433	1111	2344	1941	2410	2053	2173	2489	2544
ENSG00000065518	9425	6676	4642	3730	4242	4091	4114	4282	6180	5503	4110	4693	8089	4670	4169	3162	2836	3806	5921	4203	4650	3750	4520	1828	5477	3410	4438	3832	3688	2909	5786	3425	4072	2676	4568	4353	3233	5037	4595	4582	6668	4211	3597	4892	4345	5544	5907	4893	5590
ENSG00000065526	4737	6577	7157	7053	1440	6097	6642	9251	5283	5379	6218	6600	5008	8289	8057	10754	6840	9599	5042	9074	6222	8883	12208	535	7635	7362	9871	7256	5920	6499	2447	8338	6185	12848	9542	6154	6149	13191	5960	12472	17170	5242	10619	11066	8060	2881	2821	7193	12090
ENSG00000065534	1776	1152	2006	4502	92	2130	2304	3276	4293	1888	4042	911	3754	1400	2786	2181	2237	1790	866	4164	3725	2950	2124	143	2564	818	5965	1505	3041	3387	1307	1048	901	1629	2120	1948	1076	1576	2678	1805	1957	4871	1891	4572	1633	1482	1726	1818	4778
ENSG00000065548	6651	4702	2905	3696	1293	3085	3119	4060	3164	4418	3520	4218	5829	4051	3609	3716	3108	3592	3088	4311	2878	3862	4790	398	4178	2528	3804	3585	2920	3034	1989	4177	5063	3503	3665	3118	2951	5797	3613	4055	4922	2903	5020	3632	3699	3254	3349	4165	3802
ENSG00000065559	3396	2732	2043	4018	1054	2560	2256	2860	2155	2051	2815	2713	2710	3370	2825	2889	2152	2964	1980	3498	2626	3050	4155	405	2680	2099	3976	3398	2040	2107	1762	3897	3587	3014	3011	2182	2545	3932	3440	3240	3626	2283	4098	3217	2619	2849	2626	3044	3688
ENSG00000065600	475	232	151	335	92	244	196	168	275	343	415	347	313	230	261	301	265	613	273	338	370	450	339	85	250	253	427	140	422	263	313	207	209	178	260	273	255	760	424	207	311	322	171	272	464	413	354	387	322
ENSG00000065609	14	2	198	5	1	5	10	3	5	22	3	5	38	51	27	7	13	7	1	16	2	37	13	0	60	419	81	4	43	111	38	1	18	9	5	19	2	230	2	1	1073	25	239	30	3	12	33	14	17
ENSG00000065613	4644	5222	4083	6986	1535	4276	8243	5176	3902	4833	5071	4393	5289	5815	6193	7199	3876	5628	3200	6473	4299	5929	9790	483	4990	3725	6008	6910	3817	5890	1777	7081	5582	7483	4528	4639	4580	10356	4521	7733	8929	3741	8980	6741	6128	3993	2710	5814	5906
ENSG00000065615	791	679	562	829	249	523	453	474	489	374	839	543	600	665	675	681	731	628	432	720	744	1120	691	98	466	344	497	719	731	653	303	891	504	496	524	631	707	1964	582	588	663	604	766	691	798	885	799	739	776
ENSG00000065618	1725	169	49	3710	162	2226	1509	42	315	1233	7410	446	68	255	2550	367	140	4180	385	383	434	1041	2093	1069	622	61	575	3256	1556	921	65	78	1757	774	119	463	3891	396	5046	341	617	785	1459	2208	328	8390	1305	1319	12247
ENSG00000065621	1676	3081	424	2045	2264	2076	2548	1492	1955	1306	1526	1315	2356	2351	963	794	1208	1881	2432	1512	1172	1035	2197	1784	1977	1907	2620	1635	898	513	1247	817	1302	1081	776	1313	1363	834	967	2049	2569	1097	1144	1367	1032	1595	1224	1643	1395
ENSG00000065665	386	468	574	409	184	559	277	330	446	681	441	387	473	379	391	385	378	534	244	369	481	399	270	60	579	420	428	265	279	238	345	395	397	367	400	324	223	408	360	448	1147	451	616	541	380	267	222	460	452
ENSG00000065675	1477	1578	1973	991	437	800	3352	2387	858	2161	1014	1445	1118	1026	1369	1259	1408	740	789	1038	412	1165	1072	162	2175	1300	1889	684	671	1537	796	1855	701	1032	1750	796	736	559	838	1741	3348	834	2536	1390	738	545	207	1096	1855
ENSG00000065717	7734	6945	6974	7637	7610	7481	6120	9020	5322	3670	5739	8495	4612	5169	7208	5546	5988	5900	5869	9154	5208	3890	3989	3527	6547	6078	7488	6487	3876	3941	14375	7405	5953	5429	8516	5334	4859	5904	4335	6764	11097	5573	5922	5615	4262	4319	4802	4556	12673
ENSG00000065802	1714	2053	1517	2153	1193	1576	1849	2232	1485	1184	1321	2397	1442	1694	1582	2249	1592	2278	1221	2290	1423	1674	1502	851	1894	1029	2512	1646	977	2372	1391	2159	2082	1852	2150	1506	1437	1978	1775	2675	2610	1480	2765	2055	1430	1219	1086	1444	2924
ENSG00000065809	1321	895	782	3490	463	2016	1468	1105	1391	1971	4206	1838	957	779	1761	951	1617	3686	1321	2954	2118	4063	2753	317	1005	856	1323	2570	4046	2565	446	3614	982	934	705	1197	2903	1342	5104	663	1427	1850	725	1425	1693	2169	13848	909	4937
ENSG00000065833	1669	236	238	419	67	323	1126	167	242	6414	563	278	336	319	412	340	454	446	155	384	562	359	318	34	845	1348	873	227	716	987	259	191	425	253	369	204	325	962	605	169	801	762	1581	424	327	377	249	297	653
ENSG00000065882	7778	8322	6574	8703	3994	6515	7731	9385	8428	6104	6724	8313	7020	8621	8263	10025	6229	8620	5715	8025	6710	7588	9555	2441	5999	5576	6211	7214	5453	4085	2385	7683	6255	9579	10054	5515	5638	6252	5224	10290	8504	6045	7869	8655	6674	5757	3322	6354	11579
ENSG00000065883	3211	3738	5095	4516	1142	4583	4451	4164	2946	3237	3936	3235	3406	3989	4817	4204	3378	4487	2725	4925	3540	4133	4934	427	3818	2733	4087	4048	2771	3461	1713	4505	3587	4037	3599	3170	3354	5528	4117	4235	5520	3317	5663	4283	3671	2630	2791	3674	6105
ENSG00000065911	623	989	473	1004	213	604	276	615	956	844	885	377	3224	3807	1296	1512	980	590	680	1099	2016	1623	826	152	300	307	472	713	1599	1118	723	868	4640	615	1123	924	864	9710	761	663	628	672	399	1857	1086	948	1183	1040	949
ENSG00000065923	3690	3169	2666	3189	1152	2204	2199	2914	1912	2681	2629	3663	2265	2600	3231	4734	2190	3249	2939	3731	2905	2919	4451	834	3260	3415	4923	4188	3242	2116	1247	3183	2807	3155	3803	2807	2252	3528	2782	5059	4512	2329	5787	3697	4202	2668	3088	3263	2721
ENSG00000065970	1512	2180	3328	2719	842	1626	2347	1897	2049	1646	1927	1940	2265	2640	2421	2351	1865	2320	1938	2229	1961	2450	3109	402	2389	2090	2573	2495	1662	1717	1263	3159	1940	2778	1591	2120	1894	2972	1691	3342	3784	1247	2378	3018	2390	1501	1156	2181	3287
ENSG00000065978	19105	23358	19104	16348	11130	16851	18481	17824	17382	9619	15332	16141	25451	17538	16548	16121	13895	16524	19178	15590	15575	16710	19563	4414	16230	12282	20161	15149	13868	14426	21298	12630	17591	12770	15624	15607	16182	26619	15057	18351	21051	16112	18170	16591	17103	17865	14673	17692	28570
ENSG00000065989	2787	1778	5073	2905	759	1831	2227	1594	2452	934	2731	2765	986	1918	3232	3403	2650	2215	2605	3767	4666	1906	1205	823	4532	2422	5604	1360	2799	1800	3168	4757	1082	845	3754	1889	1073	3118	2121	3238	1976	2290	1121	2818	3387	916	2932	3392	4635
ENSG00000066027	8846	7116	4917	4618	1529	3892	5454	8230	4668	5204	4489	5426	6544	4933	4586	4892	4959	2648	3506	7614	3105	3948	5410	684	5077	4867	4396	3596	3242	4307	5740	7023	6281	5214	4341	5006	3422	9182	3937	6356	5869	3879	6500	3742	6154	3190	3208	5319	5084
ENSG00000066032	49	2	19	4	0	3	6	1	8	1	31	37	2	2	19	34	2	6	2	37	7	4	4	2	49	17	76	0	26	103	11	51	3	0	14	18	2	7	37	2	12	3	9	2	1	1	0	0	20
ENSG00000066044	4557	5867	5427	5974	2760	4815	4538	5434	4813	3085	5718	4906	5772	5760	5362	4604	4245	6110	6146	6162	5929	4760	4867	1578	4975	4093	5423	5319	4225	4528	4291	5472	4535	4508	4807	4686	4181	6840	6481	6118	7344	4745	4700	5211	5521	4756	5423	5420	7439
ENSG00000066056	2323	1406	1174	2836	419	3076	3020	3727	3738	4961	2193	2809	2396	1766	2627	4285	3014	1653	1606	5892	4240	2202	1341	179	2774	1563	3804	563	2060	1785	2680	1533	1267	2502	3399	1810	1528	689	1361	2258	7421	4166	2626	3086	1708	1179	1114	1754	6539
ENSG00000066084	2115	1993	1567	2792	377	1498	1999	1761	1590	3028	2356	1329	1993	2740	1923	2295	1619	2824	1444	2584	1960	2834	2935	155	2064	1807	2722	2374	1860	2714	904	2608	2500	2639	2068	1951	1740	4901	1875	3139	2659	1639	4252	2732	1852	1860	1305	1738	2762
ENSG00000066117	3878	3521	4449	3592	1819	3490	4312	4446	3491	4301	4564	4452	4019	3957	3982	4519	4055	5990	3250	4801	4696	3834	3600	1008	3988	3581	5180	3125	3409	3449	3926	4915	3200	3495	4959	3118	3517	4921	4245	4911	6182	3521	4982	5490	3207	2711	3351	3878	5828
ENSG00000066135	4057	4014	2927	5254	1056	3854	3846	3979	2739	3527	4946	4503	4496	3855	4130	4442	3559	5322	2564	5384	3654	4260	4361	336	3850	3503	4518	4352	3317	3610	2742	5118	4155	4090	5145	2927	4073	4870	4382	4781	6540	3305	6328	5081	3459	3319	1644	3502	5995
ENSG00000066136	3516	3995	4720	3136	1703	3448	4843	4190	3390	4559	3334	3438	4648	3334	3742	3469	3188	4052	3011	3887	3322	3521	2581	783	4009	3374	3749	2512	2645	2652	2985	3365	2862	2525	4425	2996	2459	3176	3747	3158	5870	3186	4029	3903	3133	2820	2936	3461	5239
ENSG00000066185	956	322	455	275	148	215	361	652	356	240	114	515	373	403	294	375	323	193	154	367	157	210	424	33	524	334	520	120	179	431	404	227	356	525	531	255	152	182	444	524	452	399	361	201	357	127	174	338	180
ENSG00000066230	37	53	90	10	7	161	40	29	43	83	63	59	67	14	42	55	34	54	10	25	38	61	10	0	95	113	57	38	11	13	32	17	30	61	32	83	32	19	18	50	337	54	36	63	85	6	0	107	42
ENSG00000066248	3218	1430	209	3686	4818	5010	162	2618	3298	397	2149	4654	2563	3853	3811	2407	2966	4156	3453	3770	2300	2598	2914	2816	397	245	1335	5152	1618	277	1280	2346	2564	4757	4911	5301	5187	3233	5524	6652	960	3592	557	3348	6812	4357	1108	4991	4578
ENSG00000066279	81	47	101	166	20	79	105	60	126	200	195	50	222	167	93	250	131	119	28	68	206	356	117	6	14	258	25	117	184	98	152	169	17	119	93	175	123	907	58	141	161	39	43	246	339	95	91	128	172
ENSG00000066294	475	394	23	367	120	381	92	284	251	498	917	263	144	335	550	294	1345	228	400	179	1613	2230	290	240	231	197	202	247	2318	675	38	667	202	370	796	353	1062	419	380	282	108	441	341	1664	659	733	450	719	870
ENSG00000066322	14181	4885	7019	8784	3422	4896	8020	4555	5092	6925	5038	9958	6492	4818	5526	7662	4171	3506	6584	6558	5980	4902	3927	2129	9327	12153	5496	6663	4628	3160	6627	10151	5075	3661	4469	4514	4513	4194	7278	5442	14831	3844	11339	5183	5479	6120	4113	5352	9638
ENSG00000066336	1018	1153	201	705	1022	679	261	872	1131	831	2474	730	421	815	881	360	1665	423	2644	504	3529	2431	402	902	502	246	352	742	3659	764	210	754	390	487	980	1249	1752	361	1195	632	335	1140	220	1634	1544	3285	3940	1298	2842
ENSG00000066379	1320	1322	1184	801	1269	983	699	978	1256	635	859	1208	1131	775	823	896	682	689	966	913	938	936	495	893	765	686	679	715	808	565	2401	932	739	453	1019	637	621	783	1221	719	1022	754	708	1135	725	1152	1051	822	1233
ENSG00000066382	1217	91	1379	186	9	290	1062	341	144	3545	316	568	903	141	891	413	1543	192	31	259	178	235	142	13	1940	797	1776	39	267	993	241	55	145	135	360	119	149	386	89	125	3307	203	4048	178	56	55	102	290	909
ENSG00000066405	10	8	10	9	0	17	112	4	8	6	6	4	2	1	23	11	6	12	1	7	9	15	10	0	14	23	4	2	9	1	3	12	4	4	8	2	2	3	6	5	6	9	14	6	8	4	2	6	31
ENSG00000066422	1748	1734	1704	2315	390	1348	1406	1544	1155	1230	1515	1230	1717	1854	2031	1943	1260	2050	735	1792	1510	1974	2763	232	1539	1246	2299	2059	1331	1540	825	2563	1605	2195	1437	1568	1432	3717	1620	2129	2604	1325	2288	1928	1987	1249	958	1835	1442
ENSG00000066427	1476	1875	1575	1443	983	2262	1588	1639	1688	1325	1650	1368	1627	1598	1998	1496	1360	1769	897	1600	1585	1923	1533	396	1449	1045	1689	1203	1094	1265	1650	1629	1279	1796	1468	1172	1132	2562	1380	1782	2308	1434	1726	2019	1506	1087	1253	1467	2413
ENSG00000066455	5460	4393	3313	4511	1193	3014	3439	3332	3340	3608	3346	4053	5574	4356	3871	4254	3136	3592	3999	4927	3253	3883	5630	544	4026	3601	4133	4716	2778	3118	2640	4306	4718	3703	3668	3302	3142	5116	3875	4531	4900	2616	5351	4227	3939	3602	3510	4307	4813
ENSG00000066468	5922	4003	4514	3474	972	4694	11403	9718	2178	1585	2402	3982	2994	3393	4077	4684	5556	4619	1429	5444	1136	2588	6049	329	3746	2285	3814	2887	1316	3293	1132	4277	3196	4137	6078	1697	3889	6555	3560	4735	3654	2859	8833	3313	1593	1645	1661	2158	5436
ENSG00000066557	758	826	780	922	186	598	663	587	474	729	807	533	918	755	794	711	610	831	364	851	812	812	1067	32	589	438	716	796	586	679	269	1054	751	757	532	784	590	1235	737	765	863	634	843	698	917	556	864	830	592
ENSG00000066583	1932	2663	1776	2893	802	1891	1663	2400	1915	1164	2038	1921	2662	2258	2123	2238	1625	1567	1904	2891	1317	2035	2738	159	1549	1115	1401	2021	1240	1671	1373	2402	2349	2136	2080	1875	1576	2811	2474	2292	2007	2631	1786	1927	2415	1806	1965	2396	2639
ENSG00000066629	1858	796	610	1044	178	918	2588	1227	781	2413	758	565	1316	874	1011	1900	1034	1268	314	1547	825	973	818	75	2035	1229	2304	401	770	1639	773	586	1168	1142	1132	529	620	997	1039	1091	2239	1501	2357	1076	323	385	269	1127	1944
ENSG00000066651	1032	1965	1234	1154	293	1258	691	961	1164	591	1000	1512	1502	1309	1008	1066	839	1029	995	1252	1153	928	1698	23	1006	594	1194	866	726	988	543	1517	1866	1181	1241	1258	710	1653	1424	1344	1187	1023	1565	1417	1544	861	772	1560	930
ENSG00000066654	3936	3326	6047	3563	960	3180	3978	4163	2621	3968	3118	3826	3479	3646	4450	4262	3297	3653	2394	4325	3882	3830	4397	625	4948	4612	5395	3018	2819	3544	2010	5460	2583	3720	4377	3052	2358	5160	3996	4376	8676	3129	6441	5174	3502	2297	2324	4081	4027
ENSG00000066697	1702	1314	1116	1394	661	1256	1841	1062	998	985	1116	1256	1611	1118	1318	1025	840	1010	962	882	998	1128	1296	243	1051	854	1207	913	723	888	530	1121	1147	820	741	915	801	1595	1580	1284	1443	1087	1481	1086	1012	1398	701	1330	1700
ENSG00000066735	245	124	49	360	13	248	339	476	387	773	263	162	218	211	390	406	262	234	140	456	530	125	145	4	280	95	663	89	222	192	115	71	104	298	188	247	218	90	91	309	424	617	176	276	159	134	76	118	811
ENSG00000066739	1948	2258	3083	2706	609	2734	2815	2367	1846	2395	2283	2070	2359	2631	2903	3376	2149	2375	1101	2708	2443	2918	3552	163	2698	2339	3185	2001	1850	2985	1499	3268	2395	2977	2713	1796	1637	3304	2155	3507	4429	2237	5153	3368	2076	1307	1185	2397	3304
ENSG00000066777	6386	6621	3852	8368	1753	5513	4770	4456	4409	4357	5540	4314	5760	7025	6207	7989	4952	4507	4193	7348	4886	7084	13188	775	5224	3824	8894	9005	4820	4886	3067	8828	7703	8501	5643	6187	6124	12257	5421	8803	7098	3678	8992	7021	8078	4349	2573	7102	8112
ENSG00000066813	66	0	2	28	4	1	1	2	1	0	0	0	2	0	5	4	2	4	0	0	1	4	0	17	1	7	1	1	1	4	5	0	0	2	0	2	0	1	2	0	1	0	0	9	4	0	0	1	21
ENSG00000066827	633	744	758	867	335	586	571	1042	522	671	842	979	728	956	630	828	662	881	928	1166	847	954	835	138	593	527	1105	769	820	745	370	955	812	816	1240	595	871	932	852	1041	976	745	927	1126	807	631	703	811	1122
ENSG00000066855	1036	708	781	816	228	691	817	680	571	664	695	518	819	791	846	645	826	741	501	750	527	721	682	134	844	739	1385	815	434	633	640	549	868	677	519	561	736	1355	502	658	1581	486	756	577	748	636	567	671	886
ENSG00000066923	182	91	55	151	25	561	184	98	105	387	186	77	72	81	142	275	132	454	80	162	220	310	118	47	108	211	145	203	133	134	74	196	104	131	207	127	137	191	142	103	299	251	172	272	209	63	65	109	566
ENSG00000066926	2715	1551	1282	1510	508	1016	2122	1557	926	5275	1321	1377	1710	1766	1334	1132	1226	1133	826	1257	1141	1459	1414	325	1898	1569	1667	1302	1149	1549	2357	1447	1470	1301	1401	1011	1409	2481	1287	1621	2249	1201	2309	1435	1147	1274	828	1533	1784
ENSG00000066933	2202	2666	3054	4152	680	3132	3538	3339	2130	2405	2987	3152	3079	2621	3415	4845	2666	3303	1614	3783	2257	3176	5468	285	3301	2063	3940	3170	2147	4148	1150	4514	3052	3902	2570	2530	2330	3810	2374	4449	4910	1783	6669	4010	2501	1385	1198	2835	4557
ENSG00000067048	11	5	4464	4016	1	4909	3694	0	3254	3025	3731	1	3576	2	4501	0	1	0	1393	1	0	2	1	0	1	3426	4	0	3	0	218	5195	0	1	0	3137	2237	0	3958	4367	0	3522	2	3	1	5	1	3	1
ENSG00000067057	6976	18181	13486	7936	5804	7828	6687	10272	14034	14732	5883	10705	23860	13041	6444	8622	7667	3896	11970	8968	6522	8422	10093	2445	8978	12191	16568	11717	6138	5181	5107	5977	11586	12297	8842	13067	10609	10078	7212	17953	20464	4610	11361	10860	17181	7047	3345	15420	11005
ENSG00000067064	4310	2432	1301	1923	762	1011	2491	1571	1745	2333	1433	1964	2728	1909	1628	2083	1650	1002	1252	1745	1465	1924	1741	442	2060	1360	2334	1412	1362	1854	1013	1900	1742	1381	1700	1793	1329	1906	1521	2426	2876	1199	2568	2148	2181	1751	1236	2692	1851
ENSG00000067066	4806	6546	4157	4545	2075	4749	3151	5509	4904	2734	4945	4593	5464	4536	4413	3944	3920	3924	4964	5525	4916	6286	7816	1146	3627	2003	4323	3553	5082	3902	2723	6487	4108	5131	5750	4218	2827	4868	6777	5203	3734	3426	4621	6971	5854	3454	3828	5201	6129
ENSG00000067082	4782	14777	9351	29601	6410	44430	27863	4821	10537	7210	24760	19798	25624	16274	18283	12823	9117	19431	8319	14887	11089	12143	47864	2525	8523	1836	12056	19489	11225	57043	11065	15562	30399	19557	14041	9514	12807	21547	10272	5118	15448	5358	75047	16972	14868	29361	11893	12674	53129
ENSG00000067113	6942	2195	668	6603	385	3909	984	4898	2985	3185	4582	2992	3772	3002	4384	5011	3616	1749	1867	6373	3980	3016	3226	115	8188	1363	2935	1252	2660	2965	4004	1966	2706	2505	6516	2730	1321	1549	3418	3778	4956	8387	4850	4007	1898	2124	1479	3649	6036
ENSG00000067141	3398	2721	3659	5048	1198	2306	3486	4909	2818	2908	3627	3863	3961	4701	3975	5142	2668	5037	3031	4531	2646	3553	6570	558	3843	2447	4513	3700	2776	5089	2064	6241	4391	4894	3272	2727	3631	7588	5020	4358	5663	2929	6722	4501	3144	2508	2296	3481	5635
ENSG00000067167	19436	14933	12117	18385	5787	9978	14812	12515	8574	8363	13369	9510	16267	14695	15623	16737	12449	11038	8334	19281	12842	17111	17128	6197	15112	14233	13817	16689	13030	12074	8669	21493	18955	12142	8653	11537	10841	19720	18287	13421	18416	10444	17043	9337	13459	11879	13353	16505	11839
ENSG00000067177	2846	2526	1446	3196	594	2616	653	1725	1629	1759	1604	1743	1501	2017	1811	2149	1770	1771	1423	2567	1458	1655	2713	141	1758	1589	2281	2361	1040	1771	694	3207	2828	2582	3236	1591	1566	1735	2180	2584	3096	1762	2773	2526	2460	1280	602	2017	2340
ENSG00000067182	12444	12117	8221	15242	8680	9315	5168	10130	10093	8084	13264	14207	12800	12374	10994	12139	8025	12047	16812	15295	15280	9332	12174	6035	7524	5330	9812	9830	11935	9542	6258	15629	10244	10296	10432	9316	9161	10189	16215	9573	12014	10363	6436	16786	10215	13119	12483	12249	21849
ENSG00000067191	546	1411	2486	1367	510	2639	1238	1327	1301	715	1847	1505	1900	1584	1952	1144	1141	894	551	1517	2174	1153	719	165	1628	1515	2467	419	1058	651	1808	1287	2140	1159	1338	1514	547	1267	1663	1080	2067	1143	955	2780	858	527	1779	1372	1665
ENSG00000067208	1991	1464	1406	3004	472	2271	1377	1504	1332	1378	2257	1799	1797	1491	2045	2654	1791	1717	859	3617	1848	1782	1901	188	2064	1300	2561	2425	1222	1584	1063	2189	1468	1488	1428	1321	1892	2220	2068	2248	2675	1425	2687	1612	1866	1221	873	1532	2411
ENSG00000067221	3712	1822	2541	1555	2124	1161	1434	1535	1556	2101	1677	2422	1908	1699	1694	1160	1211	1200	1976	1392	1851	1212	852	1130	2106	1457	3271	1237	1457	1480	1958	1702	1516	1067	1763	1558	996	1163	1961	1630	3061	1291	1425	1599	1182	1400	1261	1293	1971
ENSG00000067225	42509	61595	58103	65872	48267	42353	62103	62276	49905	57028	87542	66713	56848	59613	45386	49895	39103	54796	85829	51653	71133	53877	55560	42506	32244	24744	38005	87893	81886	44408	26979	51806	55581	45002	44303	51176	74331	47320	101767	71215	32612	49557	29638	64236	69449	89464	138074	61162	90725
ENSG00000067248	3202	2346	2038	2919	798	1937	3611	2533	1804	5098	2658	2488	2442	2455	2781	2699	2316	2299	1736	3125	2288	2485	3218	338	3501	2268	3319	2737	2139	2448	1508	2751	2575	2515	2680	1935	1963	3244	2862	3212	4656	1788	4285	2527	2469	1867	1661	2839	3084
ENSG00000067334	5406	3930	3681	3984	2160	2996	2778	4035	3498	3726	3123	4602	3673	3937	3141	3437	2929	3123	3533	3803	3209	3459	4289	1356	3452	2491	4006	3213	2590	3132	2686	4338	3258	2948	3671	2745	2418	4957	4158	4149	4689	2631	4569	4266	3123	3532	3336	3551	4509
ENSG00000067365	702	668	1000	479	472	821	588	766	642	821	500	708	720	566	578	502	589	590	378	532	515	570	354	313	611	539	644	478	351	473	1066	545	591	485	713	457	398	509	508	670	1085	588	800	698	479	471	514	582	859
ENSG00000067369	4588	3702	3040	5390	413	3477	3624	3381	2479	8373	4102	3929	3163	4232	4053	6430	4300	6233	2312	6053	3917	4984	4759	59	4548	4282	7310	3545	3496	4682	1071	6084	4440	5666	5859	3066	2903	6315	4213	4795	7272	3022	9848	7014	4017	2176	1560	4464	5830
ENSG00000067445	885	432	1453	662	366	950	545	581	407	1269	1147	1150	185	274	994	753	487	2082	193	716	1056	737	390	117	1187	1235	2079	459	574	695	1416	852	786	346	964	195	362	280	884	290	1100	1061	1882	939	299	291	504	617	1032
ENSG00000067533	1226	1725	911	1280	531	1144	863	1023	813	1247	991	1042	1812	1234	991	1185	1001	1128	572	1252	1011	1065	1649	231	1264	543	1433	1058	719	1146	708	1366	1486	1094	1095	1139	1021	3100	1291	1585	1582	948	1541	1152	1672	1064	625	1847	1231
ENSG00000067560	48159	46412	28372	40974	19801	22557	28212	42940	32634	28096	38081	49098	45014	36875	32188	37851	27930	34040	43015	46712	36894	35692	38149	12708	30522	21330	44763	40476	32906	38193	28210	37501	32668	32278	42761	33411	32379	41155	30084	46185	37276	29256	32814	37844	45908	41646	31205	39514	42732
ENSG00000067596	2520	3242	2911	3937	1663	2359	2659	3043	2727	2898	3335	3398	2948	3401	2677	3873	2602	4134	3319	4178	3251	3939	4082	1251	3086	2426	6517	4047	3109	3227	2872	4315	2881	3696	3666	2794	3326	4538	3649	4268	4641	2484	4867	4714	3790	3196	2461	3498	4559
ENSG00000067601	460	312	181	159	72	180	237	235	190	205	144	308	271	131	117	150	211	127	180	217	116	107	136	36	216	164	168	145	69	167	273	139	172	126	259	150	84	131	165	147	358	172	232	137	145	133	70	129	181
ENSG00000067606	3341	2307	2383	3003	1075	3803	9966	1993	3131	2725	1929	2730	1858	3344	2277	3497	2096	3513	2129	2441	1746	2838	1998	242	1870	2613	2236	4841	1355	1150	4895	3271	3032	1643	2657	1600	1856	1697	3603	1758	4830	2414	2726	2336	1343	1689	1009	1908	5136
ENSG00000067646	5	1	1265	1162	0	863	1544	0	364	1072	936	0	902	1	1419	1	1	0	215	0	1	0	0	0	0	818	1	0	0	0	72	1515	1	0	0	645	704	0	812	1016	0	745	0	0	0	2	0	3	0
ENSG00000067704	7597	7070	3599	6179	1686	4091	4596	5375	5013	12163	5430	5565	7922	7262	4697	6072	4130	4727	5369	7008	5029	6011	8223	556	4838	3261	6602	6788	5100	5984	2290	8315	6778	6539	5513	6406	6101	17491	5497	9541	6218	4619	6748	5717	10022	5714	3968	9249	6483
ENSG00000067715	42	1613	5	109	163	132	46	20	661	11	600	431	19	446	175	1163	59	953	839	586	346	783	276	81	21	3	270	1660	2392	61	17	170	2253	799	17	3289	587	1075	488	3499	8	145	20	891	3285	522	370	3051	265
ENSG00000067798	23	6	21	38	2	29	82	68	73	29	61	17	18	18	45	108	32	197	34	94	107	218	38	9	103	2	33	32	127	151	50	20	4	57	74	32	28	198	48	52	5	66	50	129	53	82	28	63	279
ENSG00000067829	3350	5266	4138	3113	4101	3449	3508	3957	4816	2970	3560	4651	5640	3815	3620	2905	3084	2996	5643	3651	3856	2963	3298	3413	3850	2507	4135	3558	3028	2330	3144	3403	2901	2363	4013	3385	2951	3147	3677	3955	4628	2920	2746	3558	3546	3654	4237	4175	5092
ENSG00000067836	1782	998	1367	787	776	1263	876	882	994	2149	1246	1155	1400	943	1153	520	1589	596	1331	1183	980	787	403	717	890	1228	1295	822	1068	807	1843	425	462	554	1489	777	749	1402	719	1364	1025	675	960	944	1069	1587	1583	899	1814
ENSG00000067840	97	67	108	106	45	213	64	155	280	279	128	108	176	65	173	238	99	40	126	238	154	167	26	222	184	84	207	27	157	195	218	64	59	88	158	94	97	26	86	136	158	212	251	183	34	126	77	117	604
ENSG00000067842	3	1	0	0	0	1	4	0	2	1402	0	0	0	1	1	0	1	0	2	0	1	0	0	10	1	9	0	1	1	0	1	0	1	1	1	1	0	0	0	0	1	0	3	0	0	1	0	1	4
ENSG00000067900	2502	3808	1831	5065	691	3162	2977	3871	2873	1828	3698	2421	3803	4065	4290	5484	3350	4128	1930	7709	3608	5295	8030	313	2814	1832	5022	4479	3178	3664	1285	6091	4564	6256	3973	3499	3235	5963	3013	5830	3688	2706	4865	6289	4649	2279	1385	4653	5109
ENSG00000067955	3268	3485	3128	4642	1368	3203	2859	3689	3273	1394	3848	3166	3885	3898	4153	3986	2809	4511	3310	4672	4418	4231	5061	399	2989	2186	2794	3408	2999	3148	1670	5946	4167	3803	3025	3460	2599	5627	4954	3916	3578	2878	3490	4560	5273	3055	4061	4513	3509
ENSG00000067992	279	418	131	219	141	121	91	330	444	144	453	292	378	318	218	281	204	217	266	247	565	422	442	83	211	144	225	269	503	371	120	238	262	407	287	289	286	351	295	442	126	343	290	547	488	325	551	477	367
ENSG00000068001	9183	7104	3493	9474	5231	6981	2206	5204	8709	5203	6707	7461	11970	4536	7790	6633	3899	5593	8522	9670	9414	5439	5010	2300	4987	2105	5263	4812	5547	4058	6208	8022	6414	4646	7794	7143	4777	4619	9622	5408	5581	5992	5344	7985	5489	8241	6204	8400	9918
ENSG00000068024	747	708	1321	1044	330	857	1493	781	766	1463	700	718	569	763	1053	1404	723	764	631	846	754	1132	968	170	1255	826	1137	919	583	1053	400	1292	750	880	589	598	732	1333	711	969	1682	669	1274	1096	635	519	507	678	1944
ENSG00000068028	1463	1412	879	1398	963	1126	784	1212	1357	1019	1298	1677	1807	837	1234	1199	1036	1182	1124	1297	1855	1712	582	604	1149	632	1453	897	1390	993	1538	1361	910	810	1163	1065	741	820	894	988	1483	958	1165	1544	1080	1186	924	1303	2089
ENSG00000068078	604	269	282	570	111	1263	655	624	145	126	299	130	114	263	114	730	902	190	227	1338	78	138	611	55	448	814	192	140	192	186	714	1663	297	288	592	352	740	115	3288	233	1043	1035	358	598	69	224	29	363	694
ENSG00000068079	1540	2739	1740	1500	2052	1273	721	1732	2196	958	2382	2899	1323	1424	1431	1158	1447	676	1343	1286	2435	2583	1435	4362	1206	781	1457	966	2545	1468	1927	2769	1338	802	1179	1585	1219	876	2423	1592	1692	782	1047	2741	1954	2353	1854	1883	2349
ENSG00000068097	745	965	884	1061	345	824	707	889	662	1035	1040	1246	797	1032	988	1043	844	1457	757	1156	983	1110	1553	97	789	599	1633	1118	953	890	598	1125	758	972	1106	760	947	1438	1007	1222	1322	927	1204	1661	1097	875	654	949	1210
ENSG00000068120	6026	6589	7237	4584	5030	4541	3707	5394	5627	6805	4427	7072	6844	5290	4456	4660	4374	4281	7093	4977	4802	4375	3884	3704	5571	4579	9191	5384	4086	3489	10750	4740	4459	4116	5212	4908	4845	5163	4633	6573	8438	3548	4597	4643	6003	4401	4105	5549	6121
ENSG00000068137	2225	2657	2237	3143	1624	2280	2219	3950	2670	1656	3449	3425	2967	2610	3603	2200	2212	3846	1990	2934	3246	1087	1491	828	3015	1823	4761	1723	1877	1855	3069	2055	2159	2143	3164	2400	1436	2769	1742	3591	4137	2633	1214	2736	1961	1808	2589	2201	3088
ENSG00000068305	3056	2969	2021	3656	274	2891	3573	2920	2354	2369	3210	2008	3113	3233	3224	3607	2426	2895	1651	4591	3243	4013	5007	82	3808	2379	3216	2622	2629	3455	727	3400	3614	3814	2717	2862	2151	3966	2886	3679	4095	2749	4909	4010	2759	1791	1508	3231	4476
ENSG00000068308	5641	8175	5989	6977	5231	6279	5181	7806	5727	4117	6140	7663	7595	6490	6007	6864	5548	5451	7048	8117	6023	5940	5899	3337	6015	5439	6982	6153	4986	4175	4971	7210	5657	5405	7070	5539	5745	6181	6566	7540	9631	5748	7035	7842	6996	5697	4308	7057	9165
ENSG00000068323	7624	7824	5039	7535	3203	5216	5106	8810	6002	7810	7179	8474	10518	7781	6471	6951	5623	7763	8354	9350	7357	5615	8006	1269	7005	6042	10728	6123	6433	6723	2739	7739	8445	7251	8267	5884	5622	6865	8441	8120	9519	6748	7564	9575	7134	5670	4908	7416	10407
ENSG00000068354	1308	1566	1196	1764	875	1096	1059	1247	1187	1154	1195	1436	1306	1499	1263	1625	1165	1302	1312	1642	1408	1326	1786	556	1201	735	1450	1463	997	1175	760	1745	1250	1441	1643	1119	1334	1330	1320	1625	1754	1121	1506	1658	1349	1402	813	1228	2495
ENSG00000068366	3381	3663	1851	6372	1093	2264	2581	2695	2749	2279	5873	2432	2856	3454	4312	4137	3792	3872	1870	3984	7020	4670	5862	475	2088	1648	3299	3861	3975	3707	1031	6188	3276	2786	3481	2751	3109	3954	8760	2987	2493	5407	4510	7898	4904	3160	4847	3521	4269
ENSG00000068383	2340	1729	1610	2006	541	1628	2594	1635	1581	1486	1607	1913	1501	1524	1507	1791	1448	2013	1110	2310	1798	1387	1418	183	1997	1590	2827	1581	1156	1695	870	1904	1330	1421	1845	1148	1137	2117	1666	1671	2816	1663	2633	1791	1526	1101	1067	1320	3375
ENSG00000068394	1977	2314	1312	1769	1559	1144	1251	2226	1660	1212	1384	2431	2240	1724	1381	1699	1402	1266	1929	2126	1424	1487	1529	721	1698	1242	1968	1399	1229	1373	1466	2025	1718	1384	2012	1341	1349	1448	1876	1916	2568	1357	1614	1666	1579	1911	996	1759	2127
ENSG00000068400	3690	5104	4254	3722	2303	4542	3495	4467	4025	3837	4104	4742	4840	3911	3705	4371	3681	3622	4206	5145	4334	4734	3560	847	3639	3697	4706	3494	3342	2941	2904	4626	3664	3687	5875	3822	3075	4357	4704	5066	6268	3489	4924	5946	4724	3407	2484	5189	5361
ENSG00000068438	2772	3156	2271	2851	1559	3103	2199	2421	2703	2668	2589	2799	3771	3149	2561	2893	2607	2523	3162	3398	2433	2638	2630	893	2616	1935	2588	3309	1964	1566	1593	2701	2670	2143	3211	2029	2386	2680	2759	2969	3614	2146	1941	2750	2266	3103	2278	2808	4710
ENSG00000068489	146	62	124	126	60	71	132	129	120	129	211	97	133	109	129	190	147	96	55	132	179	328	126	69	77	168	204	130	197	139	400	158	61	131	145	141	138	398	66	112	185	79	144	248	255	147	116	102	188
ENSG00000068615	265	57	36	101	12	136	58	181	188	324	230	99	79	97	113	340	107	112	24	914	151	105	47	4	147	91	302	13	156	382	92	46	35	123	301	79	122	119	66	128	80	304	154	350	62	70	166	100	436
ENSG00000068650	18034	10908	12416	49607	1754	12847	5367	6761	6451	4830	18704	15003	8978	12883	18264	25721	11813	24086	12986	49479	36729	16143	18147	320	12314	23624	33794	16252	25674	13517	14676	45255	6928	12349	17025	12134	8827	12120	24402	15160	26896	24601	17111	43355	19192	5220	3400	13921	34627
ENSG00000068654	2826	2169	1855	3008	1283	2472	3389	2392	2066	2794	2859	1989	2317	2891	2579	2836	2484	4492	2042	3040	3143	2460	2544	594	2668	1584	4024	3334	2674	2565	1285	2944	2606	2657	2999	2172	2853	5468	3384	2971	4295	2312	3761	4042	2770	1926	1969	2331	4663
ENSG00000068697	33711	31191	20954	30863	11336	21108	19396	34043	23498	15604	23228	29974	30890	24806	23155	26663	20055	24577	25679	40866	21818	22076	28545	3966	25905	16594	20971	24002	18297	17818	16135	33995	28969	24278	31805	22919	17254	23949	29298	30134	29451	20873	28995	28404	25941	26895	18513	29846	27570
ENSG00000068724	4110	5908	4552	6702	3227	5377	8509	4807	5030	4714	4455	5012	3933	5547	4358	3916	3734	3485	5351	3891	3886	4948	6534	3583	4718	2633	4834	9233	3412	2715	2127	4844	5278	4678	3844	4566	6818	7781	5814	7406	6968	2841	4682	4073	4473	5351	3513	5110	11100
ENSG00000068745	9109	6759	7041	5694	3892	8690	6278	6697	5767	5208	5634	7306	7113	4268	6542	5430	4819	8168	3750	7079	5529	5174	3403	1443	5496	5380	6120	3359	4048	3713	9256	6507	4874	3934	6938	4049	3832	4341	7738	5770	9678	5649	7069	7089	3655	5508	4376	5322	6795
ENSG00000068781	5	12	4	35	0	4	1	0	2	2	20	2	4	1	10	45	0	6	3	31	4	9	12	0	4	0	1	0	0	0	0	5	3	4	1	1	18	1	6	1	1	6	3	0	1	10	1	3	11
ENSG00000068784	1183	992	1148	1561	320	819	1480	1159	857	1376	1224	1250	1255	1311	1043	1272	1090	958	784	1281	1123	1195	1495	116	1371	881	1735	1194	1102	1397	552	1204	1502	1267	963	925	989	1225	1433	1228	1387	975	1748	1168	1098	978	741	1107	1407
ENSG00000068796	1183	875	352	1584	220	389	738	896	587	882	1171	853	792	1131	868	1318	901	1228	616	1477	982	1807	2212	94	886	468	1238	1480	1140	1336	425	2167	1405	1687	937	749	956	2376	851	1248	1198	679	1528	1574	1470	1106	619	1251	1202
ENSG00000068831	125	169	183	209	87	274	187	262	404	599	404	169	223	88	407	257	347	126	101	343	468	1858	50	126	205	260	289	70	568	460	343	149	103	92	303	206	103	34	171	120	268	444	191	385	200	303	252	194	382
ENSG00000068878	4777	3986	3539	5044	1645	4389	2788	3155	3026	5028	4785	3090	4551	4991	3865	4976	4880	3229	2464	6130	4750	4790	5814	1595	4726	4330	6406	4704	3892	3826	2800	3933	3836	4468	5508	2726	3392	5542	3364	5395	6305	3598	6335	6721	3787	3422	2551	3965	5597
ENSG00000068885	1599	1940	1784	1202	581	2115	1358	1016	1591	1617	1326	1146	2005	1476	1710	1069	1259	1200	617	1472	1588	1532	1464	104	1625	1674	1582	844	802	691	1627	1565	1904	1368	1378	1353	940	2176	1616	1424	1645	1179	1822	1320	1578	773	753	1999	1073
ENSG00000068903	6242	4763	5960	4176	2481	4351	4590	3786	4430	4175	3624	6736	5008	3807	4435	3701	2966	3532	4522	4387	4267	4002	2852	1928	5175	4035	6909	3149	3162	4375	7365	4101	2748	2950	4806	3606	2634	2793	3820	4688	8645	2845	3605	4239	3838	3507	2489	4525	6090
ENSG00000068912	16237	7141	4139	8825	2089	4719	4517	5972	5021	5638	5032	6917	6908	6683	5590	8412	4708	5016	4638	9429	5042	5809	7191	1410	7642	5651	7740	6072	6265	6382	4839	8333	7718	4714	5873	4847	4380	6635	6928	6170	8338	4320	8111	5723	5830	5072	3749	5979	7043
ENSG00000068971	1733	1476	2125	1785	505	1825	1109	1142	1515	1443	1682	1695	2370	1245	1718	1395	1323	1242	1274	1783	1900	1340	1124	238	1803	1382	2220	1397	1513	1135	1458	1410	1452	926	1560	1191	1298	1557	1924	1183	2756	1248	1128	1365	1282	1361	2336	1467	2944
ENSG00000068976	493	57	1528	96	8	88	726	159	218	16612	144	209	112	59	134	407	189	96	36	435	273	127	31	28	530	775	236	16	159	287	329	72	28	49	197	99	37	12	222	86	453	206	345	6235	34	40	19	43	583
ENSG00000068985	0	0	0	0	1	0	0	0	0	0	0	0	0	0	0	0	0	0	0	0	0	0	1	0	0	0	0	0	0	0	1	0	0	0	0	0	0	0	0	0	0	0	0	0	0	0	0	0	0
ENSG00000069011	0	2	5	1	3	0	6	0	5	1	207	0	1	3	6	0	2	0	3	1	2	2	2	1	1	10	0	8	5	1	10	0	0	0	2	9	7	11	4	2	5	2	2	42	3	11	9	3	3
ENSG00000069018	10	1	4	0	0	1	0	0	0	0	4	1	2	5	0	0	0	0	0	0	2	1	1	0	2	4	2	1	0	3	5	0	1	1	0	1	3	6	1	0	2	0	1	3	12	3	0	0	1
ENSG00000069020	1774	2095	1296	2300	297	2228	1462	1445	2851	3368	3334	1827	2281	1974	2519	2317	1932	5385	2155	3351	3213	3035	2956	385	2285	1639	2731	2865	2382	2665	633	1694	1447	3738	4554	2103	1736	3928	1320	3263	2790	1598	4122	4050	2703	1670	3873	3077	3558
ENSG00000069122	4202	7794	2508	22213	479	11271	4891	7094	5401	3467	13538	6379	5073	2714	13226	9304	6204	3972	6947	24290	9755	4868	12896	303	6612	3946	17569	9599	12227	21596	3064	18449	5506	8134	5409	9685	6552	1696	5681	9141	14653	10003	8881	8863	5146	2527	1994	6105	20198
ENSG00000069188	166	62	575	198	41	149	83	215	107	2072	335	100	31	133	186	257	281	137	78	369	143	372	120	21	527	69	373	54	156	570	31	170	51	116	229	41	185	154	225	75	224	231	418	251	54	153	72	50	1051
ENSG00000069206	0	0	0	0	0	0	0	0	0	0	0	0	0	0	0	0	0	0	0	0	0	0	0	0	0	0	0	0	1	0	1	1	0	0	0	0	0	0	0	0	0	0	0	0	1	0	0	0	0
ENSG00000069248	3624	3237	2413	4469	1467	2024	3015	3325	2483	4155	2929	3558	3069	3437	2627	3612	2525	2879	2132	4183	2516	3422	3783	644	3135	2158	3957	3427	1373	3107	2053	4573	3303	3856	3364	2704	2863	6856	2963	5044	4344	2722	4245	3225	4735	2764	1682	4393	3569
ENSG00000069275	23919	25589	31976	24310	9002	14035	22331	31110	19023	29282	19247	26541	25656	24540	21495	26612	20395	25610	17179	31093	22281	22032	39176	10725	26013	23304	24705	21580	16725	28702	18562	28071	26939	30784	26855	21727	18039	48737	26867	41641	40259	20130	43807	35043	36005	16934	19856	30460	26147
ENSG00000069329	7576	7800	6048	9069	3079	5723	6612	6701	6907	7346	7365	7013	8911	8399	7316	7814	5400	7196	7587	9337	6812	8763	13122	1973	6590	5399	9747	9355	5888	7480	3801	9749	9082	8768	7054	7546	7128	13547	8031	8598	9484	5831	8573	8857	10313	8060	6112	8814	8345
ENSG00000069345	8533	4365	5193	4961	1963	4089	4726	4892	4015	7664	4006	4194	5622	5081	4502	4970	3847	4986	4500	5894	4356	4656	5116	1818	5152	4679	5848	4246	3841	4755	3769	5118	4651	4391	4253	3716	3727	6295	5364	5402	6683	3969	5601	4980	5073	4477	4438	4414	5509
ENSG00000069399	1161	3500	2339	3501	2338	1692	972	1593	4064	2643	3085	1967	1683	1713	1170	1006	1412	836	7896	3407	2060	1890	2151	1102	1368	763	882	2432	2281	844	662	1680	1505	2551	890	1769	2020	2167	1886	2700	1503	1979	416	1187	3644	2637	9135	2189	5801
ENSG00000069424	1076	1228	936	883	425	1007	285	738	1118	913	1437	746	720	1054	1092	872	1453	659	924	960	2165	3078	682	571	896	836	1733	562	2407	1061	745	1093	849	928	977	1009	1444	884	1727	883	624	1109	908	1774	1167	1568	964	1114	1939
ENSG00000069431	293	97	177	244	22	153	585	376	567	301	398	360	719	268	473	704	345	405	179	547	1005	774	301	28	629	918	1921	159	635	726	270	116	143	280	260	388	245	142	150	361	288	460	332	827	504	157	214	300	1255
ENSG00000069482	40	2	0	3	4	0	1	6	9	7	5	4	2	4	3	4	22	6	6	1	10	0	0	0	2	0	0	0	2	0	9	0	3	3	3	6	5	23	9	2	3	3	6	7	6	21	2	2	11
ENSG00000069493	158	632	373	255	282	942	365	423	679	317	916	359	615	389	642	252	636	337	308	296	844	1713	290	201	197	299	222	336	847	571	167	645	227	411	494	496	177	378	379	512	559	336	234	1044	1119	403	1005	518	691
ENSG00000069509	1768	1375	846	803	570	782	773	1226	926	1109	848	1338	1215	1027	775	773	890	1039	1043	1153	1096	823	912	171	1256	614	1027	693	775	880	685	722	890	650	1174	782	523	1064	918	847	1628	710	1158	1076	728	1117	1190	1135	1231
ENSG00000069535	944	459	73	372	49	640	2626	432	432	7405	369	463	86	453	476	125	330	312	131	179	106	379	30	99	440	621	121	15	689	2264	114	113	609	82	398	49	157	773	691	365	42	119	342	347	35	207	1558	81	911
ENSG00000069667	2185	2116	3118	2020	373	2217	2143	2058	1329	744	1775	2192	2627	2199	2353	2853	1794	1516	646	1828	1780	2174	2909	104	2442	1700	3048	1436	1199	3263	1497	3132	2459	2497	1289	1151	1426	10828	2229	3050	3220	1160	3354	1770	1887	784	846	1914	1813
ENSG00000069696	32	28	86	19	73	41	61	62	61	29	23	23	58	18	56	29	16	22	9	19	55	13	6	52	45	69	46	21	12	18	60	18	26	25	17	29	8	15	17	20	133	53	8	59	22	17	15	22	105
ENSG00000069702	734	996	712	1150	183	1029	1123	1598	1230	505	972	481	659	878	1273	1421	1001	5193	286	1696	777	1091	2031	35	1187	276	849	314	796	4005	455	487	1355	1201	952	480	572	1621	995	1195	652	1984	2002	1101	569	478	541	717	1896
ENSG00000069712	528	457	697	613	74	653	773	555	384	448	445	387	414	553	735	780	658	707	225	633	302	497	809	24	477	519	569	484	298	402	168	774	359	791	610	452	311	1046	483	743	736	439	917	788	577	270	134	576	708
ENSG00000069764	127	8	2	77	1	3	0	3	14	6	12	7	2	3	13	49	28	13	21	20	53	7	13	0	10	5	23	12	12	4	9	121	3	3	98	3	7	204	46	2	8	8	12	187	3	9	25	9	47
ENSG00000069812	156	87	20	275	192	137	12	33	251	38	667	21	14	108	95	77	58	156	126	40	285	110	59	261	43	11	5	192	109	24	13	9	71	116	37	117	538	99	165	129	31	132	41	269	72	1045	246	151	365
ENSG00000069849	5994	7721	1291	6499	3836	5253	1442	4992	6395	4343	5150	4807	9426	6363	4083	12733	3189	5464	7119	7036	5955	5406	6441	1370	3211	1301	4905	6885	4825	4000	3222	4072	7776	5546	3681	5226	5007	2823	5165	8245	2741	7975	3248	4002	8928	8812	3276	9974	7080
ENSG00000069869	1475	906	850	2016	190	807	904	792	698	1573	1155	1012	1097	1264	1234	1184	1074	791	518	1689	957	1117	1481	24	1108	925	1975	1070	1060	1446	637	2095	1794	1477	925	793	705	1454	1113	1122	1661	988	1962	1405	1567	735	415	1372	1417
ENSG00000069943	1893	1200	1133	1238	287	929	882	917	905	1306	1037	1461	918	836	941	1167	995	798	771	865	894	1069	1133	78	1117	887	1153	969	821	920	711	1377	945	897	1273	855	611	1094	1246	923	1513	792	905	1109	1020	715	641	1268	1138
ENSG00000069956	4185	2834	2949	4429	556	2034	1962	1754	2076	2721	4275	2940	3862	3326	3075	3282	1798	3907	1981	3380	3584	2812	5275	322	2544	2458	4083	4072	2623	3725	1624	4124	4219	3200	2060	2740	2520	5237	3292	3112	4204	1924	4389	3891	4221	2422	2371	2970	4003
ENSG00000069966	4244	4109	3231	4811	2113	2994	2365	2867	3073	2771	3304	3856	3156	3968	3387	5637	2551	4440	3081	5029	3343	3084	3931	1022	3323	2513	3802	2268	2727	2174	2351	5278	4353	3459	4279	2497	2048	4475	4504	4062	4062	4167	5577	4267	3747	2859	2550	4123	4649
ENSG00000069974	12234	14337	6608	17411	5517	6251	1148	10047	9981	2679	10188	15037	35821	13544	7359	18091	6325	8457	8328	27273	9301	11412	20174	2338	8692	5367	12075	10372	12216	7427	3283	19269	20170	15436	12924	11291	6445	13070	15871	16409	11523	9618	9377	12863	16552	10360	6967	19160	8543
ENSG00000069998	2105	1312	1649	1202	1021	1256	1505	1436	1361	1556	1185	1592	1544	1057	1322	1246	1325	1075	960	1197	914	1324	571	371	1223	693	1943	796	998	990	1311	1163	912	868	1104	1002	1086	1762	1113	1531	3533	793	748	1018	1063	1564	789	1136	1579
ENSG00000070010	5212	3240	3013	3352	2654	3507	2464	3292	3102	2868	3430	3860	3819	2915	3159	3218	2911	2924	3319	4155	2585	2873	2259	1994	3577	1419	3366	2366	2872	2125	3894	3278	2652	2029	2434	2139	2072	2375	3089	4559	7460	1714	1705	2128	3132	3488	3975	2875	4614
ENSG00000070018	2194	2148	2054	3043	577	2041	4260	2254	1735	2845	2228	2209	2430	2105	2676	3129	1630	3130	1121	3558	1731	2227	3678	167	2610	1938	3080	2303	1657	2986	1030	2876	2480	3153	2306	1834	1505	4491	2157	3021	4142	2003	5007	2447	2716	1312	1272	2579	2982
ENSG00000070019	38	70	41	119	8	118	108	53	45	34	41	39	68	83	89	47	86	32	31	34	39	41	113	6	88	18	156	95	67	66	28	42	65	80	88	57	76	15	46	42	42	24	27	46	52	51	32	46	101
ENSG00000070031	19	5	8	14	7	10	78	5	24	8	3	2	2	7	11	11	5	5	6	14	19	34	13	127	4	18	6	3	3	3	15	63	1	4	1	12	2	0	33	6	35	14	0	11	9	29	6	10	43
ENSG00000070047	2144	3154	4083	3414	1613	3403	3723	3736	2864	2999	3499	3179	2933	3337	3699	3776	3222	3802	3343	4475	3712	2693	2730	503	2991	2584	4896	3350	3080	2612	1665	4816	2327	3062	3175	2574	3066	3837	3428	3782	4975	2356	3317	3838	2388	2703	2502	3227	6558
ENSG00000070061	2850	3171	2474	3078	933	2811	2112	2834	1904	1959	2457	3348	2254	2896	2990	3284	2694	2944	1036	4731	2736	3034	2183	569	3301	2520	5104	2999	2180	2708	849	3387	3944	3030	3042	2326	1840	3818	3029	3775	4086	2412	4203	2812	2024	1882	1071	3795	3526
ENSG00000070081	7564	3637	5671	3461	995	2796	3295	3231	3517	6298	2841	5492	5232	3474	3831	3777	2727	2564	2072	3759	2737	3381	3576	1295	6216	4485	4470	1965	3567	4234	3230	2645	4230	2615	2751	2205	1487	2620	2602	2589	9255	2550	4859	2848	2416	2062	3945	3084	5315
ENSG00000070087	17510	11765	6872	8884	3749	7526	10571	12184	10306	20593	6264	10718	15115	12554	7210	7315	7800	11075	6763	10877	5555	6926	9471	1172	11825	8905	9491	7911	4432	4411	5589	4918	10838	8847	12134	7252	7890	8853	7125	10171	14552	7940	12483	7556	9770	8217	6468	10969	8759
ENSG00000070159	2034	3290	2389	2494	1122	2937	3547	2543	2208	1449	2575	2891	2698	2904	2584	3518	2176	1917	1935	3276	2328	2392	3799	374	2555	2207	3561	4274	1435	1764	879	5828	3038	2901	2359	2963	2710	4744	3432	5329	4005	2058	3645	3467	3837	2081	1364	2939	3615
ENSG00000070182	78	102	98	99	15	67	38	93	107	164	254	90	84	83	108	221	112	149	41	299	88	78	96	9	67	122	36	57	200	95	77	308	40	123	65	124	114	92	140	241	217	131	210	1735	43	53	134	99	164
ENSG00000070190	59	148	2	94	66	46	25	59	131	61	629	70	27	91	170	27	205	24	189	47	313	897	87	133	35	24	26	456	649	311	7	202	41	96	80	202	247	60	148	103	22	109	41	290	469	410	803	188	164
ENSG00000070193	2	0	1	2	0	0	0	0	38	2	4	0	1	3	29	12	3	0	0	5	29	40	2	0	8	0	1	14	20	53	2	0	1	1	2	12	6	0	1	26	0	0	0	25	12	7	19	12	69
ENSG00000070214	18513	16093	15031	15714	5085	10888	9591	16895	17126	7027	9276	11694	27555	23437	17776	23707	14972	8471	12283	13475	11056	14965	27836	2715	14156	9480	11614	13325	7999	8416	6538	13929	23516	19834	15242	13484	9108	16420	14117	25612	14274	8266	23999	19500	17058	9108	6337	21473	9693
ENSG00000070269	1955	1521	2522	1918	761	1516	1722	1453	1611	1067	1884	1787	1496	1533	1998	1701	1374	1787	1293	2102	1345	1732	1684	326	1496	1380	1499	1368	1207	1384	1750	2165	1531	1610	1500	1324	1031	2491	1845	1551	2447	1166	1763	1768	1583	1190	1015	1462	1894
ENSG00000070366	1761	1943	1200	2742	181	1426	2216	3327	1364	1352	2167	2428	1191	2632	1954	3247	1945	3036	1560	3330	1810	2457	3579	97	2100	1713	5339	2406	2096	2591	340	3221	2415	3778	3837	1484	2066	2477	2441	3791	3410	1765	3692	3094	2329	1021	592	1978	3780
ENSG00000070367	2758	3465	2852	3938	923	2232	2779	2435	2164	2139	2927	1989	4188	3746	3152	3210	2477	2710	1795	3447	2946	3778	4126	525	2958	1881	4364	3750	2534	3599	2191	4194	4121	3861	2091	2829	2848	5582	3139	3959	3897	2240	4163	3048	4035	2524	2408	3646	2657
ENSG00000070371	507	716	597	545	362	653	788	549	531	464	403	530	795	562	608	757	661	264	499	884	265	564	578	174	700	168	1385	326	380	503	508	752	342	588	558	398	378	159	255	886	2155	416	792	752	564	340	134	683	835
ENSG00000070388	5	9	6	2	2	4	4	6	2	2	4	9	14	2	4	4	3	2	3	5	4	2	1	4	6	9	6	2	6	1	2	8	3	3	1	7	2	2	0	1	12	4	2	9	8	1	2	3	1
ENSG00000070404	836	4067	3041	5662	8022	4718	1095	2632	5725	876	2436	3475	3238	4074	3423	2370	1358	1213	5325	2852	4384	2414	5865	6645	1203	473	780	5278	1182	589	1996	8826	4548	3265	2300	2172	2917	2486	5984	2322	1563	2246	1766	4646	2533	4207	2102	4335	7757
ENSG00000070413	11932	15646	20217	17081	9154	11032	11962	18575	13721	10429	12883	19967	16248	17044	13339	18705	11889	12818	13981	20199	7428	9439	14023	3962	11565	6901	20465	14187	12893	9092	7478	19378	12034	15404	14576	12181	12724	17043	18323	30385	42464	5652	8365	11257	14450	10768	12530	13989	21993
ENSG00000070423	1239	1597	1700	1260	2060	1523	1384	1518	1744	535	1608	1290	1971	1365	1633	1092	1041	1370	2365	1425	1881	800	995	932	1767	1009	1628	1316	984	744	2801	1279	1260	940	1132	1248	1440	1551	1241	1773	2229	1319	727	1349	1542	1471	1160	1336	2723
ENSG00000070444	1580	2295	1694	2498	861	2081	1723	2441	1692	1843	2106	1890	2420	2497	2098	2970	1880	2419	1664	2685	2523	1812	2386	384	2173	1694	3166	2220	1455	1160	1212	2862	2150	2691	2186	1600	1849	2449	1919	2994	2709	1822	2343	2908	1880	1496	1169	2064	3463
ENSG00000070476	1619	1991	2041	1944	711	2196	2823	1824	1343	1993	1675	1786	1439	2085	1888	2065	1749	1793	1514	2056	1833	1749	1943	205	2352	1544	2581	1745	1199	1692	926	2665	2032	2167	2126	1462	1417	2930	1629	2145	4345	1466	3298	2262	1845	1129	1067	1739	3107
ENSG00000070495	1357	1844	1514	1424	1098	985	891	1335	1285	957	1103	1748	1456	996	1394	1165	965	859	1254	1109	1441	1329	1064	1052	1152	964	1816	863	1087	1023	1483	1631	919	885	1053	1033	670	1005	982	1088	1915	899	1665	1585	1246	1304	1107	1430	1913
ENSG00000070501	1750	848	696	834	510	772	714	749	707	812	945	1010	919	735	873	727	753	1071	720	717	741	864	754	231	862	583	516	575	725	570	782	741	699	525	890	582	530	1074	812	710	1427	684	706	766	685	905	894	813	1099
ENSG00000070526	29	15	3	99	9	38	1	33	59	20	77	8	37	14	40	35	39	15	10	124	44	43	42	25	58	3	15	5	144	64	33	52	54	34	39	42	62	35	43	25	30	65	15	67	12	28	41	42	88
ENSG00000070540	1807	1436	842	1439	373	1225	853	708	1307	1119	881	875	1344	1184	1073	1061	942	1074	1519	1232	1135	1357	1109	80	1298	1012	1837	1427	1127	931	869	1159	1415	1012	1041	1203	1173	1126	891	1134	1888	774	1442	1474	953	1318	907	1414	1867
ENSG00000070601	41	5	11	2	2	3	5	8	18	37	13	12	13	20	13	5	10	2	3	4	3	17	7	3	32	5	22	1	33	25	6	3	11	16	14	15	8	204	7	4	4	9	11	8	7	3	16	13	18
ENSG00000070610	5380	4520	3883	3816	2074	4362	5704	3389	3154	7601	4417	5053	5728	3757	4214	3896	3365	3518	3047	4516	4357	4096	3025	858	4567	3349	5680	3395	2991	8910	2668	4130	4543	2994	4222	3250	2768	3929	3417	4190	8144	3332	5404	4657	3275	3167	2948	4296	6082
ENSG00000070614	7961	9369	7363	12647	3067	8636	14144	13133	7763	9077	8989	9129	9506	10216	10706	10276	8585	7971	7698	13319	8313	9265	14206	1299	7743	5192	14612	10504	7514	7843	4527	11350	8454	12051	10367	8299	9988	8343	8867	14274	12371	11454	12700	10775	8730	6531	4206	7751	20820
ENSG00000070669	1189	1577	2877	1063	827	1854	1176	912	1247	1103	893	1361	3023	4681	1108	1088	1496	1189	909	1014	1282	1274	841	537	1202	1633	1194	643	971	968	1996	1246	5287	848	1392	823	907	7906	1227	1013	2134	1276	1219	1334	843	834	862	1031	1278
ENSG00000070718	1659	1507	1242	1376	352	1090	1214	1578	1008	1383	1066	1519	1452	1322	1182	1338	1103	1340	888	1774	1170	1410	1421	240	1844	1328	1911	838	855	1177	888	1130	1164	1425	1513	1338	909	1524	1199	1805	2323	1354	1992	1402	1294	748	527	1438	1506
ENSG00000070729	33	7	7	14	24	18	0	7	11	55	31	25	3	12	7	10	12	63	17	8	18	8	96	0	9	0	6	11	25	13	4	3	9	15	13	6	28	48	13	46	22	10	6	24	16	10	91	9	14
ENSG00000070731	2524	1802	1699	1681	2045	2580	2071	872	1132	182	1708	2474	1048	2325	1672	855	950	6812	2186	1035	501	2183	2558	497	2287	3518	2966	1810	502	2443	2576	1009	2838	1547	803	1275	1320	7121	3406	2449	4137	934	616	694	1200	2090	1845	1150	4701
ENSG00000070748	135	1	0	1	1	0	0	0	0	0	6	0	0	3	3	0	0	4	5	0	0	1	1	6	5	0	0	28	1	0	0	0	0	0	0	4	191	0	9	1	0	5	0	13	3	8	0	9	1
ENSG00000070756	37029	56007	49421	55790	24945	43958	36737	54157	40628	17851	41369	34788	58115	61197	43945	62335	39629	61845	62964	40550	40264	58754	77517	12476	32869	32368	32745	50782	42015	34110	31267	59695	37733	50221	51815	43762	50515	116719	43392	65502	57303	40364	42742	54245	71413	39280	40720	54883	78995
ENSG00000070759	496	898	407	653	142	462	574	1017	370	291	664	788	598	516	556	794	413	872	379	645	266	712	650	181	375	251	556	345	526	504	266	878	313	746	954	493	345	694	324	919	788	409	643	738	870	358	213	605	688
ENSG00000070761	2567	2693	1671	1912	974	1554	1462	2708	2280	1641	1697	2525	3049	1998	1743	1478	1461	2021	2027	2323	1833	1615	1866	294	1999	1376	1910	1400	1351	1635	1448	1763	1770	1657	2313	1752	1206	1838	2024	2076	2597	1786	2151	2059	1735	1890	1546	2084	2480
ENSG00000070770	3514	5856	5388	4067	3135	4286	4303	5735	5004	2728	3549	4058	6287	5905	4600	5418	3400	4129	6235	4034	3846	4889	6597	1253	3658	3972	4442	4532	3153	3148	5119	4867	3979	4624	5216	4654	4434	7359	4219	6426	5941	4233	4745	5595	5014	3720	3041	4532	5509
ENSG00000070778	6629	3174	3055	4113	635	4536	5212	4216	2354	2654	2628	3339	3918	3317	3622	5996	3041	3563	1183	4511	2637	2898	4101	218	4331	2662	4702	2542	1633	2485	1780	4236	3139	4048	3672	2670	2908	3661	3518	3885	7729	2699	7001	3366	2311	1309	850	3674	5963
ENSG00000070785	2698	1697	1237	1228	1004	1089	1125	1540	1522	1123	1194	1909	1958	1703	1068	1103	991	1030	1365	1550	1062	1124	1139	1417	1327	734	1680	1118	1066	1127	1390	843	1426	1254	1587	1224	976	1977	1245	1818	1522	1077	1039	1129	1333	1471	1149	1389	1627
ENSG00000070808	6	0	3	0	0	1	4	12	16	3	4	0	10	0	3	3	2	25	2	4	17	10	0	0	2	1	7	6	5	13	3	2	2	2	12	35	5	0	6	3	1	4	3	449	14	5	0	7	10
ENSG00000070814	1713	3178	3731	2693	2217	2574	2412	3397	3083	2772	3277	3122	3246	3504	2753	2717	2905	3234	4185	3500	3445	3676	2785	2946	2509	2120	3183	2852	2888	2066	4074	3710	2408	3113	3417	2572	2416	4647	3350	3737	3835	3396	2448	3901	3117	2611	2639	3102	4543
ENSG00000070831	24552	14520	7831	16219	5974	10967	9045	11630	10632	10999	14593	13122	15427	12694	10808	12110	9531	11004	12164	17085	14165	14278	18935	4114	12210	8832	14465	15672	11476	10750	8604	14104	14518	12299	12448	10671	11894	15236	13175	13802	15348	10456	14825	14976	16391	16210	11790	15403	14485
ENSG00000070882	2093	3761	1953	3354	964	4868	3071	3855	2015	1367	5085	1981	3057	3316	2491	3892	3656	689	1652	3625	3536	3974	5466	374	3252	1487	1953	2970	2796	3179	919	1726	3754	3718	2705	2652	2377	4710	2986	4510	1866	3337	5022	2608	2744	2506	3014	3537	2946
ENSG00000070886	10	0	1	1	3	1	0	0	0	9	1	2	1	0	2	1	3	1	0	1	1	6	0	0	3	37	4	0	0	2	11	1	1	2	0	0	1	0	0	0	128	2	6	2	0	0	0	0	8
ENSG00000070915	9	2	6	1	2	3	1	2	9	6	8	5	2	3	9	1	7	0	10	0	13	68	0	5	2	1	4	0	28	23	3	8	3	4	3	1	1	3	7	3	2	2	4	18	11	4	0	6	7
ENSG00000070950	835	1161	994	1099	518	885	702	1096	812	478	1007	1054	1276	1039	898	754	576	1030	940	1127	987	919	1217	283	700	703	978	1075	672	765	514	1583	953	1285	1122	894	817	1493	1050	1415	824	717	920	1287	1480	804	709	1133	1291
ENSG00000070961	1686	2307	1828	2737	556	1877	2021	2538	1528	914	2782	1794	3265	3200	2967	4292	1996	2042	1332	4454	2210	2768	3330	166	1990	1311	2348	1887	2295	3023	1257	3321	2273	3029	1758	1851	2069	4832	2012	3101	2186	1279	2656	2473	2750	1543	4703	2104	2375
ENSG00000070985	44	39	53	13	11	28	6	41	4	319	15	42	29	11	20	31	50	40	0	12	36	14	8	13	21	41	22	4	18	11	34	6	9	17	83	7	6	41	8	15	64	61	136	104	7	13	5	44	73
ENSG00000071051	5505	5468	5687	6039	1601	4960	3839	8407	6569	2955	6344	7487	8285	7521	4725	4604	4644	6689	6366	7536	5652	3403	4280	493	5837	3716	6091	4934	2825	4260	3304	5401	5701	4061	5529	4005	3898	5809	5703	6936	7418	4419	3094	3778	5190	3890	4411	4757	7139
ENSG00000071054	5465	6448	4266	12215	3183	7362	5170	6404	6879	4695	11021	7609	5812	6628	7145	7799	4692	9865	6408	14244	8877	10997	11410	2339	5046	3985	8754	12749	7665	9310	4675	6909	7884	8555	5673	5514	6975	8931	9299	7289	8129	7409	7733	8122	8177	7477	6739	6670	13299
ENSG00000071073	3052	2145	1351	2862	572	1720	2813	2053	1402	1068	2016	1612	1766	2529	2335	2252	1635	1841	1398	1860	2323	3386	3145	496	1794	1256	1822	1825	2455	3005	618	2538	1860	2154	1900	1440	1324	4598	2408	2471	3104	1438	2958	2626	1888	1729	2006	2092	2908
ENSG00000071082	90198	77946	49921	42870	64148	40988	33441	56010	55461	15126	32278	67390	85331	49505	35988	37557	29397	48766	63255	41668	28163	43110	35301	45437	51980	22750	27786	39050	29314	29694	67658	30600	55375	31070	39123	38047	34049	89591	38388	55820	53346	30344	38731	26230	46146	61423	41951	50850	61211
ENSG00000071127	25603	27717	14149	33750	15765	21145	17166	25282	24091	17207	31538	28511	25281	23743	21513	33604	20523	25358	29890	43712	25733	23550	32382	7472	17118	13107	25529	30076	18879	20359	18655	36053	24098	22607	29471	21609	25088	26625	26394	32202	27846	23867	24865	27076	27144	26978	19771	26483	39558
ENSG00000071189	5583	3658	2885	4159	821	2934	3507	2771	2194	2930	3064	2482	3975	3566	3625	4852	2981	3551	1670	4768	3363	3564	4413	276	3920	2963	4881	3852	2564	3400	1848	5058	4126	4582	3551	3358	2724	6047	3166	5141	5235	2470	6930	4160	4363	2005	1855	4506	3139
ENSG00000071203	13	9	13	18	13	80	0	46	14	2	10	2	64	4	18	94	59	3	4	39	0	15	7	7	7	9	1	3	1	0	31	7	18	20	0	30	15	27	7	29	16	32	36	9	1	2	1	23	19
ENSG00000071205	665	1571	1481	2289	830	1213	717	1705	2407	713	1876	1645	2037	2123	2509	2198	1271	1267	2313	1814	1502	1900	1849	982	961	381	771	2682	1378	886	918	1361	1400	1922	2690	1376	1788	1034	838	2457	764	1297	1340	2100	2080	2049	1119	1963	2170
ENSG00000071242	13387	16727	11837	18614	5685	10212	6087	11620	14793	5383	12235	12018	18698	21590	13370	16042	12130	14008	16149	17970	12864	13040	25336	3223	19719	13050	15941	19682	10931	7905	3647	15889	21895	17799	18774	15727	14466	29907	10775	19197	25823	11573	19424	18429	15772	10499	10664	16094	20744
ENSG00000071243	1195	748	573	812	195	918	824	1052	500	608	709	862	941	693	951	983	702	693	243	1077	666	893	724	27	968	654	1016	590	543	650	423	1154	753	565	1002	674	438	1158	754	702	1233	741	1869	847	634	581	406	779	913
ENSG00000071246	2040	892	675	1374	356	1480	1324	2175	1573	1463	1463	1456	1194	1162	1690	2129	1546	1560	693	1762	2982	2705	608	403	940	761	2645	469	1440	771	1149	1145	764	1440	1699	1196	898	819	1278	1492	3400	2512	1114	1725	1251	931	987	1005	2717
ENSG00000071282	423	341	427	1045	433	768	698	514	1740	756	1228	588	1195	460	976	947	501	338	763	1007	2044	1375	592	602	633	198	488	815	1200	1077	581	769	373	543	365	847	608	401	1288	741	333	697	306	2459	815	1328	1597	910	2945
ENSG00000071462	9149	7242	8223	4850	5177	5248	4462	7018	6298	4104	4664	6914	7379	5661	4276	5114	4454	3959	6155	7030	5837	4223	3681	3441	5988	4602	5014	3809	3893	4319	8827	4604	5429	3918	6738	4715	3772	4957	6675	5914	7002	5506	5559	5274	5186	5322	5560	5718	6097
ENSG00000071537	7671	6568	6782	10297	1389	4431	7839	5903	4758	8508	6024	5765	11030	11766	9417	8016	7516	5282	3306	12195	5612	9770	10512	942	7546	8100	10700	6859	10431	9017	4828	8597	13360	8460	5915	5275	5536	14784	5714	8755	12513	4118	11374	7801	6858	4473	3753	7143	7558
ENSG00000071539	66	105	74	109	30	77	61	59	127	93	109	41	200	94	57	76	66	63	62	57	106	124	73	18	36	82	28	137	71	60	195	85	59	91	63	81	99	207	40	102	81	68	63	87	135	121	101	91	98
ENSG00000071553	19806	22951	17357	15574	9896	14355	12240	17573	18792	15536	11499	17488	33681	19321	13601	20577	12295	12743	20207	16542	15409	14916	14793	10421	16880	18043	18818	16643	12338	9435	14530	14719	14331	15779	19235	17706	14551	17597	22050	20336	29117	14415	14717	19206	17031	14857	9426	19087	19954
ENSG00000071564	2826	3873	6190	5019	2773	3985	7907	6116	4315	1448	5043	4189	4600	3964	5311	4025	4060	7026	5424	5657	4868	4194	3676	989	3643	3628	4927	3897	3553	2482	5431	4846	3676	3750	4565	3345	3933	6038	4225	3950	6587	3919	3306	4749	4189	4746	4132	3939	7271
ENSG00000071575	987	1511	1773	2611	875	1844	1433	1425	2204	963	4607	2401	1470	1437	3047	1831	1682	6662	1865	1616	2897	4205	1573	617	1414	1102	1868	2183	3098	2275	955	2832	1187	1333	1627	2000	2337	9006	2609	2006	2465	2211	663	2192	1450	4402	6043	2308	3656
ENSG00000071626	4349	6065	5784	5115	4908	6228	6502	4886	5590	3772	5498	5075	7032	5387	5538	4431	4430	4834	6160	5329	6382	4429	3901	3396	4871	3948	4760	4797	3444	3062	6298	5450	5627	4283	4564	4549	4108	7334	4019	6426	8101	4375	4024	5565	6641	5162	4021	5291	8158
ENSG00000071655	3756	4837	10078	5057	7378	3955	4737	5473	4793	2402	4793	6150	5900	4504	5482	4204	4252	4096	5514	4761	6679	2948	1993	7817	4346	3749	5811	3733	3506	3630	12504	4558	4357	2883	4111	3398	3415	3034	5497	5154	8578	4367	2964	5459	3175	5230	6887	3678	8062
ENSG00000071677	1	0	0	0	0	0	0	0	0	0	0	0	0	0	0	0	0	1	0	0	0	0	0	0	0	0	0	0	0	0	0	0	0	0	0	0	0	0	0	0	0	0	0	0	0	0	0	1	0
ENSG00000071794	3801	3169	2242	3399	629	2120	3584	3931	2024	5369	2478	2989	3676	3152	2933	3380	2785	3076	1019	3999	2021	2436	3344	158	3788	3016	3787	2123	1763	3511	1434	3080	3811	1629	3664	2114	1815	3736	3202	4721	4186	2513	4202	2990	2355	1539	1007	3135	2763
ENSG00000071859	4721	7061	8127	3485	8553	6693	3218	4945	7341	3660	3969	5887	8155	5301	4508	4692	3833	3695	7108	4627	6132	5245	3451	10156	5210	4361	5248	4893	3681	2633	7164	4017	5092	3387	4822	4541	3627	6277	5045	6122	6208	4188	4026	5843	4437	5970	6105	6316	6848
ENSG00000071889	6629	4893	8181	3768	3560	4249	4471	5582	4794	4116	3314	5182	5680	3832	4231	3975	3369	3747	4066	4306	3956	2185	2529	3329	4973	5228	4539	2723	2735	2321	6700	5094	3431	2664	4467	3195	2326	3978	4899	4764	7605	4204	3242	5041	2881	3155	2655	3986	5549
ENSG00000071894	4173	5513	4949	5845	5339	8530	5906	8947	5942	4949	8146	7882	6049	6094	6121	5826	5946	6111	5344	8702	5915	5665	3532	3316	6718	4250	7050	5312	4749	3446	11425	6115	5969	6547	6790	4511	4569	6776	6289	7731	11392	5407	6065	6564	6506	4270	4241	5873	8906
ENSG00000071909	446	1178	478	559	147	629	578	538	527	520	824	454	673	743	697	354	457	891	519	763	429	653	1114	161	488	329	795	1636	635	97	154	330	852	1180	822	936	1116	680	519	838	167	301	684	618	1122	780	663	1381	497
ENSG00000071967	26551	23874	39597	25979	6809	18412	27245	26858	19771	10987	19586	22274	21063	24818	28192	31190	19438	16990	20729	28250	14769	26109	55441	1721	24249	19372	33254	21683	15039	29299	11552	43661	27304	26746	22967	15434	17623	27189	25819	25167	29562	15825	50983	24196	19928	12480	12659	26161	30370
ENSG00000071991	12	2	1	2	0	27	2	1	27	3	0	1	7	2	9	91	0	0	16	3	3	4	2	0	12	0	1	1	4	25	11	3	0	0	6	6	16	0	2	3	0	0	0	132	0	13	3	9	6
ENSG00000071994	5086	3379	3170	2775	1701	2865	2491	3530	2850	1627	2597	3327	3943	3162	2711	2556	2731	2595	2179	2676	2262	2416	2208	623	3004	2256	2948	2037	1926	2119	3284	2938	2943	2110	3061	2278	1993	4086	2970	2991	3730	2418	2800	2252	2404	2719	2260	2770	3349
ENSG00000072041	4	0	3	1	0	0	0	2	1	2	3	1	0	1	8	8	1	9	0	3	0	2	1	0	1	49	2	2	0	6	7	0	0	0	0	4	0	3	0	3	1	1	7	1	1	1	0	2	5
ENSG00000072042	13183	5744	7619	6513	2105	4224	7223	5938	5157	6578	5710	7903	10094	6140	6587	7881	5630	7263	5585	8418	4877	4524	5284	1627	8194	6343	10473	3694	6801	4634	7825	5329	5805	4428	6988	4302	4078	4771	6044	7478	11039	4545	8597	7114	5167	3857	5657	6283	6418
ENSG00000072062	8022	7958	8842	6129	3682	5373	6100	10139	7669	3491	7209	7687	9581	7672	7517	7876	6823	7556	9576	9765	10044	6296	6616	1920	8743	8230	11093	6068	7356	6678	8328	6175	5556	6955	10888	6435	5479	5671	9405	10136	13154	7649	7221	11430	7449	4977	7201	7462	10134
ENSG00000072071	5067	5978	11844	6131	4323	4399	4440	6584	4229	2340	4640	5796	7088	6700	6900	6965	5082	7042	6179	6336	4779	4110	5044	2105	6786	7402	10065	5235	3469	3698	10433	6571	4494	4993	6430	4545	4819	4334	5683	9161	11983	5146	4119	6555	4014	3097	4532	3740	9462
ENSG00000072080	0	0	0	0	3	0	0	0	0	0	0	0	0	0	1	0	0	0	0	0	1	0	0	0	0	0	0	0	0	0	0	0	0	0	0	0	0	0	0	0	0	0	0	0	0	0	0	0	0
ENSG00000072110	5830	8054	3557	13401	2576	8458	4099	9420	14324	11234	15573	6588	10728	10107	11161	5646	5127	14671	6436	15205	12441	9567	8925	1588	3280	2533	8431	9443	9056	6241	4918	10140	10205	10295	5528	6237	8320	21344	8095	9728	9207	7817	4795	10584	7426	11605	11107	8398	18117
ENSG00000072121	1656	2232	2194	2305	960	2286	1678	1936	1762	2115	2314	1968	1589	2388	2240	2919	1924	2112	1589	2334	1937	3405	3177	544	1943	1722	3484	2473	2051	1913	1509	2709	2207	2960	2069	1878	2336	3279	1940	3337	3146	1484	3707	3118	2102	1903	1105	2109	3550
ENSG00000072133	1161	337	1610	607	142	638	1453	825	328	893	497	455	232	489	1207	983	1046	766	143	616	407	473	634	76	1187	1238	845	332	315	750	394	711	513	608	979	270	204	1441	567	301	1592	327	2610	789	209	324	518	473	1000
ENSG00000072134	2526	2953	2580	3303	1431	2886	1952	2686	2256	2058	2868	3275	2289	2670	3190	2711	2123	3557	2914	3117	2642	2141	3008	1143	2261	1797	3102	3086	2018	2132	2437	3411	2508	3138	3292	2113	2289	2678	2915	3523	3703	2043	2757	3250	3261	1964	2000	2978	5031
ENSG00000072135	4067	2175	4349	2936	2724	3282	3656	2702	3145	2703	3626	3543	3953	2107	3097	3540	3333	1668	4241	2801	3926	4275	2486	3321	3827	2029	2849	3568	3790	4639	5539	3184	2519	2516	3333	2892	3180	4174	3301	3799	4031	2128	3356	3969	2811	3114	3557	3137	6607
ENSG00000072163	1992	765	718	2859	488	1948	519	1927	2558	1368	1735	787	2280	1107	1874	2566	1447	388	731	2083	1621	1416	343	752	2344	347	2788	406	1216	1759	2245	1173	652	884	1842	1187	1252	440	1027	1129	1666	2758	1246	1701	545	995	501	1710	3607
ENSG00000072182	0	3	7	2	3	1	2	0	5	3	2	1	0	0	3	1	1	1	1	1	6	3	0	11	0	1	3	2	1	0	4	0	0	2	3	6	1	2	1	1	1	6	0	5	2	3	2	1	1
ENSG00000072195	175	240	1051	305	68	521	281	339	1206	1295	739	285	526	255	341	311	569	145	222	205	525	436	87	82	426	1014	206	281	191	289	728	123	163	333	288	310	629	127	495	192	1543	355	575	1507	371	537	331	299	640
ENSG00000072201	3475	2847	3226	3173	390	2232	2420	2631	1829	1917	1549	2253	2174	1769	3245	1925	1959	3232	2369	2096	1590	1670	3758	76	2915	2092	2941	1983	1009	1774	885	3697	1951	2574	2802	1687	1449	2978	2091	2719	4429	1866	4245	2153	1933	1334	1096	1797	2984
ENSG00000072210	26038	18466	15880	15459	6231	12880	19023	23206	11652	29183	11450	15469	20273	18444	10926	18857	12058	12820	12621	19325	15404	14207	16208	3145	14678	13451	28065	13062	14801	10642	8049	16741	16490	16489	20175	10632	9725	19469	19611	24901	21255	12921	13653	19604	15108	11248	10729	16939	17553
ENSG00000072274	4424	1980	2796	1862	537	1076	4819	2317	1025	1548	1187	2490	3466	4649	2351	5298	2460	2096	821	3603	2236	2658	4151	448	2528	1715	6772	2253	3413	4034	589	4383	3450	2227	2047	1390	2461	6384	1116	2144	3188	744	4805	3886	4117	2417	965	2845	3122
ENSG00000072310	8536	11106	12292	16395	8759	12383	4587	4425	9020	10425	14548	12835	6726	6917	8297	9366	5715	16269	21579	12339	12693	5766	6045	4580	6363	6028	14328	15363	9823	9260	12405	14685	6470	7595	8376	7540	11545	7569	13681	12986	11580	7375	5501	7667	17230	8170	8065	10791	21366
ENSG00000072315	2447	176	27	1423	1	172	0	2701	381	0	724	507	1074	984	349	6541	1330	1490	25	12855	1753	128	218	0	200	19	1917	10	1457	522	12	653	769	2855	7566	340	44	183	863	2825	21	916	419	5697	1015	32	11	575	43
ENSG00000072364	7134	7796	5709	12742	1852	6574	8216	6745	5394	7647	7876	5481	8319	9952	8634	12774	6224	10851	4134	10727	8010	9250	19418	591	8554	6981	10050	11867	5810	9239	4172	12186	11340	14172	7267	7480	7187	18603	8489	12323	12408	8140	17511	12067	11060	5240	4483	9206	9512
ENSG00000072401	1072	1182	1335	1486	541	953	782	967	764	779	1542	744	1399	1253	1437	1102	1148	1078	667	1330	1545	1460	940	164	854	743	1094	1123	825	768	570	1702	1295	980	646	1042	972	1978	1569	1126	1141	1083	1007	920	1291	1552	1611	1342	977
ENSG00000072415	5678	4377	2377	5051	1070	3102	6482	5230	2653	3733	3088	3684	3222	3714	3773	5168	3201	4119	1639	5173	2591	3157	4546	407	4600	2544	4314	4014	2254	3494	2329	5411	4193	4850	4690	2942	3026	5433	4159	5168	4883	2945	6671	3574	3587	2002	2047	3582	4881
ENSG00000072422	927	242	463	705	79	503	732	641	556	803	671	269	250	213	368	771	385	858	248	696	599	761	377	85	1466	949	1148	615	430	419	365	385	171	271	680	399	502	275	384	306	4300	609	1042	487	209	531	281	412	1483
ENSG00000072501	3169	4236	3351	5017	812	2577	4179	5160	2769	2782	3825	4559	4533	5339	3777	6839	4742	6434	2525	8801	4276	6613	6137	478	4826	2736	6835	5035	4874	5501	1282	5806	5517	5918	4213	2996	3721	8156	4231	5545	7915	2897	6946	7205	4282	3327	2790	5874	8019
ENSG00000072506	4526	4109	4496	2995	4675	2719	4411	4113	4016	4745	2894	5082	5471	2584	2815	3651	3234	3041	3941	2927	3523	3273	2032	3742	3928	2940	3562	2943	2636	2441	4101	2580	2911	1772	3620	2892	2942	2409	4570	2951	5267	2364	3189	3540	2616	3886	4541	3289	5299
ENSG00000072518	4555	4166	4234	4604	2192	3266	4961	6042	3632	4283	5386	5219	4666	4702	4499	4849	4320	5306	4415	5240	4647	4360	4616	1126	4570	3805	5691	5233	3720	3853	1865	4231	3533	4731	5916	3834	4427	5576	4089	6267	7943	3167	4886	5500	5137	3783	2975	4373	6633
ENSG00000072571	164	72	114	126	8	97	119	62	136	151	138	68	240	162	112	202	124	78	47	107	139	251	85	3	49	239	61	134	146	65	202	123	30	114	111	141	103	454	83	95	152	63	57	171	213	117	111	99	150
ENSG00000072609	1015	1262	1828	1216	574	1752	1120	991	1279	1201	1560	1057	1380	1039	1368	942	1210	1174	888	1197	1793	1436	668	309	1284	1160	1437	1156	1361	832	1349	1203	1113	1053	996	1256	960	1265	980	1287	2191	1347	1153	1709	1482	1296	1163	1402	1949
ENSG00000072657	14	1	0	13	0	5	9	1	5	6	2	0	1	0	29	20	10	6	0	8	3	12	3	3	5	0	0	2	22	10	0	5	2	2	3	14	10	3	9	0	1	2	4	5	7	8	0	5	13
ENSG00000072682	8044	8123	8732	6574	2564	4772	1679	5381	6540	2894	8264	5803	7361	9370	4922	5504	3599	4652	10518	6796	6817	7598	3520	1036	4100	4371	5600	6448	7317	4027	7826	5617	6635	9137	6883	6677	3801	5381	6260	12807	9115	8150	2551	8471	10856	6320	4027	8308	5072
ENSG00000072694	227	210	28	171	421	142	57	146	361	125	418	199	132	157	384	105	238	110	603	109	476	1348	122	300	280	63	62	113	905	289	16	159	174	102	193	173	375	155	154	143	90	203	89	347	328	943	739	383	646
ENSG00000072736	1029	452	1061	1975	270	643	1068	923	541	1003	959	844	362	791	1085	1434	746	1221	540	1270	623	1635	1853	153	1098	796	1548	1489	1236	1395	409	1322	699	1088	790	602	1121	1463	1200	1250	1312	623	1911	1321	603	708	898	731	2430
ENSG00000072756	1586	1174	825	1357	395	1262	1073	1081	1081	1218	1046	872	1984	1200	1204	1200	911	947	840	1450	1254	1268	997	170	1173	783	1635	1018	869	1117	637	1451	1657	950	908	790	895	1660	1362	1376	1318	1079	1170	1374	1263	1011	945	1388	1016
ENSG00000072778	27086	29246	19539	21457	23086	22434	39377	37878	20542	31324	26945	37924	30904	21620	24212	28656	18617	18504	22241	23968	20145	17216	15917	13131	17994	14797	28143	20323	18739	10777	52387	20258	22130	16993	34758	19560	20346	28008	23870	31460	35495	17044	18676	22156	30951	20338	18436	30418	26549
ENSG00000072786	1384	1167	640	2201	833	1358	956	1557	1332	1264	2495	1475	1359	1368	1350	1869	2053	1294	1450	2367	2587	4067	1139	921	1318	834	2588	1099	3339	2371	1769	1891	1053	1327	2187	1117	1533	1101	1556	1239	1700	2349	1918	2243	1781	2152	1558	1571	2509
ENSG00000072803	3132	4156	2126	4386	1286	2476	2738	3554	2408	2871	3344	3329	3972	4181	3347	4147	2773	4055	2846	4341	3150	3777	5500	439	3402	2314	4277	4374	2737	4019	2355	4916	5273	4572	3330	3151	3533	5745	3353	5251	4179	3729	5213	3870	4481	3003	2368	3874	4256
ENSG00000072818	502	997	914	398	967	797	575	839	834	430	1128	950	580	539	710	303	774	348	591	347	1282	2825	255	2217	760	311	1142	333	1808	994	659	892	562	465	598	625	382	173	730	716	969	580	460	1211	1154	763	1301	862	942
ENSG00000072832	604	750	1357	1203	503	1474	948	864	1257	745	1130	1168	838	1005	1203	1236	542	1412	512	1252	1419	1069	710	165	689	669	1562	592	829	644	822	924	601	749	1272	761	637	806	1173	871	1054	1019	714	983	707	797	1799	878	2445
ENSG00000072840	1264	1512	1579	2807	407	1725	2982	2379	1195	1447	2238	2071	1599	2390	2337	2149	1386	2610	1183	1934	1279	2335	3422	127	1621	1590	2920	2619	1422	2255	178	3827	2391	3193	2060	1343	2336	3259	1736	3301	2707	1009	3600	2745	1870	1376	464	1916	4326
ENSG00000072849	6086	3102	4206	3480	1648	2892	2794	2673	2747	3836	2839	3325	3765	2740	4417	2839	2637	2506	2163	3594	2958	2792	2036	1484	3747	4425	4469	2096	2699	2025	4900	2826	2943	1771	2785	1794	1619	3097	3478	2730	5624	2438	2886	2923	2116	2627	3384	2790	3621
ENSG00000072858	250	52	40	80	20	88	117	52	87	38	107	36	60	67	90	34	804	49	40	53	161	462	66	110	67	274	3090	25	329	274	301	138	70	69	151	93	33	26	86	87	46	90	293	212	113	82	93	60	131
ENSG00000072864	557	819	618	974	260	454	682	853	828	626	1113	704	836	893	927	937	855	1253	845	1024	957	1315	1003	85	669	827	740	907	1062	656	387	920	617	878	1067	575	699	930	716	803	1002	787	749	1477	1333	790	572	1033	1421
ENSG00000072952	494	281	559	1145	114	723	574	903	1339	606	814	429	1197	377	794	678	701	441	218	1173	1205	767	445	139	757	180	1549	198	780	960	560	318	206	539	1020	554	294	274	398	561	487	1687	416	1606	345	328	209	520	1506
ENSG00000072954	509	298	406	170	84	158	359	147	174	896	242	244	220	139	228	119	150	249	97	104	99	225	158	77	286	268	303	213	137	693	559	91	168	122	117	109	167	346	313	163	904	141	371	877	139	211	339	168	344
ENSG00000072958	2382	2969	3497	2873	2076	2362	3052	2646	2755	3846	2895	2592	2792	2461	2649	2341	2307	2615	3504	2527	3300	2816	1953	1588	2617	2027	3338	2608	3076	2414	3964	2922	1983	1998	2904	2452	2352	2190	3167	2865	3782	2685	2105	3087	2382	2759	2904	2776	4731
ENSG00000073008	1462	1710	1521	2811	758	1849	1179	1068	1442	1705	1531	1485	2323	1486	1768	1484	1246	1289	1911	2431	1370	1357	2142	816	1683	1386	2021	1552	1234	1299	1577	1849	1515	1659	1375	1117	1341	2631	1899	1410	2338	1222	1996	1764	2111	1649	1140	1597	3288
ENSG00000073050	2698	4488	4682	3235	2433	3165	3039	4875	3282	2405	3178	5263	3576	4189	2917	3378	2983	3078	5717	3951	2771	2967	3215	854	3508	3697	2966	3989	2896	2215	5185	4905	2949	2982	4015	3626	2964	3595	3385	5027	5033	3153	4118	4219	3535	3014	2568	4263	4620
ENSG00000073060	3677	1805	1313	2852	841	1633	1344	2776	1525	3490	1998	3130	1888	1296	1693	2053	2263	2092	748	2381	1253	1323	1186	704	3217	3090	3379	1634	1424	2807	6502	1293	2377	1489	1228	857	2635	1499	2515	1295	5110	2225	2873	1066	2880	964	980	1197	3065
ENSG00000073067	4	18	17	61	21	248	18	8	9	50	10	3	7	5	37	34	13	34	1	124	13	4	72	11	5	21	3	9	0	52	512	46	20	22	29	6	33	3	234	4	73	196	53	41	2	1	0	8	289
ENSG00000073111	1506	3256	2118	2673	1389	1433	1676	2540	1926	956	1995	2893	2962	2081	1603	1924	1724	1940	2746	2461	1464	2393	2538	468	1679	1592	3968	3375	1710	1080	1756	2227	1565	3589	1971	2033	2020	2696	2214	3463	1756	1739	1942	2307	2746	2247	1337	3106	3028
ENSG00000073146	34	15	3	25	7	49	13	55	19	32	10	20	16	9	14	18	84	7	11	43	23	29	1	11	55	5	86	8	25	6	6	8	5	11	52	16	4	28	18	15	45	32	35	27	10	7	6	20	44
ENSG00000073150	608	600	815	535	524	590	1301	759	571	2302	582	476	769	472	626	655	780	450	837	940	488	238	273	294	735	706	1126	294	517	112	496	903	369	400	607	342	197	1303	665	376	862	386	280	619	412	283	622	549	942
ENSG00000073169	1469	1888	2496	1567	2071	1928	1856	1921	1798	2139	1957	2232	2126	1305	1874	1440	1666	1382	1551	1578	1298	988	883	1630	1829	615	2223	1226	1126	1044	2596	1585	1218	971	1058	1309	1195	1282	1393	1838	1809	1005	740	1211	1277	1361	1346	1327	2452
ENSG00000073282	30	69	10	474	26	114	19	42	90	33	2500	69	16	253	553	166	90	1330	89	487	157	325	277	14	37	3	115	132	609	656	6	1746	37	401	370	66	466	90	225	918	31	45	191	1130	56	1479	3309	119	1343
ENSG00000073331	1487	1584	1694	1543	511	2398	1018	1346	1160	672	2210	1956	1008	1363	1753	1374	1297	1124	934	1332	1515	1973	1306	437	1359	1219	1265	964	1314	812	636	1510	1913	1564	1612	1337	1012	1833	1476	1931	1604	1317	2334	2004	1589	911	886	1389	1749
ENSG00000073350	3652	6721	4028	4358	4322	4925	5089	4292	5099	4404	4315	3912	4293	4841	4654	2928	3448	3973	6649	3475	4074	3475	3058	2579	3640	3297	5068	6629	2648	1524	4881	5010	3837	4071	4232	5406	5534	8203	4511	5739	7878	2203	3150	4817	5099	5000	4206	6017	7089
ENSG00000073417	2401	1471	2288	1732	308	1597	3636	1695	1299	2044	1353	1252	1922	1611	1492	2178	1485	1243	808	1875	1579	1554	1492	187	2048	1389	2422	906	1079	1186	942	2055	1449	1276	1799	1180	977	1780	891	1535	2884	1739	2792	1803	1173	915	882	1618	2134
ENSG00000073464	1910	1325	942	1018	308	931	988	1916	1002	1338	1144	1443	2359	1865	1410	1681	1018	1761	999	1683	1211	1141	1325	109	2012	1139	3050	1190	887	1398	362	1572	1848	1840	1508	1284	710	2654	1566	2221	2023	1363	2379	1691	1489	730	555	1358	1462
ENSG00000073536	1183	1487	1272	1348	1009	903	853	1314	972	755	860	1355	1233	1118	1059	1254	1193	1165	1167	1176	820	986	812	721	973	654	2019	1000	848	1058	2015	1320	1090	911	1249	902	986	1842	1214	1308	1649	1020	1025	936	857	1041	1105	1003	1305
ENSG00000073578	4380	6910	3766	4303	3495	3342	5769	6343	5369	8716	3826	5214	5960	5236	4170	3321	3455	2708	6103	4223	4005	5507	4587	3027	3843	3048	5340	5548	4499	4217	4180	4630	4024	4044	4715	4685	5464	5950	4471	6102	6337	3606	5014	6154	4943	5121	3974	6349	7096
ENSG00000073584	5296	4387	5353	4725	1961	4208	4752	4849	4227	3708	4381	4905	5487	4533	4165	4223	3829	5907	4409	5581	4222	4692	5093	1162	4477	3453	6265	3907	3596	3791	5071	6364	3741	4068	4676	4211	3458	5443	5602	5103	6299	3664	4778	4348	4730	4300	5184	4472	5403
ENSG00000073598	8	3	11	3	1	2	3	2	1	6	1	3	1	2	6	9	2	1	2	5	3	8	4	0	3	4	4	2	4	3	0	2	6	2	5	1	1	3	8	1	7	0	2	1	0	2	0	3	2
ENSG00000073605	854	1232	1234	658	415	2066	1723	937	747	744	1265	1606	633	832	863	827	1407	547	261	1323	1605	1293	148	347	957	1518	1717	226	403	325	932	642	466	1265	2458	623	244	569	377	1148	4421	725	1331	2289	797	223	534	799	1432
ENSG00000073614	2944	3012	2729	5011	1056	2501	3339	3051	2368	2974	3565	3106	2791	3106	3122	4810	2745	3685	2330	4540	2989	4916	5576	814	3322	2823	4385	4234	3398	3943	1795	5401	3074	5760	3398	2654	2832	6081	2788	3796	5913	2113	7252	5259	3651	2759	1800	3533	4388
ENSG00000073670	21	39	237	11	16	37	48	25	26	37	29	128	19	6	72	27	30	24	7	31	34	44	4	3	51	97	56	4	52	14	76	25	8	29	68	11	4	14	12	27	165	72	101	103	18	4	20	29	29
ENSG00000073711	714	1043	600	1437	432	962	1314	1065	843	777	1078	959	566	1205	1035	1542	701	999	1342	1830	704	940	2085	208	686	478	670	1675	746	495	275	1461	982	1484	1130	926	1225	1083	760	1183	872	705	785	1388	1280	841	964	1024	1199
ENSG00000073712	3177	4658	2749	4200	1090	2894	3360	4130	3932	2504	3159	3854	5472	4150	3862	4465	2356	4400	2128	3881	3827	3727	6716	696	3455	1512	4127	3225	2354	3558	1820	5468	4073	4063	3177	3301	2371	5301	4389	4394	3787	2857	4973	4630	3821	2311	1869	4794	5853
ENSG00000073734	1	0	3	2	0	2	0	0	0	0	1	0	0	0	0	1	1	0	0	0	0	12	7	1	0	0	1	3	8	9	5	0	0	0	1	0	0	2	1	0	0	2	0	1	0	1	0	0	0
ENSG00000073737	138	257	0	180	87	908	9	51	70	39	338	79	28	121	169	16	138	7	170	43	126	153	1351	341	37	5	11	3129	412	66	8	56	369	137	73	365	1825	223	112	95	9	132	23	79	187	371	1447	174	436
ENSG00000073754	2	2	0	13	4	2	0	1	5	4	26	1	0	3	1	1	4	0	2	4	9	17	0	2	4	0	0	0	8	111	0	0	2	2	1	8	2	0	6	2	1	8	0	7	6	12	25	1	9
ENSG00000073756	92	2248	1213	1712	179	2208	532	107	959	176	2546	275	405	250	675	402	136	201	843	2350	284	632	2956	42	225	56	185	1827	491	1095	713	3631	423	1306	319	652	607	250	574	395	118	244	840	734	1123	1545	1031	1594	1412
ENSG00000073792	2557	5026	5071	3849	2091	3997	47	4651	3744	1005	4247	3927	4396	4637	4368	4602	3283	5422	4434	5855	4293	3756	6433	991	2214	3151	4430	3828	2499	1922	2717	6137	3794	4491	4759	3555	1939	8323	4077	5666	6756	3240	5083	6032	4825	2997	3299	5278	4565
ENSG00000073803	3579	4054	2926	2701	1305	3040	2408	3299	1886	2617	2742	3202	3522	3492	2785	2276	2189	2839	3411	2613	2383	2908	3863	457	3702	2096	3899	4301	2489	2111	1322	2380	3375	2895	4283	3359	2586	4109	2880	3816	5333	1621	3827	3117	3880	2977	3096	3902	4030
ENSG00000073849	14951	2536	5041	9280	1061	2484	1059	1297	1701	163335	7227	10934	1086	2048	4928	18260	6233	3828	1868	9963	5338	8367	8623	1611	26681	19411	7261	2178	10394	16035	1150	21034	2733	2397	1366	1565	3178	16177	3870	1261	75904	3157	11310	3592	1835	3189	7022	2279	18322
ENSG00000073861	28	34	3	28	9	31	4	29	44	119	69	19	32	8	49	56	121	7	28	12	158	270	15	77	29	12	45	19	271	115	20	96	15	10	44	32	16	6	22	32	37	34	32	206	114	55	45	58	56
ENSG00000073905	13	18	16	19	1	17	4	15	19	5	13	17	5	16	8	14	14	15	4	15	18	6	9	0	9	15	26	27	14	10	8	13	7	16	18	16	9	15	11	19	20	20	19	20	16	11	8	13	15
ENSG00000073910	1217	757	813	1371	154	1326	4539	1337	1278	689	1043	885	1396	1033	1442	1551	1096	963	357	1389	1349	1082	912	41	1701	563	2253	399	840	2436	612	628	968	971	1499	856	788	2619	1088	1257	1382	1581	2629	1768	735	558	581	945	2267
ENSG00000073921	8260	9453	6728	11471	2707	7816	6345	9127	8869	7796	9838	7773	10994	9878	10126	10060	7119	8541	10071	11538	11802	10758	15873	1587	7153	5134	9502	10784	9330	8882	3071	10724	9767	10023	8928	9238	7544	15267	11475	9597	9179	8089	10564	12109	11090	8385	9132	10649	12351
ENSG00000073969	2971	2300	1880	2706	1092	1754	1800	1826	1964	3420	2306	2128	2524	2502	1974	2373	1899	2168	2492	2658	2216	2315	2590	548	2714	2222	3987	2932	2273	2003	2643	2228	2161	2183	2850	1823	2392	2522	2564	2604	3422	2114	2666	2081	2599	2117	1569	2521	3188
ENSG00000074047	60	13	75	107	14	68	88	51	146	24	113	114	18	20	168	142	89	311	49	65	242	155	27	7	36	10	25	41	112	207	71	88	35	33	53	52	58	49	131	54	45	136	135	97	14	97	102	41	387
ENSG00000074054	3091	4026	4785	5067	1325	4399	4655	6055	3543	4969	4995	3868	4612	4583	6090	6218	3986	6136	3089	6694	4211	4623	6457	383	3802	3937	5307	5111	3351	4343	2051	5220	4332	5329	4754	3917	3474	6264	5165	6603	7267	3997	6398	6626	4937	2832	3613	4024	7388
ENSG00000074071	5619	4606	3170	2438	4277	2475	2918	3556	3857	3261	2831	3638	4807	3112	2741	2667	2545	2088	4872	2755	3048	1670	1092	5209	3028	2974	4018	2608	2299	2057	6633	1838	2148	1582	3388	2489	2258	2885	2893	3492	5417	2471	1657	2667	2644	3824	2971	2726	3918
ENSG00000074181	4258	3946	4432	8511	1930	6582	10685	17430	9188	16385	12315	4728	8355	7146	9908	10787	7848	8216	10220	13819	22361	8260	5881	1041	6301	3356	23139	10225	8061	4505	7022	3900	3487	9162	15746	9350	7832	2513	4594	10519	6113	17350	4015	14061	9283	6361	4320	7567	15990
ENSG00000074201	8437	5726	4800	4284	2963	3433	4418	4944	4224	5915	3898	5957	5734	5009	3867	4840	4022	4177	4995	5197	4029	4520	5763	1312	4673	4308	5299	3583	3512	4018	4079	5260	4377	3843	5277	3691	3149	7311	4995	5207	6927	3598	6086	5013	4732	4472	3561	5077	5339
ENSG00000074211	13	7	16	12	4	9	11	5	12	2890	8	4	6	3	5	6	11	5	2	8	6	10	5	0	51	620	6	9	38	15	9	3	7	8	7	9	10	12	11	2	63	28	606	12	1	11	0	7	22
ENSG00000074219	1023	1164	540	2027	613	766	341	770	969	1993	2773	1879	907	1045	1730	847	511	3893	447	1415	858	996	836	237	681	216	1078	985	899	618	786	2222	563	551	812	885	779	645	1722	526	525	747	778	854	615	1642	2427	801	2914
ENSG00000074266	1141	1038	1039	768	389	867	712	1051	842	1108	970	1103	1022	929	1066	792	792	738	602	885	1201	1176	467	174	917	840	981	618	760	676	503	1009	632	746	1023	806	503	1140	865	948	1368	736	1153	973	816	947	860	1117	1134
ENSG00000074276	7	10	7	9	5	11	13	4	6	21	2	5	6	2	5	8	12	5	7	8	17	17	3	1	2	11	8	9	8	5	17	6	3	12	4	8	8	28	5	10	20	12	13	3	11	12	0	7	7
ENSG00000074317	2	0	1	0	0	2	1	2	5	2	1	0	3	3	0	0	2	0	1	4	3	2	1	0	1	0	0	0	0	1	3	1	0	3	1	7	0	1	0	1	2	0	5	2	2	0	13	0	3
ENSG00000074319	7026	6421	3770	4872	2902	3597	3517	4948	4655	4328	4037	5109	5798	5013	3857	4691	3807	3860	4744	5100	3888	4451	5427	1032	4689	3282	4292	4707	3181	3536	3216	5232	4570	3618	5427	4206	3590	5752	5363	5203	5891	3418	5142	5075	4938	5266	4117	5075	5563
ENSG00000074356	2873	3007	3770	3500	1112	3978	3383	2987	2531	3329	3236	2895	2976	2917	3436	3347	2876	4496	2139	4194	3194	3904	3490	401	3208	2762	5396	2743	2346	2533	3073	4055	3213	3716	3260	2208	2356	4693	2839	3335	6053	2387	4671	4087	3217	2136	2049	3260	4755
ENSG00000074370	1248	1080	598	1673	611	2594	960	1604	1706	2630	2925	1191	2295	1639	1420	1371	3055	540	1239	2279	2290	5235	665	2205	1801	351	3570	404	4903	2869	1065	1364	1452	887	1525	1030	2003	2199	970	1678	1383	2168	1419	2020	1648	995	3664	1423	4969
ENSG00000074410	12121	5339	15794	6785	22	296	13257	1314	2279	2073	6228	21850	2834	1910	2428	10779	121	3429	4096	8287	916	829	288	65	11004	15700	21792	335	1422	8605	7847	6251	911	350	13309	2702	434	879	1632	1300	33083	3708	13282	37651	2745	1337	1834	4081	2186
ENSG00000074416	1591	5496	2138	3888	2315	891	3229	1447	2528	1480	3360	2075	956	985	2724	939	1497	688	5693	1523	1218	2033	1600	1176	1731	2154	3304	7434	2129	1476	1198	4675	592	953	908	3039	2803	2634	1624	3857	2706	2186	1521	1462	4266	2689	4706	2719	6442
ENSG00000074527	553	463	672	1702	196	1283	793	441	1552	329	1829	545	703	555	1512	515	825	962	843	820	829	1813	2188	116	615	470	566	1188	1110	1165	219	1319	769	335	380	644	1298	2987	692	660	579	930	548	1485	748	802	2170	664	2043
ENSG00000074582	1362	1394	1521	893	948	1566	1211	1047	1177	1506	1222	1530	1211	1024	1164	842	1011	982	905	910	1019	1144	554	598	1181	900	1378	878	732	769	1279	872	931	754	1083	893	821	1237	911	1126	2069	896	939	1045	858	885	860	1036	1380
ENSG00000074590	668	191	372	1222	93	560	476	541	807	582	1027	577	410	364	1193	1289	668	1352	259	735	1112	976	744	90	981	385	732	384	876	1066	342	866	256	512	480	405	609	2759	449	692	1072	797	1051	1242	294	679	531	628	2410
ENSG00000074603	3265	2648	2512	3789	606	2448	2505	2951	2063	2208	2805	2396	3043	3120	2562	3081	2498	2634	1818	4019	2790	3021	3665	266	3678	2320	3833	2914	2514	3119	1273	3661	2917	3546	2653	2396	2421	3916	2977	4028	4585	2263	5028	3420	3334	1798	1504	3359	3217
ENSG00000074621	1405	1141	1193	1438	307	1232	1372	1544	999	888	1115	1284	1405	1208	1060	1755	1154	1553	971	1859	931	1198	1569	210	1212	826	2048	1628	1063	923	609	1515	1123	1692	1631	1031	1334	1487	953	1194	2045	1012	1579	1773	1261	641	420	827	2035
ENSG00000074657	3769	5652	5989	6774	1437	5651	5256	5411	5101	3872	5825	5509	3769	7289	5673	6843	4103	10492	3773	7231	5349	6988	8338	347	5007	3934	6642	5282	4622	4490	1407	5931	6830	6944	6626	5052	4134	7774	6369	6841	5091	5133	6714	6793	7426	3718	2652	5419	8012
ENSG00000074660	1930	1802	1979	1906	531	2551	3991	3237	1588	2486	2177	2394	2217	1520	2010	1800	2426	1239	1092	3821	2113	1459	649	87	2078	1659	4136	524	1535	3626	2193	1982	975	1600	2780	1118	869	553	1569	1906	3992	2641	2020	1441	1637	794	634	1472	2369
ENSG00000074695	14335	16227	13864	20023	3732	8033	10495	14300	9722	7496	11767	12688	17796	15694	14846	21086	12185	10987	8791	23345	8344	13740	20383	1198	14194	13167	11661	15844	10113	12508	8103	17664	19426	17301	11522	11747	10485	19956	13020	16893	18966	8778	16043	13069	22003	7485	8861	17287	10422
ENSG00000074696	25734	11605	5671	20849	4563	9060	6431	13500	8580	9131	9943	14654	18797	12446	9682	19686	9025	10761	10048	26019	8851	10334	18106	1580	11951	7957	19738	12458	9167	10484	5207	16180	12453	13815	12495	9202	8764	11692	14907	15749	14567	10391	14009	11607	13163	9871	4214	13367	13639
ENSG00000074706	268	268	958	378	86	340	8978	247	119	1035	377	601	136	191	992	1319	402	665	73	186	347	849	150	40	1814	246	738	168	453	1719	39	366	403	157	403	162	145	385	297	167	409	198	2529	441	193	202	280	272	2082
ENSG00000074755	2365	2822	3882	3930	1138	3606	3933	4477	2908	3284	3369	3242	3775	4361	3740	4824	3164	3509	3076	4498	3438	4706	4208	432	3636	3020	8371	3996	3084	3429	2058	4662	4244	4761	3511	2450	3297	4350	3173	5093	6002	2727	5814	4620	3540	2120	1755	3233	6495
ENSG00000074771	0	0	0	0	0	0	0	0	0	0	0	0	0	0	0	0	0	0	0	0	0	0	0	0	0	0	0	0	0	0	0	0	0	0	0	0	1	0	2	0	0	1	0	0	0	0	0	0	0
ENSG00000074800	55930	49223	105713	42700	49206	37732	37138	40373	47280	49953	44462	47117	56189	51653	29979	37084	35319	37096	61207	38779	40123	41017	33225	33365	30089	28378	57682	51716	40076	48798	33187	41009	41799	33433	39668	38251	57455	88834	48197	52372	43871	30008	23860	40204	43815	59719	79109	41373	57417
ENSG00000074803	20	0	3	7	0	2	2	1	3	0	2	4	0	2	2	1	2	8	0	1	3	1	2	0	1	4	14	4	5	0	17	3	0	3	0	3	0	2	5	1	3	3	3	95	2	1	0	5	5
ENSG00000074842	10234	6727	5742	5813	7040	4245	3862	4249	4987	2554	4438	6560	8259	4897	4607	5273	3977	3474	6402	6855	5099	4128	3002	7639	5110	4547	4864	4458	4896	3276	14503	4315	5171	3002	4565	4247	3274	5019	4700	4375	7883	3673	3213	4405	4169	6413	4956	4310	6864
ENSG00000074855	498	720	1203	727	166	1234	1193	430	688	1826	1624	794	654	424	1101	940	559	1650	632	888	1105	708	557	101	759	1188	728	781	699	449	588	800	427	559	806	961	598	987	527	877	1994	510	627	1173	1106	563	513	1161	1453
ENSG00000074935	1729	1278	1672	628	198	1378	1042	811	661	661	799	943	909	967	1231	852	1308	872	309	776	665	924	604	66	1333	1186	1544	401	493	1010	698	866	1249	840	899	842	356	1822	779	1055	1875	844	1903	704	936	397	528	889	843
ENSG00000074964	3785	4047	4312	2034	1429	2506	6797	3653	3344	6152	2434	2555	3275	4758	2237	1679	2446	3797	3846	1322	2954	3166	1545	591	4622	3899	2649	3522	2729	4504	3919	1330	4158	3062	2649	2888	3241	3043	2952	3987	5904	3155	2635	2386	3106	2946	1865	2787	3590
ENSG00000074966	40	66	25	49	45	274	87	35	45	93	80	31	28	62	115	39	58	301	36	33	161	283	57	38	29	33	39	72	94	99	8	122	60	52	55	74	57	70	77	30	31	84	65	142	71	44	27	70	153
ENSG00000075035	1149	57	772	235	2	648	2569	247	53	2939	611	1112	31	11	467	254	589	509	8	237	12	313	32	2	2824	1445	2395	19	121	1095	69	7	35	77	369	15	418	5	11	12	2127	32	3335	13	11	21	6	20	2618
ENSG00000075043	21	1	0	0	0	1	2	2	2	7	1	0	0	15	11	1	2	1	2	11	5	2	0	0	1	0	1	1	5	1	15	1	0	0	1	13	0	0	5	2	5	1	2	2	1	1	0	8	10
ENSG00000075073	44	4	3	13	29	22	48	31	29	28	39	23	12	45	25	14	35	53	18	43	22	12	12	3	22	7	13	18	22	19	13	23	8	16	44	14	37	11	113	13	10	24	16	36	11	23	50	14	46
ENSG00000075089	2575	2059	1227	1607	610	1043	1073	1694	1395	1189	1224	1662	2029	1659	1401	1434	1271	1177	984	1734	1257	1495	1513	223	1589	854	1386	1109	961	1215	969	1703	1828	1455	1792	1300	955	2125	1508	1736	1558	1306	1789	1432	1721	1297	916	1842	1135
ENSG00000075131	414	378	338	295	153	323	411	622	246	250	267	406	392	291	205	491	268	267	207	329	266	408	612	74	373	305	365	226	242	316	566	244	558	266	581	237	274	401	518	280	492	278	273	291	219	260	261	326	372
ENSG00000075142	8044	5513	4792	4335	3222	3437	4206	5083	4453	4630	5056	5746	6613	3957	3923	4550	3823	3736	4222	6869	5255	3812	4231	1770	4652	3777	5865	4053	3975	5869	4140	5363	4858	3749	3839	3869	2909	4098	4984	5221	5377	3744	4632	4230	4828	4503	3495	4489	5100
ENSG00000075151	6454	6958	6586	7167	1410	5910	6414	5243	5256	9572	6688	5536	8204	7611	7089	7726	5440	10104	3907	9833	6425	6898	8662	777	8501	6405	11916	6154	5523	5953	2732	5526	9534	8149	8697	5325	4605	11055	6616	7834	11424	6039	13406	7841	6408	4119	3882	8533	9457
ENSG00000075188	1333	1163	855	890	501	845	726	1174	945	861	1018	1360	1240	986	878	822	912	746	791	1060	808	927	686	171	881	660	957	664	785	860	773	964	881	702	1125	736	621	1034	1018	966	1170	852	993	772	762	1003	926	944	1014
ENSG00000075213	131	196	3	60	91	171	6	134	197	31	600	151	129	178	221	231	219	80	522	253	359	407	100	57	171	12	386	543	480	662	68	140	83	108	251	480	125	98	1576	863	5	94	176	457	480	400	208	311	356
ENSG00000075218	59	84	145	109	16	70	96	60	123	156	155	53	171	137	92	123	96	60	59	52	150	215	45	5	16	107	38	109	118	53	184	136	32	78	62	95	99	201	70	82	96	42	29	144	143	103	109	90	134
ENSG00000075223	124	101	111	316	91	198	1421	41	863	137	588	76	98	203	794	530	241	80	139	205	1044	1584	545	285	200	39	90	509	624	465	26	283	155	224	154	648	590	1354	942	331	37	153	178	966	179	1601	1930	629	1520
ENSG00000075234	2852	1822	2600	2242	1711	1327	1614	1868	1563	1307	2262	2924	2400	1859	1769	2753	2096	2872	1963	3706	1000	1645	1584	817	1678	2543	1845	1654	1693	1367	1911	1979	1620	1797	1461	1706	1504	2470	2023	2612	1490	1113	1293	1259	2706	1829	1172	2036	2252
ENSG00000075239	9566	3497	3066	1890	2097	2318	4979	2863	3310	6084	1704	4138	5636	4670	2323	3065	2426	1481	3382	1945	2339	3430	2967	1200	4525	2119	4652	2498	2483	3314	970	2431	3607	3116	2339	3406	2760	6037	2088	5684	5780	2034	4347	3808	3754	3476	2123	4229	3409
ENSG00000075240	1734	3657	3017	2856	1520	2781	4045	3708	3165	6158	3251	3201	3850	3203	3123	2838	2431	2507	4190	2746	2874	3128	1833	423	2971	1136	6004	4052	2913	2164	1190	3230	2658	2408	1820	2700	3365	2385	2452	3123	3084	1381	1956	1789	3140	2560	1519	3714	4581
ENSG00000075275	1412	2347	1046	7182	898	5809	4827	3380	5698	3072	4205	1016	6450	5194	6751	3906	1672	4471	4237	4195	1954	4275	2466	376	3281	1923	7532	5979	4693	3171	55	8316	3968	5283	2493	3527	4023	7888	3999	6144	1857	921	1694	2673	6284	2984	3486	4122	8791
ENSG00000075290	2	5	2	4	0	2	6	2	3	2	0	4	2	4	1	0	3	2	3	3	2	6	0	0	0	8	6	0	6	3	1	4	3	1	2	4	2	5	5	2	9	4	4	8	2	0	0	2	3
ENSG00000075292	7476	7262	10220	8796	2811	7650	6689	9319	6402	7184	6948	8724	6985	6965	8819	10119	7026	8485	4112	9044	7174	8325	8232	670	8004	7294	9624	5911	6032	7097	4233	10008	6390	7680	8782	6049	4408	10984	8738	8271	12980	6779	12053	9345	5769	4397	6031	8120	10162
ENSG00000075303	1024	1033	1020	1001	283	722	1188	887	703	908	766	624	1219	1109	1030	968	886	851	390	882	877	1173	1100	103	848	880	1027	893	662	1005	481	1238	882	1149	916	994	753	1605	851	1374	1243	648	1210	939	1446	625	532	1147	726
ENSG00000075336	1758	1481	1036	1012	458	877	1005	1253	964	1478	885	1316	1578	1085	1105	890	1043	791	654	1197	804	973	810	108	1111	765	1052	712	794	1011	1008	1021	1136	804	1098	817	688	1192	1062	1037	1538	830	1184	970	713	916	811	1168	1026
ENSG00000075340	32	25	24	57	18	32	832	64	165	415	79	65	16	58	21	82	170	34	33	45	222	239	31	116	47	56	21	29	192	314	18	63	28	39	78	39	195	54	70	68	56	117	58	235	77	64	122	116	290
ENSG00000075388	1	0	0	4	1	0	0	3	1	1	0	2	0	0	1	2	5	6	0	18	0	0	0	0	1	0	0	1	0	0	0	4	0	0	1	0	0	0	12	2	0	1	1	0	0	0	0	1	2
ENSG00000075391	1378	2030	1461	2696	441	2518	1911	1698	1826	2409	2770	1794	1690	2060	1882	2664	1326	2063	1606	2463	2909	2452	3245	196	1727	836	2364	2549	2287	3609	470	1994	1917	2471	1795	2186	1881	3992	2756	2177	1710	1873	2408	2980	3132	1534	1421	2995	2993
ENSG00000075399	1253	1400	1573	1395	1464	1624	1587	1468	1494	2509	1840	1963	1539	1299	1479	1109	1300	1207	1692	1508	1924	1413	776	1305	1201	1528	1811	1349	1085	920	1616	1406	1168	988	1636	1199	1249	1193	1515	1411	2901	1180	1212	1615	1628	1512	1730	1362	2185
ENSG00000075407	1811	1442	1641	1244	375	1777	1572	1790	1073	1646	1264	1342	1769	1945	1935	2175	1557	1650	583	1606	1294	1925	1951	149	1812	1740	2105	1148	1205	1201	539	1781	1410	1629	1705	1145	936	3140	1382	1760	2812	1280	2593	2244	936	751	798	1751	2099
ENSG00000075413	4848	3873	5502	3741	1805	4151	3941	4155	4344	5593	4026	4477	4741	3708	4122	3961	3500	4062	3310	3994	3887	3920	3524	837	4464	3825	4937	3070	2905	3191	4733	4222	3626	3449	4033	3250	2791	4154	3638	4132	7664	3306	5184	4582	3484	2903	3407	3935	6239
ENSG00000075415	31050	27441	16370	22982	16572	16955	21420	23981	21717	30410	18647	22952	28916	23745	19189	26532	16179	20397	22764	24327	17872	18143	20352	8383	19807	14109	23782	21621	13516	17920	23607	24321	23464	18935	22458	18524	19189	32545	21950	29598	25252	19687	20608	18807	21894	22444	20784	20472	29127
ENSG00000075420	7868	7245	8721	11019	1877	5859	7085	4903	5051	5489	7985	5362	7805	8143	7622	9556	5401	9360	4427	12234	7138	7922	12933	991	6912	6790	9768	8018	7570	8915	2822	10846	8179	8949	6181	6148	5116	20024	7647	8744	13102	4621	11303	8791	8660	4978	7039	8688	8229
ENSG00000075426	1826	7985	3612	10628	2290	6295	3813	4254	7954	4590	9565	4805	7641	6231	5470	5050	3349	3485	10632	12198	8727	6568	18104	1648	1932	1018	2785	9881	6180	5921	1342	10218	7979	10726	2987	5659	7697	4735	8157	5436	3066	3772	5753	8779	11507	8814	10120	6744	24179
ENSG00000075429	0	1	0	1	0	0	0	0	0	0	0	0	0	0	0	1	0	10	0	3	2	1	2	0	0	1	1	1	1	1	0	0	0	0	0	0	1	0	0	0	0	2	1	2	1	0	0	0	3
ENSG00000075461	41	49	4	735	991	1048	46	10	499	261	201	34	46	509	202	222	77	2123	869	418	1072	334	1284	945	8	9	28	492	228	24	0	847	75	165	29	519	358	530	1943	180	77	501	24	563	204	679	76	454	836
ENSG00000075539	2021	2106	1827	3137	528	2308	2149	2672	1852	2218	2735	1822	1885	1737	2351	3732	2116	2423	997	3672	2021	3736	3409	313	2414	1475	3441	2525	2436	2831	1024	2874	1846	2821	2338	2166	1529	3311	1915	2788	3113	1953	3829	2990	2254	1911	1344	2270	3709
ENSG00000075568	3197	4332	3166	4605	1273	3579	3821	4057	2901	3834	4842	3445	4023	4464	3827	4682	3325	4020	2656	6107	4722	4754	5606	941	3931	3317	5440	4602	4551	3937	2387	6510	4325	5362	4503	3550	3478	4721	4752	5733	5891	3723	5429	5557	4131	2680	1891	4426	5609
ENSG00000075618	2833	1435	1648	3923	926	1978	6320	4166	3151	4479	7407	2120	2183	1768	2694	1903	2159	2585	2399	5425	4419	2483	636	697	3142	1570	6727	1351	2271	1612	3325	1053	609	1584	2841	1873	1378	622	1194	2457	4998	5675	1452	2801	2991	5535	3288	1364	8192
ENSG00000075624	147088	252987	173434	201752	142230	185863	211446	146508	233689	160829	238707	169427	236801	175299	145705	128879	143960	173437	354759	157855	251623	239405	167452	147279	202267	85053	180111	295167	255059	201277	188546	182278	120251	156600	148880	241500	226654	177771	207435	221654	201047	146627	193454	235462	239090	294145	397653	227397	362029
ENSG00000075643	120	134	102	274	107	90	105	45	177	606	532	147	112	467	246	585	303	475	167	123	272	216	155	156	97	163	102	241	572	264	392	169	599	136	76	168	231	723	229	196	180	121	184	293	224	353	359	300	381
ENSG00000075651	491	445	210	704	88	329	336	387	562	722	842	415	370	261	482	729	494	240	321	852	591	538	476	112	434	407	1125	273	655	827	225	557	244	413	314	427	309	481	251	414	685	494	902	631	267	426	353	346	912
ENSG00000075673	1005	10	1	15	3	4	0	1	0	7	137	8	2	1	47	179	2	773	5	8	25	0	10	4	8	6	39	35	82	5259	0	0	9	1	11	7	39	13	43	4	1	20	34	15	23	12	109	5	22
ENSG00000075702	157	137	123	150	102	139	100	86	135	181	214	135	195	160	116	146	149	288	76	137	185	201	109	146	121	104	167	189	166	80	429	103	88	157	134	137	170	153	117	156	135	105	69	404	189	104	111	175	221
ENSG00000075711	6378	5150	4963	5599	1256	3566	6168	5900	3762	5630	4714	4982	5681	6105	5232	5837	5321	4629	2993	7122	4536	4545	7320	527	5158	4686	6810	4241	3426	5016	2639	5722	6455	5867	6340	3880	3242	7521	5061	7204	7172	3830	8030	6307	5237	2528	2698	5240	5350
ENSG00000075785	24373	31602	17533	18694	10284	20975	17058	24052	25158	14504	17495	20113	35121	26437	18829	20056	13380	17563	27268	23791	19751	22049	27364	5412	22711	14636	31508	24483	15323	15381	14483	16804	26817	21389	22516	21688	21002	22751	20641	30503	26436	15602	20915	25848	28367	21920	16068	29341	24771
ENSG00000075790	6754	6758	8275	6917	1245	3964	3240	4855	3779	8225	4963	8047	5404	6184	6052	6167	6396	1775	2917	7499	5268	4657	4707	497	9983	8206	9427	2454	4906	5277	5063	5587	4235	4259	6651	4716	3981	3787	2013	5865	10264	2990	8604	7264	6452	3377	2208	7956	5658
ENSG00000075826	267	515	882	202	219	936	465	293	337	316	333	421	382	155	466	223	471	315	54	335	431	838	83	170	439	629	474	107	182	106	505	334	283	410	507	346	144	155	182	297	899	497	654	560	285	61	117	439	280
ENSG00000075856	3297	4713	3618	4162	1509	3328	3188	5158	3477	3319	3568	4494	4051	4282	3521	4148	3365	4338	3474	5372	3731	4205	4047	466	4332	3186	5665	3656	3380	3566	2289	5419	4261	4614	5065	3560	3079	4765	4631	5371	6159	3323	5268	5222	4387	2798	1870	4298	4981
ENSG00000075884	314	241	44	265	99	152	129	217	374	192	493	277	385	202	325	205	369	173	275	297	661	1157	199	237	187	53	400	85	1088	592	343	382	114	168	256	265	159	102	317	223	79	245	108	576	461	446	657	293	441
ENSG00000075886	20	12	20	13	5	37	27	24	9	39	13	22	3	12	16	29	38	16	4	21	20	34	10	0	39	65	51	13	19	27	5	18	13	31	27	14	11	18	20	34	76	23	30	41	17	2	5	17	55
ENSG00000075891	33	0	2	10	0	0	2	1	0	7	1	0	1	1	0	0	1	2	0	2	1	1	0	0	2	0	3	0	2	5	41	0	0	0	0	9	3	2	0	0	12	0	0	5	1	2	9	0	8
ENSG00000075914	2841	3425	2721	2394	3054	2489	1578	2797	3374	1552	1720	3574	2267	2528	2037	1856	1661	1373	2852	2555	2743	2148	2064	1567	2408	1750	1960	1953	1448	1226	2329	1792	2147	1687	2444	1783	1561	1677	2701	2677	3857	1872	2180	2183	1878	2333	1645	2356	3033
ENSG00000075945	2758	2739	1400	2387	1172	1393	1706	1964	2302	3836	2234	2670	2419	2014	2038	2255	1603	1869	2063	2645	2651	2674	3254	535	2117	1289	3085	2482	2199	2214	1380	2778	2243	2114	2472	2366	1545	3959	2873	2449	2317	2051	2491	3000	4120	2597	1593	3604	2667
ENSG00000075975	2906	2424	2304	2184	669	1737	2199	2066	1694	2283	2093	1765	2107	2036	2426	2495	1605	2518	1538	2274	1511	1953	2126	292	2185	1753	2963	1731	1575	1828	1027	2295	1939	1948	1888	1672	1622	2391	2084	2283	3027	1797	2747	2173	1431	1508	1620	2262	3063
ENSG00000076003	1531	1813	980	2068	718	1044	704	978	1454	872	1479	1756	2215	1409	1114	1375	1303	1303	1653	1811	1346	2118	2062	475	1181	776	2639	2691	1712	845	663	1326	1111	2285	1144	1520	1178	1656	1481	1939	1245	1165	1008	1934	1932	2103	1499	2584	2148
ENSG00000076043	2543	2649	1142	2722	1274	2355	1250	1495	2631	1930	2365	1819	3430	1938	1703	1471	1159	1358	2390	2545	1641	2158	2417	577	1557	676	2013	2474	1397	1100	965	1713	3112	1441	1346	2029	1621	1991	2116	1599	1912	1557	1379	1635	1991	3004	2593	2612	3330
ENSG00000076053	2110	1878	1111	2024	805	866	1167	1540	1032	1005	1414	1382	1812	1480	1192	1853	1126	1406	906	1832	1290	1661	1769	322	1189	937	1301	1611	1146	1459	782	2539	1798	1671	1435	1175	1121	2438	1453	1697	1596	1174	2125	1752	1999	1751	1561	1764	1336
ENSG00000076067	6116	10199	9638	9763	3587	10132	4202	9380	8142	3429	5968	6871	8099	7626	7696	9252	6098	9832	6631	9745	6032	8931	11649	1831	7715	4285	9360	8835	4598	2675	3305	9885	6259	8964	9791	7998	7179	9107	9258	11387	11471	6574	10410	10214	6828	5044	4627	8256	15865
ENSG00000076108	5061	7392	6098	8129	1878	7363	7641	7547	5654	7461	6917	6069	6374	7374	7988	9983	6823	9061	5824	10773	6769	10529	13061	1055	7323	6141	9156	7771	7055	6906	2781	10410	7686	10930	10192	7092	5827	10372	6051	11676	14052	5351	13605	14552	11269	4006	3632	9966	9960
ENSG00000076201	3782	6399	6465	5584	2766	6072	5346	6041	5808	5876	5540	4614	5566	6210	6043	5896	5079	7100	6498	6311	5542	5024	5740	1971	6663	4571	8570	6837	4563	3544	4045	5633	5135	6861	5929	5295	5621	6627	5133	8549	9401	4897	5474	5824	6693	3455	3292	6316	9797
ENSG00000076242	3520	2959	1918	2848	1229	1914	1760	2194	2075	2500	2235	2881	3270	2474	2081	2689	2290	2231	1783	2921	2114	2308	2256	390	2861	1892	3887	2529	2221	2213	2413	2727	2918	2404	2549	2154	2009	2195	2372	2787	3036	1810	2961	2237	2364	2220	1466	2544	2952
ENSG00000076248	4043	2424	1738	3705	832	1781	4155	2096	2279	3618	2169	3491	3183	2182	2497	2585	2032	2456	1886	3068	1856	1752	2300	262	2546	1634	2913	2289	1799	2369	1279	2399	2203	1702	2130	2221	2041	2897	3033	2578	4182	2149	2652	2024	2316	2504	2108	2468	3084
ENSG00000076258	325	505	338	195	98	318	356	431	369	96	211	310	336	314	290	297	235	159	266	259	242	421	392	30	404	269	451	123	244	295	180	158	233	386	454	311	151	363	302	371	387	246	444	289	408	237	151	465	337
ENSG00000076321	1148	1527	907	1369	197	1156	1132	1197	888	1140	1155	1110	1334	1034	1327	1240	857	1187	495	1601	1054	1467	1461	55	1384	943	1948	1269	976	1138	422	1403	1236	1291	1197	1487	891	1837	1001	1393	1758	890	2117	1452	1988	892	597	2149	1239
ENSG00000076344	47	198	59	73	106	703	407	87	148	260	89	182	938	46	207	64	164	101	274	127	713	132	59	214	106	88	237	65	128	125	597	378	145	203	281	246	119	398	371	161	156	321	108	260	166	69	204	315	192
ENSG00000076351	405	593	766	541	294	466	617	775	397	366	483	471	537	540	619	654	500	385	431	403	487	498	356	108	594	413	1122	361	450	399	477	547	435	488	586	410	271	726	609	886	542	450	667	625	426	429	403	498	951
ENSG00000076356	3170	5328	2358	6745	1636	3237	1471	7081	4405	3742	5693	7195	4699	8275	7214	4741	4353	5536	3216	10529	4479	4197	4416	1215	4342	2962	6155	3781	3958	5827	963	3837	6642	7648	5480	3469	3817	13586	2789	6288	5961	2335	9614	7497	4260	3773	5056	5331	8335
ENSG00000076382	250	331	681	418	119	1154	808	158	425	560	402	492	411	215	665	434	241	262	135	146	447	681	148	98	401	439	884	288	349	501	1226	199	130	209	291	358	288	432	281	273	606	264	556	355	690	256	217	364	1070
ENSG00000076513	3878	8778	5974	6406	3253	4222	5116	4143	6563	3517	4427	5330	8587	7759	5009	4296	3413	2527	6223	6815	3923	7457	8044	1686	6928	3508	6175	7374	3994	4024	1818	8085	6434	7710	5030	7306	5411	6719	3532	9192	8501	2593	5840	5434	10856	4516	2382	7643	7246
ENSG00000076554	11585	6900	8851	7247	2462	5347	5828	6859	6659	6275	6301	7382	10112	7889	7267	6992	5665	3525	5319	8540	5408	6572	7943	1180	5550	6564	5773	7885	5167	3801	2953	6833	8073	6625	6534	5730	5314	8303	6581	9919	6685	4605	5802	6379	10097	5567	4565	8330	5453
ENSG00000076555	1667	1134	1786	1316	522	1536	6993	1252	1278	3299	914	1578	1264	1459	2258	2826	1751	1363	437	752	984	1562	1204	352	2651	1860	1861	784	1008	1728	1222	1305	1421	1318	2114	1174	877	2029	849	1785	4710	1259	4552	2421	748	533	737	1377	4082
ENSG00000076604	6582	3747	4175	4810	2796	4342	4185	2909	3453	3580	5165	5287	3649	3542	3708	2792	2693	6189	3745	2877	4034	3346	2383	1807	3776	2131	5419	3964	2555	3014	3234	3308	2519	2231	2635	2866	3245	5804	4046	3596	6909	2516	2713	3040	3630	5295	5785	3422	7043
ENSG00000076641	924	529	221	593	187	543	190	280	373	795	1693	555	749	964	889	2405	696	2422	732	1500	1555	1939	1250	362	349	165	1093	1245	2030	2349	211	1891	1333	726	913	682	839	4491	1501	949	249	640	193	2021	1102	766	1872	884	731
ENSG00000076650	641	1037	1199	713	370	994	788	1186	797	757	891	945	1109	740	938	710	858	823	496	757	820	864	616	107	858	999	1309	614	569	564	953	898	503	776	937	628	550	888	803	1236	1504	745	1201	1062	673	522	484	1020	984
ENSG00000076662	24	43	35	66	31	35	7	28	44	20	189	65	30	58	96	10	119	13	75	26	133	546	28	12	22	31	26	48	603	201	8	114	24	31	36	77	64	10	89	43	19	45	17	156	169	103	158	56	85
ENSG00000076685	6950	3407	3175	4123	112	3537	5900	4365	2273	4854	3601	3799	3366	3945	4052	5912	3861	4425	2021	6841	2738	4192	5327	13	4943	4953	8464	3162	3002	4605	416	5445	4376	5316	6074	2980	2806	7222	3074	4529	7960	2823	10449	5368	3905	1658	844	4410	4746
ENSG00000076706	7724	4112	5732	11007	779	6035	10490	9140	14291	10143	6729	8052	10194	5133	5497	7291	6300	5739	3628	17593	15200	5072	3489	279	4466	6763	23350	2030	4592	3920	9505	3778	2885	5263	8084	4516	2282	4967	2952	5180	9255	15852	6040	7707	5563	3174	3426	4746	9635
ENSG00000076716	6909	3694	3060	4006	481	1918	1522	2875	2056	2826	3574	2412	2107	2192	2288	2364	1902	1345	1670	3995	2027	1837	4109	276	2715	595	2512	1497	2777	5164	459	5539	1731	2191	2199	1726	1731	8989	4379	2655	1735	1921	3097	2743	885	1780	4432	2356	3232
ENSG00000076770	1483	1467	1175	1617	321	1267	1504	1550	944	1161	1395	946	1395	1758	1304	1573	1597	1288	855	1436	1024	1688	2477	144	1225	1105	1884	1876	1338	2196	809	1995	1471	2490	1552	1051	1544	3928	1773	2817	1816	855	2607	1516	1830	761	1336	1723	1146
ENSG00000076826	1940	2421	3721	2230	2466	1753	2745	2149	2445	850	2413	2162	2565	2559	3707	2142	1761	2506	3675	1805	1989	1042	2278	1572	2507	2821	3665	2213	1162	1294	3513	2932	1863	2443	1892	2279	1879	5099	1477	3463	7225	1430	1500	2357	2526	2111	1198	2400	3052
ENSG00000076864	9256	10415	7912	5015	5743	7751	13841	8004	6907	83353	4092	9927	17357	12995	7771	6271	4885	2054	2958	3796	1838	4468	5911	722	13616	6189	12134	7527	1182	7205	3270	2997	18754	8689	3681	5829	15060	6266	4073	7243	13548	3046	14677	1987	5691	2953	389	6933	12572
ENSG00000076924	4487	7229	12064	5025	7698	4402	4927	7341	6572	1862	4799	7177	6216	5946	5519	5007	4919	5463	8168	5870	5399	3702	5268	8345	5115	4912	6683	4255	4457	3757	12581	6908	4244	4915	6462	5005	3703	6087	7135	7324	8530	4969	4398	5964	5504	4345	5029	5074	7293
ENSG00000076928	2890	5099	6431	4480	3482	6193	4228	4316	4881	4565	7176	5105	4803	3432	5401	3875	5048	4265	5024	5426	7232	8239	2565	2250	4323	3341	5046	3725	5870	4009	8810	6191	2966	3467	4871	4099	3163	3426	4028	4160	6979	4865	3731	6202	5711	4310	4535	5249	7395
ENSG00000076944	4245	6168	4705	3886	6423	5085	4015	3972	5141	1857	4937	6582	5172	4990	4216	3681	3946	3923	7267	4026	4920	4368	3135	7103	3947	3343	3904	5856	3599	2690	10162	4497	4417	3058	5561	4138	3584	4469	4274	5558	6680	3015	3949	4581	4987	5659	5089	5629	5677
ENSG00000076984	2129	3892	4303	2924	2576	3041	2800	4127	3098	1434	3040	3154	3740	2485	2994	3174	2636	3161	2767	4201	3061	2410	2537	1745	3003	2365	3075	2339	2186	2077	4629	3931	2854	2616	4020	2730	2145	3826	2784	4105	5514	2469	2866	4650	3678	2529	2057	3264	4357
ENSG00000077009	3	4	0	3	0	3	0	5	8	1	4	0	3	5	0	0	7	0	5	0	0	0	0	0	6	1	0	1	3	2	3	1	2	1	2	2	2	1	2	1	1	14	1	176	0	0	0	0	1
ENSG00000077044	2248	2411	1723	5616	830	4901	1592	2040	2142	2771	3937	2302	1939	2339	3159	6085	2115	12151	1487	6691	3380	3265	2963	243	3051	1133	4469	2525	1878	4028	1883	5653	3117	2924	3505	1805	2861	2727	2535	2603	4715	3960	3144	3287	2496	1425	1179	2396	6716
ENSG00000077063	250	2113	288	281	387	492	131	2195	1464	101	708	768	1835	2496	993	284	246	416	452	420	113	1124	1460	55	400	209	380	1035	259	690	21	81	2059	3436	154	691	1653	3551	800	2540	90	237	439	223	1004	583	320	1560	360
ENSG00000077080	3	0	0	2	0	1	0	0	0	0	1	0	3	0	0	0	0	1	0	0	0	0	0	1	0	1	1	0	0	1	5	0	0	0	0	3	1	0	0	0	1	3	0	1	0	0	1	0	0
ENSG00000077092	537	361	1630	799	56	285	455	572	214	886	351	470	402	328	448	747	660	245	197	536	534	502	294	48	1015	817	1480	240	426	914	400	779	183	250	497	333	204	265	317	479	622	418	1329	516	249	231	215	340	847
ENSG00000077097	12122	12166	11633	17297	4846	9825	12638	16257	9770	10255	12759	14530	13112	12266	12343	16333	11977	15529	10123	20645	10349	13356	21353	1441	11135	10725	13600	13002	9485	12198	7744	20363	12958	13962	14269	9583	10441	17405	14500	14512	17468	11278	18351	15627	13157	9456	7249	13101	14938
ENSG00000077147	18501	16144	14800	21586	6428	12137	12984	13767	11895	12926	15014	14135	19350	16881	15654	19331	12959	13622	11064	23680	13522	15033	20688	3168	15474	11782	20652	18482	13023	9841	9264	22682	18089	16566	13201	13287	13370	26149	18367	19160	21385	10928	20431	15420	19672	12400	11777	16571	15085
ENSG00000077150	2289	4180	5098	3056	3219	4014	1908	2629	3570	2032	4477	3634	2623	3309	2608	2333	3632	2066	4911	2669	4385	4886	2986	1975	2928	2212	2481	3280	4675	2110	2056	5253	2174	2675	3361	3832	2556	4101	3302	2992	3371	2650	2023	4794	4727	3787	6024	3581	5827
ENSG00000077152	320	361	179	172	89	185	140	130	293	594	245	168	458	135	251	134	173	156	189	172	198	234	159	50	119	219	216	285	140	72	383	132	105	183	205	285	174	436	203	205	245	152	132	344	426	254	364	442	213
ENSG00000077157	1429	1360	1599	2260	748	2689	3133	1831	4166	3458	1907	1507	3809	1287	2380	2488	1517	1650	630	2387	2595	2353	2044	122	2184	1385	2843	1354	1464	3291	779	1315	1495	1834	1815	1641	1155	2192	859	2106	2627	2021	3355	4693	1749	720	857	1913	4984
ENSG00000077232	8226	6370	7535	8020	1908	6028	4543	5510	5852	6866	6657	5681	8582	7832	7061	7043	5653	6976	3322	9815	5482	8548	7640	760	8854	4755	9766	6624	5726	7394	5472	8064	10044	6160	4880	6064	5193	14295	7328	7597	8835	5551	8972	5757	7005	5332	5725	6887	6827
ENSG00000077235	17286	8278	11582	12555	4487	6345	5476	12370	6625	29429	9751	12451	7412	7812	7469	11938	9344	23922	6093	11602	9191	7484	7712	2995	14982	8292	12116	7871	7448	24547	7414	8678	6979	7755	9845	6118	7307	8677	10975	8963	27872	7803	14580	7715	6920	6377	8756	7395	16690
ENSG00000077238	2700	5498	2103	4957	3053	3519	1224	3580	4376	1757	6907	4235	3685	4991	3478	2742	2783	1902	6595	3867	5332	5895	4607	1502	2210	1348	2411	6723	5936	3029	1132	5127	3821	4288	2761	3990	4317	3474	3937	6200	2625	2475	2710	3821	5394	5399	6372	5392	6562
ENSG00000077254	4910	3777	4056	4335	858	2970	3973	3824	2953	4247	3396	2989	4296	4109	4675	4094	3411	3986	1714	4560	3739	3817	4241	371	4184	3397	4549	2932	3094	3797	1692	5795	3732	3943	3940	3181	2362	5295	3697	4452	4992	2817	6704	3950	3460	2309	2584	3868	3994
ENSG00000077264	86	182	73	154	69	156	84	224	242	172	590	502	43	314	1238	884	124	221	34	56	412	348	679	51	548	20	33	163	408	2271	4	339	1588	153	77	65	82	2688	376	186	24	73	1120	215	26	125	924	113	407
ENSG00000077274	48	115	239	387	8	41	56	16	56	3203	768	16	4	25	446	107	35	66	5	76	244	219	186	6	40	6	61	82	241	459	6	856	23	2	14	22	214	41	921	39	8	33	160	152	5	241	206	12	624
ENSG00000077279	2	2	0	0	0	0	0	1	2	0	0	0	1	0	1	2	0	1	0	1	5	0	0	0	0	0	1	0	4	1	1	0	0	0	1	1	0	2	0	5	0	0	0	2	0	1	0	0	7
ENSG00000077312	4585	5792	8321	3857	4203	4181	4117	6902	5815	2834	3963	5579	6729	4225	4412	3845	3675	3863	5927	4195	4584	3004	3173	4321	4752	4418	4374	2991	3080	2495	10513	4081	3455	3160	5125	3830	3001	4042	4367	5179	6237	4373	2993	4360	4406	3418	4023	3416	5111
ENSG00000077327	3	6	2	2	1	2	1	1	0	11	7	4	3	67	0	9	1	2	12	12	1	3	2	1	11	1	1	2	14	10	0	44	0	0	7	4	1	32	1	0	4	3	71	4	1	0	19	3	14
ENSG00000077348	1555	2105	1954	866	1373	863	1133	1544	1551	776	831	1570	1787	1313	1043	918	876	806	1465	951	1055	993	638	824	1057	708	1227	673	717	715	3170	828	1021	758	1362	1015	810	1852	1238	1683	1414	1062	703	946	914	1261	1216	1294	1231
ENSG00000077380	5590	6376	3239	6629	1392	4828	3882	6084	5255	4192	6260	6163	6016	6025	5110	5742	4200	6286	6348	8268	5548	6480	9964	812	4863	3143	6481	6883	4421	4439	1784	7306	7225	6445	6093	5650	4818	8059	6681	5894	6130	4587	6140	6795	6629	5999	3137	7073	6946
ENSG00000077420	268	268	49	211	157	233	120	461	351	354	833	257	164	312	442	358	716	208	438	141	1193	1831	127	238	412	253	133	212	1620	613	43	533	146	192	362	392	464	236	255	204	142	341	367	699	519	667	903	424	828
ENSG00000077454	1074	1752	1448	1786	252	2657	1492	1752	1426	1929	1488	1470	1781	1573	1409	1400	1578	1785	1327	2254	1627	1745	1122	26	1775	1429	1806	1357	1134	797	614	1685	1699	1548	1949	1642	1525	993	1864	2630	2665	1245	1879	1638	1869	1071	519	1772	2639
ENSG00000077458	660	982	1572	880	210	1726	1097	818	667	737	939	668	1091	800	1262	976	1160	1136	276	1042	1237	1181	616	65	950	920	969	556	486	664	458	1493	905	842	752	757	504	1618	911	890	1691	957	1750	1087	918	429	589	1166	740
ENSG00000077463	1184	1738	2099	1192	2233	1310	1012	1321	1723	565	1497	1540	1460	1080	1464	1075	1030	1289	2439	1245	1649	972	750	1800	1174	909	1336	1258	1153	824	3399	1321	858	890	1318	1232	1016	999	1608	1208	1805	1151	707	1317	1530	1541	2037	1429	1841
ENSG00000077498	97	0	1	0	0	1	1	1	2	0	1	2	2	0	2	1	0	0	2	1	4	6	0	0	0	0	0	1	0	0	0	1	0	0	1	0	0	0	0	0	1	0	1	0	0	2	0	1	2
ENSG00000077514	1199	1297	1245	1292	449	895	1092	1380	983	1013	995	1446	1098	1196	1115	1242	1077	1356	873	1604	930	1222	1483	176	1115	842	1532	995	905	894	580	1576	1121	1298	1265	882	760	1632	1078	1298	1507	872	1487	1561	1150	829	823	1347	1491
ENSG00000077522	13	3	29	4	2	6	7	7	95	36	7	2	9	4	2	2	2	4	7	6	9	7	0	0	10	22	9	0	19	12	9	8	2	5	7	5	7	7	4	1	18	4	23	12389	5	6	5	3	30
ENSG00000077549	15293	16371	14466	11266	8493	14479	11358	16272	14930	10637	14368	16122	15867	14017	13296	11226	10802	12386	18762	13522	17943	14729	12523	6668	14549	9297	14641	14395	13740	12448	11424	11675	9217	9636	14266	11291	12092	12064	16804	15136	17226	11731	10109	16048	14208	14346	17477	12564	20515
ENSG00000077585	2765	1569	619	2135	673	1273	1302	1762	1352	3827	1423	1170	1224	1772	1085	2076	1414	1655	1591	2422	1554	1929	2779	317	1550	1425	697	1458	1391	731	3305	1663	1590	1847	1966	1262	1812	2640	1832	1878	1603	2276	2708	2211	2496	1948	1090	2541	2134
ENSG00000077616	40	87	54	43	25	49	43	61	41	30	57	40	74	22	89	54	31	63	13	36	87	60	27	7	50	62	69	17	36	50	50	175	21	37	87	33	22	36	85	37	28	98	30	100	26	63	77	81	80
ENSG00000077684	8778	8065	10340	7000	3456	5537	6876	15409	4329	2965	4414	6669	7178	8445	7143	13038	7895	7330	5017	12033	4511	6777	6654	2113	5756	5971	8809	4043	4048	6921	5207	11584	7943	10932	11288	5703	4295	11584	5979	11206	9342	4408	13018	11243	5660	3678	3913	7082	8273
ENSG00000077713	348	570	527	596	130	399	615	411	864	228	440	523	697	783	758	759	310	447	852	337	823	440	491	42	412	321	334	580	705	453	182	482	736	437	576	328	568	962	637	658	690	601	487	867	1263	477	824	654	858
ENSG00000077721	8666	6380	4969	5949	1970	3659	2175	3147	3961	3396	5572	5520	5319	4096	4396	4473	3059	5004	5321	5131	4234	4664	4834	786	4459	5997	7275	6219	4438	3709	4210	4725	5284	3613	4155	5575	3615	4632	3862	5298	6322	3169	3508	4166	8015	4914	3332	5788	5476
ENSG00000077782	6913	2120	3880	1698	904	1763	1270	6032	4036	2663	4008	4854	3378	4437	2031	4304	2010	806	1280	5421	3294	3079	1780	592	5144	5737	6957	1664	2004	5369	883	523	4189	4624	2333	1644	1713	6977	1295	2932	3422	3217	6339	4474	1651	1746	2846	3046	5040
ENSG00000077800	1	2	17	0	0	4	0	1	4	0	3	4	4	1	0	0	1	1	0	0	2	1	0	8	3	6	0	0	0	0	4	2	1	2	1	2	2	1	0	2	0	1	1	0	3	2	0	0	0
ENSG00000077935	15	35	49	13	4	27	15	7	12	18	9	15	37	10	14	19	12	27	13	18	7	19	40	0	36	35	43	24	9	3	19	9	33	1	15	37	5	4	23	11	11	10	20	43	20	5	16	26	42
ENSG00000077942	350	236	224	1002	481	1171	151	881	16113	1554	3324	835	1583	732	4497	3073	1019	32673	1514	1451	6533	8996	1276	8114	1646	287	1022	4144	3157	12236	948	233	257	563	1856	1782	3684	501	3034	2985	452	864	259	11492	700	5541	12736	3425	29023
ENSG00000077943	721	302	169	508	66	451	469	271	1130	535	433	313	257	353	440	822	774	232	155	1310	750	808	206	43	616	455	702	154	895	1194	331	287	200	169	595	322	235	143	233	240	639	423	563	616	228	207	438	384	605
ENSG00000077984	118	118	26	95	232	92	22	71	207	83	782	162	102	91	171	36	311	14	255	65	508	788	53	568	86	46	63	79	1129	477	20	269	58	45	89	164	130	23	184	86	85	184	59	1048	638	727	1175	205	298
ENSG00000078018	5839	9110	3806	7473	2366	9333	1488	4715	5610	12163	4907	3701	8856	9318	4939	8311	4116	10430	4819	10157	3007	5928	15419	638	3818	1600	6630	9693	3603	2752	1936	10055	9892	9857	8261	7300	5856	15722	7680	9548	2194	5301	4264	7359	6284	3203	1900	8628	7493
ENSG00000078043	2418	1970	2861	1693	684	2039	2040	1733	1357	2739	1692	1779	2134	2073	2216	1848	1290	2115	917	1397	1726	1578	1793	301	2182	2153	2316	1261	1166	2141	1770	1597	1851	1667	1646	1353	1277	2600	2069	2248	3757	1730	2939	1939	1538	1220	1584	1615	2264
ENSG00000078053	21	8	16	48	0	33	13	62	61	21	27	20	33	21	62	56	20	50	5	41	86	100	28	4	27	17	31	32	42	40	64	12	5	17	49	51	17	18	20	36	26	63	27	140	15	44	34	40	71
ENSG00000078061	5450	6334	3360	5343	4540	3130	3736	5217	4056	3361	4538	6612	4657	5193	3825	5030	3729	3552	4489	5350	3387	4241	4991	5049	4264	2736	4530	4251	3729	4075	3521	5783	4690	4397	5722	3570	4173	5053	3798	6055	5562	3417	5391	5667	4756	4338	2407	4573	6131
ENSG00000078070	2937	2446	2037	1631	1036	1811	2049	2521	2025	3024	1505	2737	2610	2365	2163	2320	1707	1732	1590	2151	1566	1839	2126	453	1922	1674	3473	1548	821	1567	2050	2377	2330	2216	2403	1718	1540	3457	1793	2519	3121	1467	3189	2401	2172	1352	1462	2362	2227
ENSG00000078081	2561	564	454	1789	264	666	1784	377	434	307	1660	588	1377	3546	529	955	612	422	298	2217	662	1781	1999	183	367	1375	2883	250	1425	1383	4482	3449	3168	292	409	359	373	1943	3164	227	5010	600	746	1470	1600	888	1898	594	1696
ENSG00000078098	83	156	11	285	225	187	187	100	919	168	716	279	83	519	897	644	177	65	1061	288	1177	1377	211	10	92	64	110	736	639	155	116	198	39	177	158	997	335	90	277	793	113	251	128	1032	308	1880	616	622	705
ENSG00000078114	12953	9785	7528	8107	2419	7326	19894	8576	5629	4088	2816	5924	4280	10407	6470	13638	7872	5401	5211	8186	2771	6027	14669	1633	10110	4934	11889	11125	3734	5982	3517	8112	10733	12684	9770	7419	6859	15520	11539	14058	4809	7340	20077	10367	6887	4555	1948	8849	9910
ENSG00000078124	1691	865	911	1477	456	900	867	771	826	1119	1293	782	1290	1053	1169	1313	1083	1016	1204	1383	1293	1428	1056	584	953	1029	969	1421	1371	1396	527	1124	1016	1156	733	723	1122	1327	1698	1355	1164	1009	1273	1542	1151	1168	935	950	1538
ENSG00000078140	6087	5324	3936	5424	1997	3655	4137	4794	3967	4354	5040	4654	7150	5696	4693	5930	4026	4448	3485	5879	4975	4846	6595	987	4722	3375	5826	5123	3523	4600	2945	5796	5796	4769	4679	5299	3467	7242	5036	6764	6516	3781	5987	5358	6551	3997	3840	5473	5007
ENSG00000078142	2786	2597	1829	2987	1026	2088	2282	2785	1892	1733	2332	2841	2692	2452	2390	3038	2077	2445	1279	3508	2020	2851	3579	418	2684	1988	3285	2407	1920	2191	1809	3917	2698	2749	2459	1943	1823	2806	2617	2878	2964	1879	4164	2692	2293	2068	1213	2912	3204
ENSG00000078177	907	684	1004	1371	146	935	1319	878	492	1109	1061	545	843	1021	1321	1269	1022	1105	256	1322	812	1206	1178	54	1134	916	1005	860	654	1118	486	1382	1115	1249	833	769	648	1359	729	942	2714	608	2147	1127	966	533	490	849	1126
ENSG00000078237	882	441	109	861	206	533	289	219	332	788	854	463	444	488	400	358	437	555	321	540	733	653	581	103	539	170	471	722	853	403	254	571	682	334	212	334	612	553	1190	293	394	546	475	421	631	1219	719	796	770
ENSG00000078246	884	1648	1446	1907	542	1516	2563	2244	1424	1156	1767	1781	1253	1335	1643	2332	1626	1805	1644	3022	1449	1636	2695	155	1300	825	1211	1692	1112	1262	918	1941	1229	2081	2676	1328	1484	2046	1126	2509	1620	1694	1686	3120	1709	1358	878	1578	2777
ENSG00000078269	1253	2130	1637	2917	686	2206	813	2651	2101	1474	2148	2118	2631	2681	1838	2551	1824	1547	1924	2911	1612	2458	2720	213	1698	1522	2346	1358	1584	1701	661	2600	2057	2908	2159	1893	1537	2232	2045	4679	3392	1429	2591	2576	2361	1319	1550	2311	3354
ENSG00000078295	1519	4	130	19	11	12	49	15	37	14	8	49	7	12	52	86	27	84	17	102	7	15	37	29	99	39	33	31	21	51	109	47	2	7	24	14	11	264	149	35	13	45	37	511	2	22	39	16	76
ENSG00000078304	8826	8314	8346	8545	3486	5517	6164	7909	6641	7495	7499	8698	9020	8361	7011	8067	5771	5600	9043	7139	8053	7346	10551	1651	8561	5887	7990	9026	7407	7286	5957	8049	7391	6521	6818	6393	7583	8606	7411	10055	9410	5847	9671	6713	10140	6134	6426	8087	9142
ENSG00000078319	1214	678	474	480	299	394	393	489	476	502	418	586	659	426	390	482	433	393	401	521	384	429	412	129	485	413	528	398	337	377	575	396	550	429	687	438	336	613	504	506	612	390	597	581	466	459	362	552	470
ENSG00000078328	81	7	72	115	2	2	139	97	12	42	1	11	5	29	10	1149	412	4	28	2225	47	7	9	0	41	69	9	1	6	2	24	442	0	10	121	7	0	3	17	0	0	800	11	507	2	1	1	3	22
ENSG00000078369	21578	23645	13615	25302	11296	14708	16746	20869	19759	19856	22052	21809	25716	23441	17734	23227	15044	20444	23122	28239	22219	22627	28685	6182	17902	12893	25623	28368	18118	20208	12872	22897	22779	21359	21411	20625	21302	32460	19542	26463	23586	17053	20390	24214	28288	24574	16871	23556	30560
ENSG00000078399	2	1	0	2	0	0	1	1	6	2	1	4	3	1	2	0	1	1653	2	4	6	10	2	3	1	0	6	1	14	1	0	5	3	0	1	2	0	4	2	3	2	3	3	10	6	6	11	1	4
ENSG00000078401	184	44	170	323	42	550	117	110	312	182	510	63	143	143	341	209	99	215	35	167	454	242	333	15	121	57	86	67	383	199	54	544	135	92	141	178	259	233	322	195	252	383	482	449	42	765	199	176	767
ENSG00000078403	2893	3098	2337	2988	572	2938	2950	3218	2371	1928	2254	3010	2667	2656	2985	3421	2329	2703	1298	3284	2112	3041	3508	64	2915	2080	3643	2223	1392	2373	741	3385	3524	3317	3335	2430	1695	4663	1985	3698	4363	1923	5025	3083	2782	1543	937	3365	3179
ENSG00000078487	805	649	1612	455	560	653	930	579	593	338	501	1113	503	794	669	565	715	495	473	475	676	527	394	397	799	546	1287	315	311	491	988	427	537	485	518	389	429	625	568	483	1013	413	523	515	479	367	401	455	843
ENSG00000078549	540	46	0	99	2	14	33	553	100	125	96	202	242	109	76	94	145	9808	37	93	95	31	26	0	134	7	960	12	185	5487	9	4	57	61	110	64	34	2	9	261	61	307	37	137	79	56	11	49	138
ENSG00000078579	35	69	78	69	30	68	8	96	87	9	21	30	45	25	38	35	72	23	36	497	67	34	31	0	20	39	36	9	29	7	15	90	64	48	70	21	11	10	297	62	8	333	47	26	19	20	16	23	31
ENSG00000078589	9	25	0	28	3	16	2	10	31	8	92	20	22	19	31	2	85	3	22	11	82	509	20	16	13	15	6	31	301	244	2	82	16	24	14	56	27	5	25	21	3	11	8	143	258	53	93	55	58
ENSG00000078596	3827	2616	3819	5937	400	2542	1822	4269	2422	1274	4394	4231	4293	1656	2928	2916	3194	1541	785	5352	1678	3448	1871	226	5235	1079	5656	963	2235	7826	1188	6452	3105	2402	3692	1637	2195	2173	2616	1545	3710	4273	5478	1990	1704	1645	1209	2503	3896
ENSG00000078618	6432	7101	6671	7288	3518	5871	5976	5935	6368	8666	6675	7119	7273	7565	5939	6890	5136	5642	6367	7593	6799	7753	8504	2027	6286	4155	7508	7024	6379	6322	4717	8220	7635	6773	7140	5511	5721	10736	7161	8384	8118	5513	6992	8246	6501	6254	5547	7257	8586
ENSG00000078668	8375	4342	3969	3466	1976	3061	5248	3718	3749	12434	3059	4280	5417	3555	4059	3531	3324	3066	3177	2842	3323	4076	2722	948	4838	3921	6132	3278	2924	3444	3387	2949	3109	2505	4010	3378	2769	3827	4063	3936	6403	3330	4614	3924	2704	4031	3401	4142	5404
ENSG00000078674	11594	11892	10055	12780	3926	9047	9274	13772	9571	6783	8804	10475	11900	12826	10014	14573	9709	11277	8805	16880	9594	12855	18486	1594	10048	8598	12632	8944	7913	10765	5415	17056	12101	16122	13778	8995	6889	19921	10604	16539	14450	7973	19237	14872	12947	7081	4887	12887	11498
ENSG00000078687	894	752	1753	1374	635	1573	1578	1498	987	1112	1515	1382	904	1011	1622	1952	1371	1996	712	1967	1601	1671	1279	567	1449	1182	2169	851	1523	1388	1004	1503	863	1332	1411	879	759	1502	1544	1585	2679	1524	2662	2431	1068	787	1179	986	2329
ENSG00000078699	2455	2421	2990	2406	827	2914	2954	2475	2034	2776	2099	2190	2203	2379	2663	2998	2172	3320	1326	2619	1959	2571	2433	336	2907	2235	2680	2280	1632	2148	1691	2826	2384	2916	2719	1959	1963	3149	2091	3257	4367	1869	3379	2645	2163	1269	1139	2101	3658
ENSG00000078725	412	675	9	292	135	146	37	879	443	58	611	123	1808	766	235	353	363	108	720	1402	1378	310	445	204	115	47	82	250	729	80	120	122	1670	784	568	205	98	400	1378	163	79	487	59	1031	85	782	3175	383	218
ENSG00000078747	4726	3317	3001	4878	1037	2753	5753	3012	2570	2956	3415	2722	3358	3957	3675	4920	2967	3731	2621	4604	3152	4195	6345	521	3602	2655	4742	5078	2833	3846	2010	4954	4586	4805	3007	3265	3154	6065	3091	5062	5219	2359	4953	4050	5177	2985	2218	3866	3981
ENSG00000078795	25	12	7	3	29	24	16	9	4	31	8	11	9	9	3	17	1	12	7	20	13	11	0	0	6	2	6	1	6	11	13	4	17	11	15	23	1	4	7	4	9	11	8	7	14	4	3	12	12
ENSG00000078804	3518	2221	3519	3048	648	3208	5467	3267	2647	5405	2662	2595	4368	2155	3324	4182	2581	2565	1525	4952	3053	1852	3977	348	3827	3393	4463	1787	1679	2508	3255	3236	1857	2713	2960	1436	1964	1606	2454	2058	7534	2732	5229	4194	1416	1562	1961	2144	8140
ENSG00000078808	14287	12580	11853	11493	7691	8673	8513	11626	9172	9180	10751	13512	13859	10504	10550	12167	8890	9362	12927	14364	10551	7630	7204	3920	10348	9863	13295	8218	9536	9683	12152	11727	10414	7493	10467	8124	7456	9242	11982	10944	17794	9891	7993	9804	8461	9441	7140	9404	19187
ENSG00000078814	123	240	573	121	97	478	370	315	271	108	221	272	150	104	281	117	176	178	57	163	227	151	48	26	271	172	311	70	71	89	326	148	185	250	213	173	73	92	126	198	377	196	182	577	143	46	45	158	260
ENSG00000078898	22	0	0	0	0	1	3	4	3	3	3	7	0	0	0	2	2	1	0	2	0	1	0	0	4	2	2	0	1	24	16	2	1	1	1	1	0	0	13	0	1	8	3	0	0	0	0	0	15
ENSG00000078900	69	121	69	112	30	80	50	35	132	426	120	129	247	86	134	65	143	154	180	65	221	114	60	28	71	244	160	239	144	39	209	33	50	267	183	144	124	48	131	169	110	59	113	154	243	45	49	285	247
ENSG00000078902	5529	8124	6219	6192	5084	4713	4973	6803	5806	4181	5231	6743	8614	6288	5174	6876	4421	4337	7993	6932	5352	4276	4796	4032	6231	4128	9341	5743	4007	4880	3544	6729	5730	5787	6298	5674	4419	4180	6483	8137	7413	4556	4341	6320	6494	5439	3669	6442	7416
ENSG00000078967	1863	1458	1921	1087	1080	1182	1076	1130	1405	977	1037	1395	1572	1508	1083	959	949	1157	1365	959	1145	1263	1156	770	1599	923	1613	1395	1005	1121	1324	851	1195	1056	1082	1080	1271	1457	1389	1727	1782	1040	1391	1312	1017	1353	1215	1300	2227
ENSG00000079101	293	93	209	92	54	86	473	171	89	424	108	258	70	212	245	61	87	294	32	82	106	131	184	3	418	164	74	43	42	378	68	107	140	121	61	83	21	365	213	58	249	83	333	74	39	84	97	74	488
ENSG00000079102	191	49	268	315	22	328	327	386	222	119	326	258	210	118	513	541	235	338	59	471	257	359	199	18	433	64	529	59	287	543	121	217	52	124	310	136	142	35	165	229	250	357	298	315	79	117	152	175	1117
ENSG00000079112	5	34	13	5	15	3	3	10	21	2	62	9	9	26	9	15	14	1	77	7	27	26	17	0	13	27	4	8	12	3	5	7	8	36	11	56	6	17	6	31	3	52	5	15	38	3	20	21	6
ENSG00000079134	1401	1686	2611	1169	755	2401	1655	1419	1717	1435	1425	1751	1398	1265	2120	1335	1447	1311	557	1097	1413	1713	700	344	1583	1485	1261	727	815	819	1528	1344	1158	1259	1564	1181	673	1549	1062	1450	2654	1268	1807	1623	1070	897	955	1556	1829
ENSG00000079150	578	704	571	745	217	410	556	662	748	266	575	695	562	379	752	915	469	992	484	1168	692	731	656	63	482	250	600	428	542	500	333	797	381	387	410	530	353	472	583	613	701	588	451	498	492	597	836	623	777
ENSG00000079156	112	102	107	83	41	119	56	52	110	336	155	223	111	123	148	147	165	32	98	93	108	119	105	23	368	234	244	148	87	143	202	24	126	143	80	122	113	119	68	103	82	48	192	164	25	139	151	94	300
ENSG00000079215	346	138	34	235	59	310	62	254	145	379	229	88	73	117	677	379	560	155	255	59	1334	723	277	133	116	149	46	97	865	342	34	457	161	158	619	269	499	261	256	116	245	263	1049	1662	75	408	143	540	445
ENSG00000079246	25022	21615	16156	27008	10227	15846	16586	23756	19278	15634	19589	23472	24383	23145	17775	21717	14841	22686	22723	32273	16962	20537	32586	5104	19709	14772	19651	23264	16374	15382	14379	27147	24993	22958	19542	17134	18090	34162	25946	26960	23444	16906	21231	22166	24819	20783	17768	21616	28198
ENSG00000079257	1474	832	736	810	310	678	684	1098	885	856	860	1090	994	617	776	729	839	835	649	928	701	1018	767	100	727	712	1098	446	942	639	659	752	502	522	986	603	402	689	706	691	1240	822	1008	1003	689	691	1363	759	1062
ENSG00000079263	46	86	13	38	51	43	17	54	94	54	238	82	47	58	103	32	289	22	114	34	266	1029	53	209	33	27	20	40	755	408	8	189	45	49	82	109	77	45	134	53	28	50	21	321	310	145	376	149	116
ENSG00000079277	1288	1469	1318	1020	691	1840	1413	1171	1300	2361	1712	1296	1101	1183	1268	1055	1413	1223	942	1063	1348	1859	908	570	1151	954	1906	1268	1322	1002	931	1029	1271	1200	1634	1025	1150	1124	893	1387	1804	1324	1635	1849	1451	1531	1207	1661	2279
ENSG00000079308	10448	11978	15001	13175	3147	13353	22399	16944	16354	21901	8540	11516	12404	13175	21059	16189	12863	12666	8984	15254	18152	13277	20185	957	19141	9198	38325	5347	11606	12339	3797	10262	9747	17780	20549	8102	9717	17576	8699	17541	17589	10393	36909	24369	8387	5374	5658	12411	29901
ENSG00000079313	1047	1632	2729	1625	724	1834	2123	2045	1726	885	2061	1653	1686	1716	1996	1636	1638	1923	2154	2169	2258	1369	1252	243	1841	1301	2305	1580	1506	1293	1793	1834	1106	1464	1837	1638	1354	1999	1569	2088	3090	1690	1642	2453	1697	1513	1359	1566	3319
ENSG00000079332	11127	7029	6383	8551	3912	5214	6975	6268	6345	6951	6519	6971	6466	6178	6079	8941	5847	6549	5510	7971	6425	7553	9175	3230	6930	6729	8870	7786	5758	4223	4935	8092	5866	5960	7222	5221	5114	8158	7273	7154	11735	5890	8854	9017	6015	6306	5638	6800	8692
ENSG00000079335	1734	1548	587	1616	128	862	1051	2105	766	525	1335	1020	1564	1226	958	1248	1443	1000	319	4194	973	981	1148	20	954	588	1510	529	813	1179	324	1082	1101	2202	1303	1052	596	1337	1276	1793	907	1052	1881	1315	1302	606	497	1142	800
ENSG00000079337	10532	14812	10461	13220	9502	23926	13041	16228	11368	5935	16480	17295	13962	8466	9940	10942	13659	7516	4925	12817	8399	8136	6941	6022	12391	7319	13222	9781	4602	10334	13134	9838	13228	10199	10852	8084	6580	5243	7639	14174	15504	9956	13782	6289	8920	4167	4379	11794	16350
ENSG00000079385	83	288	26	176	326	94	19	20	377	27	335	42	239	197	63	35	240	3	1298	46	66	639	598	202	146	29	339	1236	130	242	9	305	80	139	29	427	574	354	232	214	25	51	55	185	626	589	496	290	388
ENSG00000079387	1075	892	1035	1221	283	778	996	1080	815	925	1160	943	1159	1164	975	1399	1099	1158	753	1364	1151	1404	1283	165	1035	867	1312	991	943	1103	577	1244	1099	1184	1142	897	785	1658	1016	1333	1721	844	1502	1684	1250	847	763	1154	1322
ENSG00000079393	34	279	8	57	44	28	4	56	81	215	10	3	392	68	19	13	28	11	106	3	320	56	1	54	2	2	40	59	60	9	11	4	80	91	122	128	71	27	92	90	6	98	2	437	181	164	2	111	13
ENSG00000079432	3986	7835	7524	8448	3390	5916	10255	10307	6876	6839	9376	8157	6994	8950	8677	8822	6899	10026	8388	11693	9770	5681	9021	1840	7758	6039	10512	8197	7358	5813	4585	9851	7891	10931	8583	7538	6676	9378	8715	11605	10593	7270	7132	10369	8584	5537	5025	7327	16066
ENSG00000079435	248	689	719	377	442	330	1048	332	894	172	462	426	936	534	411	475	450	442	1392	557	361	446	405	185	481	338	935	379	334	332	615	543	201	429	354	447	349	358	344	691	531	378	293	452	576	353	273	435	590
ENSG00000079459	7107	5331	3952	3607	2425	2812	7853	5042	3868	4237	3552	5155	5453	4589	3306	5764	3431	5400	4487	4811	3193	3738	3207	1774	3828	2796	4749	2767	3786	5528	2839	3821	3599	3603	6239	3622	2866	6927	3870	5973	6019	3694	3746	5112	4206	3855	4321	4540	5330
ENSG00000079462	1314	1612	1400	1343	2852	1070	763	1409	1720	769	1732	1684	2239	1366	954	1197	982	1747	2256	1250	1476	1204	666	2114	704	628	1020	1064	1085	595	2276	1295	894	817	1351	1486	928	1810	1826	1351	1143	1229	367	1281	1568	2480	2512	1489	1737
ENSG00000079482	730	324	437	597	72	363	809	458	316	415	549	385	310	522	579	669	416	1313	222	543	340	555	705	23	766	536	909	438	343	1067	88	634	523	690	562	319	447	927	320	651	1210	301	1374	553	481	237	236	471	790
ENSG00000079557	2	0	0	0	6	0	0	0	0	1	0	0	0	0	0	0	0	0	0	0	0	0	0	3	0	0	0	0	0	0	0	0	0	0	0	0	0	0	0	0	0	0	0	0	0	0	0	0	0
ENSG00000079616	6412	6491	11295	5274	4755	4402	3834	6667	5853	5224	4276	10793	7324	5464	7902	6831	4437	12176	5355	4889	7433	4071	2511	3680	7212	6118	7387	2610	4650	3142	10533	7122	4138	4011	10131	4055	2406	3527	4333	6503	11594	4269	5480	8547	5967	3549	3530	6314	6482
ENSG00000079689	61	12	0	11	0	21	22	0	1	6	2	11	10	15	33	111	16	2	6	16	16	1	14	0	41	0	31	0	10	8	231	5	6	3	48	40	1	0	11	1	3	29	74	14	0	3	0	2	1
ENSG00000079691	1963	1325	760	2005	421	1181	2651	1452	1246	1732	1760	1565	1324	1810	1478	1943	850	1273	1748	1678	1626	1773	2928	195	1007	788	1068	2412	1589	1308	646	2453	1677	1949	972	1185	1563	1860	2181	2432	1240	981	1424	1981	2470	1025	935	1688	2293
ENSG00000079739	4776	4076	2522	6612	3370	3320	7266	2512	3381	3343	5797	4092	3201	4447	4153	3421	2487	2178	3938	5128	3920	3614	6187	2204	3140	1910	2814	7128	4918	4240	2256	3635	4896	3313	2235	3228	3796	4485	5714	4435	2832	3459	3151	4182	5033	5770	4042	3626	7624
ENSG00000079785	12699	7467	6042	8321	3255	6400	7456	7862	6612	7792	5854	9081	8331	7757	7034	8806	6454	6763	6447	8828	5695	7339	8914	1032	8044	4852	10795	8448	5187	7321	4839	8818	7099	6074	8034	5777	6432	10465	8748	8390	8956	5416	9022	6384	6874	6834	5610	7696	9250
ENSG00000079805	7076	8454	8042	8969	3367	9513	10567	8222	7528	4287	8841	7108	8493	8355	8965	8119	7001	8662	9689	10345	9707	8227	8652	1797	8073	8032	10566	9571	7697	5672	8741	9448	7546	7941	8677	7662	7347	8333	8507	10257	14768	7604	7709	10135	8952	7044	5292	8036	17401
ENSG00000079819	2017	2177	1301	2542	468	1472	1694	2605	2472	1490	2498	2433	2838	2389	2701	10687	2216	3766	1342	5988	3415	4726	3373	145	2862	1215	3977	1799	3126	4786	819	2281	2293	2549	5566	1966	2521	2365	1147	2589	2025	2030	3082	4976	2717	1855	1866	3062	5357
ENSG00000079841	8	3	8	11	5	4	11	3	5	7	17	3	3	9	12	8	3	15	3	6	1	5	8	0	6	10	11	13	5	18	3	2	10	6	13	7	10	4	6	2	8	5	17	8	9	6	9	0	8
ENSG00000079931	148	97	78	532	44	502	60	39	293	20	411	307	185	258	297	277	230	718	157	633	280	890	1039	164	146	327	60	246	2042	1413	145	620	330	93	161	371	274	200	783	114	63	93	238	772	98	444	1278	425	706
ENSG00000079950	4258	5776	3548	4717	1493	5538	5066	5231	4004	2455	3778	3522	5719	4493	4873	4782	3864	3865	3325	4126	3957	5723	6694	650	3908	2890	5394	4564	2988	4197	2654	5298	4954	4059	3856	4536	4253	6038	5067	4970	4336	4025	6413	4361	4454	3870	3098	4910	5035
ENSG00000079974	1162	1679	1467	966	567	1558	1278	1568	1153	1644	1154	1707	1081	1372	1278	1173	1276	1096	928	1330	839	1342	983	79	1314	572	1498	774	854	927	624	1411	1434	1348	1011	986	876	1452	1238	1322	1032	632	892	851	1292	859	887	1587	1687
ENSG00000079999	6891	7020	5657	6128	5017	4559	5974	7318	5658	4081	5406	6990	7002	6097	5160	5508	4985	5822	6876	5925	6083	4916	4496	2805	5304	3864	6272	5104	4694	3987	8522	6555	5328	4775	6469	4940	4774	7201	6919	7135	8007	5477	5258	6712	5527	5731	4752	6287	7451
ENSG00000080007	16	3	8	221	0	22	236	111	842	11	2	1	10	5	224	283	6	7	7	243	25	15	2	12	22	14	8	4	7	82	13	42	3	140	75	13	12	26	142	7	269	6	205	38	1	8	45	15	36
ENSG00000080031	8	6	22	5	3	7	11	11	15	70	14	22	6	13	13	36	38	4	20	12	46	25	3	11	3	3	2	17	19	9	13	11	22	6	13	30	44	14	89	19	7	17	5	18	11	19	31	22	55
ENSG00000080166	115	30	160	12	0	4	16	16	19	5	9	8	37	48	27	5	46	11	1	10	3	26	30	0	74	34	13	8	4	12	1	24	59	59	10	13	5	25	23	19	42	26	111	12	12	2	4	22	4
ENSG00000080189	7466	7213	7510	5742	5049	5964	4005	5873	5852	3571	5958	9067	5845	5651	5868	5358	5229	5097	5770	6902	5990	5303	4220	2974	5525	4571	5958	5053	4727	4050	9698	6261	5314	4333	6940	4581	4289	5754	6706	6284	8419	4401	5937	6111	5418	5161	6155	5665	7105
ENSG00000080200	4062	2529	1085	4365	41	2624	8958	1131	1222	4136	1590	2033	1506	3244	2185	7263	1576	4830	1439	2774	894	5442	11694	20	6403	2119	2811	4306	2370	3781	43	2491	4858	6437	1750	3207	3417	9009	3562	2345	5810	2248	7167	2434	3105	1223	362	4380	4992
ENSG00000080224	17	18	82	23	6	7	208	22	32	39	10	12	463	75	51	81	25	8	25	64	28	12	17	0	21	51	32	12	28	9	33	36	24	36	27	11	6	39	13	18	62	12	48	96	12	7	7	19	29
ENSG00000080293	70	67	84	55	6	36	123	36	55	192	60	93	29	110	124	67	73	74	11	82	11	43	43	18	130	296	140	20	29	87	12	50	70	100	73	19	11	53	36	173	302	48	165	58	50	7	0	41	60
ENSG00000080298	766	669	809	869	179	781	1139	719	520	727	750	657	530	557	1089	1287	735	1783	237	1001	951	890	827	70	605	861	792	396	477	884	321	1110	541	899	834	486	313	1850	950	882	810	827	1429	1008	721	392	468	545	823
ENSG00000080345	2642	2606	3149	3930	792	2076	2951	2859	1921	2665	2635	2319	2692	3002	3249	4599	2447	4762	1226	3600	2708	3644	4789	343	2850	2169	3305	3084	2243	3512	1093	5078	2311	4117	2466	2396	1910	7399	2837	3890	5591	2015	5051	4636	3011	1888	1896	2778	3140
ENSG00000080371	4729	6817	5632	6409	2303	4761	3971	5753	4980	3176	4650	4267	6951	6342	5453	5609	3869	4970	4771	5797	5372	5224	8555	867	5405	3797	5840	6131	4273	4722	2803	7206	6315	6740	5145	4820	4627	7363	7541	7020	6147	5352	7525	7150	8020	4966	5563	5899	5694
ENSG00000080493	4909	376	3902	497	34	416	9355	355	170	3755	458	1248	255	539	1508	1262	2112	292	78	330	99	517	888	1	3239	4393	5049	843	291	2538	696	433	306	471	1945	217	437	1402	159	798	4660	80	9153	406	416	127	147	225	1843
ENSG00000080503	6771	8135	6372	9151	1847	5387	11301	12257	6355	7846	8304	9803	7528	8307	9319	10122	7737	7498	5302	11164	6815	9182	9430	690	11348	7696	17094	6843	7960	11315	2203	10591	7235	9649	10427	5872	6535	8870	6860	9286	15301	6118	17127	8906	8926	4632	4668	8581	13593
ENSG00000080511	3	0	0	0	0	0	0	1	0	0	0	0	0	0	0	0	0	0	0	0	0	0	0	0	0	0	1	0	0	0	3	0	0	0	0	0	0	1	0	1	0	0	0	0	1	1	0	0	1
ENSG00000080546	6415	5389	5374	4516	1673	4476	3624	4520	4111	1631	3717	3750	6019	3482	5009	2660	3621	3604	2229	3957	3013	3348	4858	795	4403	2989	4428	3002	2790	3764	4931	2390	8143	4261	6778	2717	3267	4391	3268	3809	5139	3366	6929	4146	2831	3178	2853	3771	3477
ENSG00000080561	825	605	322	901	175	329	624	627	453	750	549	512	674	974	663	1038	516	652	595	883	515	758	1407	69	689	449	841	788	491	950	124	747	1181	1111	750	498	538	863	526	1051	1062	420	1489	1012	906	397	180	704	815
ENSG00000080572	5	3	0	0	0	1	0	2	2	11	0	4	2	1	1	3	0	4	0	0	3	1	0	0	2	8	1	0	0	4	0	1	1	1	3	1	0	0	4	2	1	0	9	2	4	0	0	0	1
ENSG00000080573	742	518	417	1066	97	754	1393	3330	1576	1669	1275	1273	1814	602	1110	1272	996	866	618	1956	3562	924	346	417	1413	457	3213	952	821	386	2599	314	249	757	1402	917	476	438	394	1247	1522	2110	667	2747	1297	670	798	896	1966
ENSG00000080603	8436	10529	10415	11044	7761	10547	10249	10605	8683	10816	11316	9347	9076	11729	10255	12860	8688	12669	11247	11732	10738	13009	11957	5869	9751	8069	13207	13527	9824	8512	6537	12535	8921	12978	11872	10400	11538	15284	11198	14905	18320	7790	14909	15406	11116	9389	9659	11410	19286
ENSG00000080608	1132	1644	953	1390	825	1030	1129	1142	1262	1231	1338	1263	1349	1310	1107	1120	868	1326	1339	1486	1196	1504	1559	430	1155	565	1183	1375	1080	1028	574	1368	1465	1217	1071	1099	1132	2667	1036	1263	929	836	1433	1641	1397	1542	1205	1468	1702
ENSG00000080618	10	10	11	2	12	12	5	3	8	4	8	17	11	11	8	5	9	2	7	2	5	12	11	17	8	1	15	23	15	1	9	7	4	1	2	11	29	4	0	7	1	1	2	3	6	4	0	10	9
ENSG00000080644	10	5	5	5	0	2	2	34	9	13	10	20	23	4	6	6	6	3	32	26	4	13	0	11	4	5	3	5	27	8	0	2	1	2	18	18	15	3	4	6	2	7	10	11	4	18	14	7	18
ENSG00000080709	51	21	32	42	6	64	103	96	41	52	40	47	27	41	30	68	45	53	31	67	35	31	9	6	37	49	79	6	40	23	71	14	7	27	56	29	19	17	44	32	108	96	25	25	12	25	32	27	91
ENSG00000080802	1824	1625	1912	1547	538	1471	1887	1972	1277	1751	1592	1459	1591	1672	2010	1954	1463	1938	1039	1976	1229	1779	1998	298	1949	1416	2287	1377	1412	1510	891	1721	1506	1916	1927	1253	1235	2335	1654	1902	2958	1201	2676	2051	1391	936	1106	1621	2305
ENSG00000080815	8181	6434	5971	7928	2722	4942	4837	5599	5365	3231	5954	6584	6884	6269	5915	7880	4787	5763	5050	7765	4880	6598	9556	1434	5235	4708	7971	6695	4961	5040	5866	8757	5872	6191	6565	5156	4804	9128	6423	7373	8314	4049	7561	7696	5811	5231	3893	6592	7710
ENSG00000080819	670	942	1256	782	232	710	1207	624	678	847	1004	647	1008	824	1203	893	739	919	401	952	907	885	500	157	841	1013	1331	707	627	716	1298	868	667	713	526	651	656	1807	800	925	1541	731	719	714	927	712	1027	798	837
ENSG00000080822	3572	3485	3387	3222	961	3028	2219	2847	2931	1701	2772	2966	3930	2543	3083	3119	2225	2916	2116	3328	3036	3197	3752	248	2663	2174	2505	2291	2336	2485	1644	4218	2895	2829	2612	2871	1712	3946	3305	2836	3891	2519	3606	3898	3543	2422	2225	3476	3569
ENSG00000080823	1238	743	1037	410	365	956	1054	877	552	1740	586	993	673	557	950	570	646	655	343	536	507	548	362	276	1019	886	667	200	371	499	902	428	637	593	931	470	291	532	457	525	2003	520	1450	756	470	218	303	670	1272
ENSG00000080824	68759	48185	18669	49364	16073	28038	22325	46438	34089	37990	43402	49822	51608	49691	44486	44461	31598	42772	34240	74303	34577	50730	56746	15392	30561	22288	39861	38749	46105	43420	29070	47723	59024	49120	41491	31099	30905	78986	55839	56826	40798	41662	41292	57416	39092	41097	35298	56053	56850
ENSG00000080839	549	562	816	679	232	636	352	612	429	273	556	626	560	475	630	698	652	761	305	468	393	840	633	228	471	440	1002	657	517	416	428	533	380	844	488	499	339	678	425	732	685	320	659	731	754	402	318	813	848
ENSG00000080845	5172	10300	8168	11854	5527	9322	4291	8623	8941	4947	11396	9270	8758	9872	7908	7171	5472	13957	10279	12166	10144	7596	8784	4042	8053	5467	9984	10983	7227	6771	5866	10356	9646	8612	7309	9719	8100	8423	9666	9879	10241	6909	5281	8505	11259	7620	7557	8630	17143
ENSG00000080854	110	127	250	208	97	177	388	75	103	841	173	158	67	133	273	139	95	373	113	129	127	206	126	22	255	116	140	248	87	273	103	320	190	153	75	76	159	364	88	134	515	79	377	161	109	47	128	134	910
ENSG00000080910	0	0	0	0	0	0	0	0	0	0	0	0	0	0	0	0	0	0	0	0	0	0	0	1	0	0	0	0	0	0	0	0	0	0	0	0	0	0	0	0	0	0	0	0	0	0	0	0	0
ENSG00000080947	218	210	589	187	63	576	526	229	247	464	301	240	183	163	422	260	365	508	67	269	373	262	103	28	444	514	411	156	173	146	161	308	216	291	264	223	102	267	169	270	1005	369	361	332	287	81	108	252	819
ENSG00000080986	137	107	274	113	38	94	109	108	230	179	164	118	244	139	161	146	123	117	79	127	297	287	98	61	48	270	88	93	153	116	648	125	33	73	131	150	85	318	123	107	151	109	45	280	218	178	161	129	180
ENSG00000081014	684	767	657	1262	224	991	692	700	726	687	960	632	919	949	768	1093	658	773	599	1083	849	1246	1218	68	994	600	1103	1197	759	914	386	1097	1151	1090	796	775	740	1418	718	1024	1156	774	1552	1211	1082	844	684	1228	1181
ENSG00000081019	1735	1607	1891	2279	477	1311	2098	2162	1164	1138	1534	1439	1384	1826	2054	2270	1616	2274	888	2385	1674	1888	2385	170	1922	1435	1965	1323	1247	2070	786	3223	1662	2201	1584	1376	1109	3054	2381	2402	2450	1594	3267	2222	1810	1209	1406	1693	1541
ENSG00000081026	3811	2869	8163	2620	407	2063	5558	2291	1911	5125	1750	3793	2612	2937	2619	2837	1623	3238	1618	2040	1397	2798	3679	177	5923	7615	3303	2510	1643	3124	1479	3631	1816	3243	2020	2583	1917	3191	2901	4209	10455	1338	8845	2572	2844	1278	845	3132	3455
ENSG00000081041	410	1344	1182	1675	236	2452	59	89	1346	492	7021	1120	593	584	864	234	253	114	151	1088	705	765	416	126	123	49	55	518	1227	828	31	397	549	638	263	497	502	1736	1216	289	173	545	280	1391	392	4250	7908	641	4478
ENSG00000081051	9	0	1	0	0	0	0	0	2	17	3	0	1	2	0	0	0	0	0	1	0	1	0	13	2	0	2	0	0	0	0	0	0	0	0	2	1	5	4	0	3	0	0	0	0	1	0	0	2
ENSG00000081052	2049	5308	2233	1887	891	4004	2802	3571	2199	1592	2350	2880	2253	3360	2983	2662	1883	1066	1391	2317	1282	3370	6394	474	3632	1657	3344	3601	2367	3626	450	3743	4624	4236	1718	2384	2417	4261	2822	3568	3278	1122	4820	1599	3489	1245	550	4013	3816
ENSG00000081059	3681	2535	1912	1919	1457	2027	935	5764	2068	118	2128	1413	1918	3111	2353	2318	2185	1123	3026	2253	3267	4475	1968	637	1642	1162	986	770	2604	2021	1673	2646	2017	2547	2546	911	493	2271	5741	1952	94	2880	1719	3345	1160	1301	1721	777	2169
ENSG00000081087	2332	2659	1426	2799	778	1582	1102	1424	1675	1058	1828	1531	3235	2374	1824	2076	1564	1421	1330	2115	2361	2564	2060	357	1569	896	1865	1801	1906	2271	893	2324	2680	1924	1474	2239	1596	2447	2178	2133	1515	1770	2328	1772	3368	2051	1657	2965	1760
ENSG00000081138	0	0	1	0	0	1	1	0	0	0	1	0	1	0	8	0	0	0	0	0	1	1	2	0	0	0	5	1	2	1	9	1	0	0	0	3	0	3	0	1	1	0	0	4	0	0	0	1	0
ENSG00000081148	14	9	5	15	3	50	39	9	27	16	9	14	15	10	25	13	7	20	8	13	26	49	9	0	17	10	15	13	14	15	19	27	9	6	10	31	13	18	6	15	14	16	20	19	6	15	14	12	53
ENSG00000081154	12875	12344	11525	9840	3458	7266	7713	8164	6636	6081	7826	7801	12304	10183	10001	9078	9379	10376	4955	9997	8130	8988	11047	1645	9634	7137	11394	8320	6253	7957	5184	10419	11996	9014	8328	8990	6433	16918	9429	10345	12744	7558	13518	8144	11563	7249	6737	11263	6745
ENSG00000081177	2595	1993	1903	2218	581	1768	1922	2204	1463	2780	2116	2136	1845	1932	2384	2079	1699	2077	1680	2275	1791	1895	2452	175	1868	1189	3046	1786	1674	1956	1527	2705	1747	1919	2008	1356	1476	2715	2292	1931	2782	1710	2257	2023	1643	1541	1525	1859	2432
ENSG00000081181	7665	2009	5136	2226	318	475	364	1743	793	540	1485	2259	7720	6371	1663	6773	3308	1071	1002	3585	709	1093	2941	43	1691	1720	2298	888	1156	1944	4019	4417	9485	824	3884	586	639	7232	1222	1436	2286	1270	2990	2282	745	919	1074	1148	1939
ENSG00000081189	2552	2451	2684	2741	388	3234	2635	3275	2233	1532	3491	3026	2335	1766	2447	1990	2913	3362	1716	5330	2710	3432	1835	277	3874	2495	5895	2251	3330	3624	1814	2186	2382	2708	2031	1988	1500	1473	1616	2849	4234	3543	3697	3460	3140	1174	1990	1820	3241
ENSG00000081237	734	976	84	998	177	678	242	587	811	756	2969	694	637	820	1446	403	2575	371	714	478	3331	12915	850	216	612	486	550	691	7817	5546	54	2742	663	918	970	1391	1298	634	1066	792	321	788	503	3152	4304	2048	2417	1935	1680
ENSG00000081248	0	0	0	3	0	2	3	1	6	11	1	0	0	1	0	1	0	0	0	2	3	2	0	0	1	0	1	0	1	0	2	0	0	0	0	0	0	1	3	3	3	0	0	1257	0	0	0	1	3
ENSG00000081277	153	192	2	216	14	183	56	309	154	92	3695	103	594	264	629	286	79	190	120	225	240	110	101	88	34	0	83	174	95	109	15	88	231	143	147	163	1280	23	311	455	14	161	274	1383	156	1329	228	151	862
ENSG00000081307	3750	2609	2715	2446	999	2541	2508	2476	2092	2288	1972	2636	2672	2501	2518	2384	2395	2296	1260	2643	2040	2413	2038	521	2861	2245	2875	1782	1557	2056	1613	2508	2882	2286	2773	1603	1402	2944	2088	3163	4280	1955	3238	2079	2363	1576	1346	2563	2527
ENSG00000081320	432	1071	367	2251	397	1801	1046	1001	1425	338	2805	702	1196	1274	1748	1999	1793	622	1033	1182	2154	4846	2486	351	517	342	618	2345	3735	3301	298	1715	1386	1525	923	1651	1983	1107	1944	1664	206	1110	371	2459	2284	2488	3443	1472	3436
ENSG00000081377	2463	1511	2130	1570	364	1522	3394	1937	1128	2021	1315	1717	1916	2289	1891	1403	2114	938	896	1559	922	1868	1772	106	3037	2378	2757	1731	913	1864	711	1679	1782	2076	1864	1184	1316	1994	1331	1995	3756	1710	5415	1214	1491	1138	562	1831	2707
ENSG00000081386	1128	605	776	724	134	676	833	997	609	520	637	657	707	861	901	1148	751	1010	510	932	616	957	1030	58	845	741	1166	562	600	719	200	773	692	888	1097	673	520	1406	802	1124	1460	886	1259	1118	574	404	372	889	854
ENSG00000081479	6076	4467	11120	13603	626	5979	21689	1921	3363	20997	6999	11029	5541	5335	10187	2665	5973	4372	647	4488	997	5382	13456	220	16182	9883	14970	4034	1679	18205	2355	7611	8923	4766	3897	4041	9288	1416	1119	2499	24087	1687	29910	1311	2346	1582	581	6008	11293
ENSG00000081665	2500	1516	2300	1708	473	1699	1828	1711	1349	1451	1462	1540	1517	1324	1816	1920	1450	1933	896	1884	1324	1505	1783	153	1875	1677	2302	1318	1121	1405	1678	2034	1442	1676	1899	1327	1018	1943	1494	2048	2738	1447	2662	1990	1315	1002	920	1633	2214
ENSG00000081692	1800	944	1457	946	1221	667	779	916	767	1342	855	1267	950	815	794	908	775	768	936	856	930	742	550	1084	930	710	1296	778	653	832	1575	875	863	598	1091	804	701	1284	1097	1102	1537	932	980	968	984	956	884	962	1203
ENSG00000081721	1408	762	1118	805	528	708	590	1008	746	1135	646	1023	1051	699	893	784	1026	823	527	898	740	716	543	227	856	567	923	596	535	585	959	861	902	485	919	581	486	1414	682	803	1412	741	945	784	880	702	545	958	892
ENSG00000081760	2949	2044	2624	2004	960	1442	2000	1284	1650	2556	1782	2627	2591	2095	1913	2157	1817	1844	1150	1892	1593	1940	1328	336	2408	2566	2623	1928	1557	1631	2711	1759	1744	1616	1988	1213	1779	2572	1579	2106	3080	1060	2413	1632	1327	1794	1660	1745	2630
ENSG00000081791	5254	5265	4453	4977	2065	4726	3777	4306	4169	5130	4257	4415	5381	4967	3715	5211	3860	4887	4571	5717	3766	4487	4066	732	5024	3900	4701	3768	3573	4227	5812	5619	4053	4051	5074	3919	4136	6185	4336	5728	6310	5174	5204	4771	5159	3123	3155	5617	7231
ENSG00000081800	7	0	0	4	0	0	0	0	0	0	2	0	1	0	0	0	0	2	0	0	0	0	0	0	0	0	2	0	1	0	0	1	0	0	0	0	0	0	0	2	0	0	1	0	0	0	0	0	0
ENSG00000081803	3543	2306	1357	1378	424	873	1395	2200	1626	1705	1563	1902	1934	2066	1985	2127	1673	890	1062	1942	2194	1842	1867	152	3041	1813	6733	1250	3171	3490	813	2128	1565	2115	2039	1691	1156	4226	1431	2837	1758	1427	3036	3223	2520	966	1608	2312	1665
ENSG00000081818	109	67	31	365	19	72	61	120	126	81	90	45	89	91	71	98	113	74	62	243	193	62	16	4	149	31	125	32	84	126	558	62	43	65	88	60	44	30	46	75	88	257	99	159	92	59	61	53	328
ENSG00000081842	9	1	3	25	13	87	2	16	40	3	93	1	1	5	6	10	4	49	7	10	112	51	1	12	9	3	17	6	12	4	0	168	3	9	4	38	159	17	30	9	10	11	4	6	11	50	10	2	22
ENSG00000081853	899	290	49	99	80	315	991	160	135	82	654	470	488	578	198	567	23	530	238	706	340	425	235	54	432	207	900	194	65	462	114	408	389	257	487	628	217	429	617	125	1264	353	212	948	376	306	91	385	309
ENSG00000081870	4599	1574	1515	1221	920	1656	2187	1220	1484	1642	1179	1974	1571	1133	1125	1393	1141	835	1110	964	1192	1081	945	505	3330	1974	895	1116	798	801	3233	819	1105	850	1121	1207	741	1054	1335	1023	3618	1508	2102	1024	1242	1278	1239	1524	1718
ENSG00000081913	1848	1397	1590	1575	453	1539	3455	2053	1035	2995	1476	980	1293	1229	1514	2552	1453	1381	1270	1909	1297	1228	2094	289	1743	1381	2045	1905	1036	1143	1232	1236	1027	1677	2351	1038	1309	2172	1123	1865	3237	1601	2749	2069	1169	826	1199	1282	2626
ENSG00000081923	10256	5156	4290	5113	843	3805	7599	4826	3179	3825	3542	4554	3236	4793	4087	4585	4216	5061	3590	4530	3501	3492	4577	235	7003	5326	5558	7143	3645	6884	1972	4537	3946	5685	4434	3820	4461	10009	3969	7036	9375	3390	10312	3852	6888	2398	2485	6064	5200
ENSG00000081985	14	10	2	9	4	8	14	1	15	12	36	7	4	7	23	9	33	6	19	5	19	46	11	27	9	9	41	14	42	19	11	25	6	4	7	25	18	7	11	8	10	8	52	118	72	41	12	16	33
ENSG00000082014	3540	5024	4083	1969	2769	2741	1246	3363	3733	4948	2166	3768	6089	2967	3159	1950	3071	4331	4219	2855	3024	3102	1248	2603	3549	3417	4617	1698	2375	1821	3062	2081	2424	2606	3550	2877	2197	7373	2846	4418	4455	2464	3445	3475	2447	2610	2533	4445	3334
ENSG00000082068	2132	1693	1379	1776	1390	1506	1449	1902	1603	1362	1452	1989	1708	1611	1449	1440	1276	1630	1594	1954	1515	1617	1416	950	1392	1016	1663	1417	1123	1315	2279	1848	1582	1525	1818	1233	1298	1841	1535	1895	1719	1404	1927	1735	1658	1574	1209	1636	2265
ENSG00000082074	385	384	53	439	111	342	141	418	340	488	1319	374	220	302	529	197	1073	253	347	182	1792	4187	355	167	273	261	218	217	3176	2363	27	1222	246	356	483	463	515	385	470	291	196	532	258	1609	1161	862	1142	895	511
ENSG00000082126	2	4	10	2	2	5	6	4	1	4	2	4	3	0	15	0	4	7	0	1	1	3	0	2	4	7	7	3	3	0	5	2	5	1	7	1	1	3	2	8	10	0	4	5	5	0	8	5	5
ENSG00000082146	1330	4505	2105	1637	783	4920	786	2073	1844	795	2805	1924	1904	2391	2778	1489	2288	2349	1691	2163	2722	2068	2109	343	1184	717	832	1479	2405	624	298	2460	2545	2486	4444	3443	1597	1938	2444	3469	1573	1332	967	2927	1662	1360	1132	2651	1896
ENSG00000082153	6902	4081	3901	6412	1581	3751	4546	3480	3896	3375	4967	3876	4786	5204	4029	4383	3892	5124	4360	6090	4064	5451	7640	500	4613	2880	4717	6147	3800	3956	2254	6286	5589	4414	3454	3761	4375	6682	6384	4250	6022	3415	4782	4908	4338	5480	4630	5074	6574
ENSG00000082175	87	1236	8	180	165	116	77	242	326	44	148	365	310	887	220	209	87	1433	426	145	166	367	794	43	117	14	125	729	396	828	43	167	456	555	94	765	1327	355	339	1618	3	140	50	484	291	268	48	528	243
ENSG00000082196	98	67	188	94	54	118	106	78	739	87	107	128	83	47	182	46	81	118	21	63	548	229	49	48	64	96	88	192	45	1140	163	100	56	54	62	133	69	95	99	136	147	92	105	689	106	345	97	178	429
ENSG00000082212	1927	1842	1436	1690	445	1347	1248	1007	1452	2235	1931	1314	1722	1724	1834	1403	1522	1725	1586	1525	1803	2394	2638	166	1561	1058	1923	1911	2234	1656	739	1928	1754	1523	1374	1535	1769	4560	1817	1825	2023	1243	1697	2284	2254	1705	1953	2160	2176
ENSG00000082213	1356	1309	1255	1288	324	908	995	1184	986	1248	1154	916	1661	1420	953	1125	1114	1030	849	1402	1117	1322	1450	148	1232	1058	1103	1272	941	1135	965	1335	1330	1136	1052	1053	1000	2234	1347	1744	1588	1005	1672	1405	1183	904	990	1381	1007
ENSG00000082258	2384	2350	3436	3149	660	4080	2685	2301	2022	2665	2725	2264	2233	2639	4144	2867	2326	3110	933	3166	3163	3166	2405	183	2867	3004	2810	2452	1771	2011	1258	4117	2623	2907	2581	2301	1574	4165	3227	2968	4436	2203	4696	3466	2535	1681	1850	2676	2855
ENSG00000082269	543	602	561	725	140	512	612	561	374	285	624	331	548	649	709	767	489	740	209	711	658	780	784	88	538	521	714	491	476	712	229	1421	598	723	584	477	392	1339	693	729	703	588	1162	805	662	377	478	757	635
ENSG00000082293	32	10	7	198	141	43	1	7	51	0	159	8	3	4	58	41	71	34	368	141	4	126	80	61	72	6	1067	333	174	89	24	19	6	154	72	71	35	21	2	21	2	26	86	30	984	53	37	380	38
ENSG00000082397	1014	632	752	818	148	325	5794	357	763	667	692	326	231	1201	1005	522	912	197	343	361	1832	1320	784	153	751	1684	435	803	2770	676	506	1024	261	631	430	591	907	1203	1939	274	2278	632	1116	1973	406	691	718	839	1663
ENSG00000082438	1984	4731	923	4369	839	5321	2875	2184	3441	2899	4345	3264	4440	5266	3584	1507	2594	2550	2239	2466	2899	3476	7590	501	4027	712	4707	8422	3281	2818	343	3298	6173	4531	2686	4202	6029	3364	3346	8800	1868	2011	5009	3299	6205	2351	1973	5772	6077
ENSG00000082458	3655	5847	4533	4725	2157	3677	5966	5869	4047	5127	7428	9037	4975	4841	5172	4365	4534	5753	5072	8218	4552	4055	4260	1186	5448	4018	6052	5316	3697	3785	1473	5076	5231	4860	5866	4173	3970	5728	4055	8045	6421	2975	4840	4264	4715	3310	3649	4200	6251
ENSG00000082482	483	55	1418	342	24	425	643	160	86	586	319	350	36	141	214	156	1704	774	14	313	135	275	581	35	1934	284	280	55	40	765	300	334	89	98	120	29	315	92	243	85	278	65	638	67	21	117	48	67	719
ENSG00000082497	194	186	225	809	91	416	211	1007	663	488	585	213	223	459	392	339	199	673	212	365	259	489	379	69	235	203	152	399	243	404	52	404	214	532	147	429	367	934	519	561	523	302	189	249	144	411	538	561	760
ENSG00000082512	270	323	189	263	83	566	203	225	771	279	624	266	542	384	609	1411	386	217	54	437	1006	1463	419	171	159	95	260	153	622	486	149	330	434	309	370	282	203	992	140	295	185	467	214	1048	362	368	1040	405	527
ENSG00000082515	2136	1778	1407	954	1231	1086	1009	1242	1594	1349	1122	1471	1895	1195	1202	860	903	891	1598	979	1266	1098	910	724	1411	918	1285	1002	873	805	2894	835	1170	791	1223	1135	875	1165	1269	1318	1882	1485	1136	1148	1234	1481	1551	1334	1260
ENSG00000082516	1462	1341	1518	1775	388	969	1262	1711	1068	1545	1474	1583	1033	1580	1471	1926	1319	1850	1030	1851	1228	1495	2027	182	1306	924	1745	1326	1291	2071	941	1944	1333	1707	1690	1091	1299	2638	1533	1866	2180	1643	1956	1824	1235	1182	1157	1334	1918
ENSG00000082556	1	0	6	2	0	0	9	1	1	0	1	0	2	4	11	0	0	0	0	1	0	4	0	0	3	2	2	3	4	5	2	0	12	1	1	4	3	30	0	0	2	0	4	2	1	3	3	2	10
ENSG00000082641	22528	22410	15752	21715	7832	16453	28650	21843	19553	21244	17067	23562	22823	24702	19450	25611	14709	20846	20593	24820	16833	21116	32932	3942	19767	13143	38673	23320	17887	22545	9254	22660	25742	22948	24736	19538	19618	27022	26614	27792	29584	16090	26945	33449	20752	15587	9915	20610	31116
ENSG00000082684	3309	185	640	253	63	490	255	622	352	316	275	719	231	324	261	377	313	329	117	720	348	187	337	11	303	318	297	100	87	2631	453	165	110	346	211	206	486	1148	181	278	746	239	242	169	180	168	70	145	342
ENSG00000082701	3431	5174	4599	5493	1610	3425	3332	4267	3935	4023	4884	3535	5487	4935	4320	5070	3396	4462	5175	6732	4498	5248	7748	697	4396	3563	6789	6725	3352	4264	3501	7395	4994	5715	4608	4639	4095	8086	4565	6960	6503	3144	6231	5520	5899	3778	3878	5267	5352
ENSG00000082781	23756	7314	5863	11951	4886	8143	4917	5464	7294	8515	15825	12696	6928	5449	6923	11348	5666	8920	9063	8697	10640	8286	8193	4539	6617	3748	11766	10429	8465	23288	5371	11778	8374	4147	5012	5983	8024	11004	20947	6345	12395	7680	6401	8701	5323	8717	7440	6490	14984
ENSG00000082805	3592	3299	3510	5651	1210	2540	4866	4317	2939	3932	4423	3983	3558	3979	4091	6178	3203	5476	3048	5800	3994	4894	7430	418	4127	3618	6803	6064	3994	4691	1849	5289	3847	5458	4914	3116	4270	5609	3923	5152	7079	3062	7921	6357	5520	2683	2417	4011	6941
ENSG00000082898	9392	9498	11514	9942	2756	9676	12084	8365	7649	8488	10006	9033	7687	7460	12459	9306	7409	10479	4508	10455	9320	11453	12229	1800	8512	9172	9529	7321	7508	8407	4986	9430	8304	10585	9122	7872	6081	15954	8764	9822	14034	7517	9392	11003	10377	6303	4707	10096	10464
ENSG00000082929	44	1	65	0	0	4	0	1	1	11	2	1	0	0	9	2	6	8	0	1	1	2	3	0	4	78	10	0	1	4	4	2	0	2	9	0	0	1	0	2	25	3	6	5	1	0	8	0	6
ENSG00000082996	10310	6053	5814	6151	1146	3842	4575	6749	4317	3799	3715	5794	6987	5989	4748	5513	4929	3423	3182	7221	3962	4631	7283	351	6563	4737	6324	3321	3690	5478	2002	7313	5610	5342	6237	3946	3953	7002	5224	6372	6722	3706	7354	5508	4880	3517	3047	5671	4987
ENSG00000083067	752	4	152	25	2	4	93	8	16	26	20	31	14	8	61	38	50	64	0	11	12	26	6	5	55	288	543	2	9	314	168	39	8	3	13	10	3	21	8	8	29	9	131	14	6	4	8	11	53
ENSG00000083093	714	1044	758	854	313	716	727	1041	780	564	644	698	1077	1033	792	860	630	740	681	951	749	1009	1074	63	674	503	924	947	601	490	306	872	950	968	841	908	826	1470	891	1269	1001	647	1100	981	853	616	546	1080	731
ENSG00000083097	1742	2096	2246	2213	274	2892	2336	2227	1803	1356	2171	1991	1986	1933	2521	2619	1777	2891	767	3252	1975	2625	2150	43	2626	2222	2715	1683	1705	2081	500	3653	2399	2996	2516	1877	1071	2431	2023	2983	3423	1640	4306	3255	2257	1053	810	2463	3056
ENSG00000083099	6590	3498	2415	2528	1356	2751	2786	3545	2452	2039	2739	3272	3831	3760	2415	3050	2559	2364	2041	3289	2383	2752	2891	591	3796	2512	4170	2177	1874	3396	2657	2753	3558	2936	3361	2261	2184	3630	2664	3857	4805	2417	5536	3470	2888	2222	1762	3051	2882
ENSG00000083123	1707	1472	1498	1157	355	880	2302	1288	873	1248	1352	1193	1592	1382	1322	1292	971	1196	843	1454	978	944	1154	63	1497	1243	2748	1304	836	1202	738	1265	1667	1395	947	1007	1127	2443	1566	1477	1497	858	1777	764	1299	925	1115	1257	1000
ENSG00000083168	2592	3092	2989	4725	963	2599	3342	3626	2538	2733	3571	2220	3177	4366	4084	5552	3238	5042	2479	5740	3771	5216	7289	535	3641	2971	5912	4501	3029	4133	1258	5650	4531	6539	3664	3089	3138	7173	3639	5468	5611	2418	6793	5783	3918	1812	2266	3681	5852
ENSG00000083223	1204	1244	1446	1708	404	1466	1326	1468	1088	750	1449	1089	1206	1497	1665	1853	1517	1957	865	1619	1350	2231	2056	351	1450	1117	1499	1707	1469	1492	433	2096	1339	1683	1398	1202	1221	2374	1783	1667	2196	1282	2788	2293	1445	1102	1077	1655	1907
ENSG00000083290	1431	1668	1808	2046	482	1769	2093	1459	1277	1593	1452	1303	1465	1734	1720	2417	1627	1577	916	1675	1355	1763	2165	212	1377	1543	2082	1614	873	1295	898	1882	1804	1863	1837	1398	1360	3320	1217	1678	2752	1493	2551	2098	1647	1139	904	1865	2329
ENSG00000083307	2650	2927	2978	2644	802	2148	2092	2834	1946	3177	2434	2805	2051	2775	2657	2929	1937	3387	2139	3245	1793	2074	2570	147	2492	2270	2739	2693	1509	891	956	3091	2393	3255	3225	2296	2065	3450	2537	4031	4408	1831	3275	2881	2927	1628	1737	2438	3436
ENSG00000083312	6384	6482	5197	7694	1808	4471	7797	5994	4651	10599	6813	4860	5808	6785	8134	8692	5205	6988	3602	8509	6264	7720	9480	739	6830	5905	8326	7113	5661	6680	3477	8830	7287	8200	6328	5695	4718	13098	6538	8141	9912	4719	11487	8584	7536	4944	4344	7937	6108
ENSG00000083444	10819	9072	28470	10610	5834	6672	12206	7680	7580	6200	7926	11468	9776	8058	9442	10427	6263	7702	9220	9296	8849	7962	6056	6240	10741	10366	10832	7487	7640	8553	10375	8633	6119	6398	9211	6453	6225	7359	10203	9127	20877	7430	9128	8989	6448	8116	8361	7911	13497
ENSG00000083454	2	17	4	8	24	10	1	4	7	7	41	10	9	12	50	1	42	5	11	13	71	318	7	60	4	4	4	3	157	125	5	42	12	13	9	11	13	7	15	9	2	11	5	144	12	15	67	13	18
ENSG00000083457	1228	761	564	464	519	617	394	413	537	820	813	741	585	379	722	476	667	419	462	482	1016	975	242	450	623	513	827	404	1402	538	936	967	502	378	468	607	375	499	458	463	795	446	551	844	781	692	559	723	765
ENSG00000083520	3933	2955	3327	3667	1074	2585	2729	2641	2332	1155	2743	2792	2842	2937	2949	3254	2587	3019	2154	3975	2767	3311	4887	708	3050	2701	3586	3247	2509	2944	2323	4717	3242	3421	3361	2579	2338	5201	2966	3797	2020	2058	4563	3125	3385	2455	2213	3334	3570
ENSG00000083535	3266	2114	3113	2056	491	2022	1682	1913	1799	927	1817	2022	2136	2071	2355	1876	1929	2535	1839	2384	2018	1702	2789	97	2125	2287	2359	1594	1514	1722	1300	2728	1880	1862	2034	1502	1157	2785	2142	2191	1360	1323	2723	1842	1878	1326	1274	2194	2370
ENSG00000083544	1675	1614	2476	1484	808	1349	1659	1579	1366	698	1191	1522	1982	1639	1618	1535	1154	1347	1361	1431	1179	1446	1812	339	1411	1494	1310	1184	894	1169	1892	1465	1339	1538	1433	1282	1193	2182	1348	1802	1505	1403	1768	1446	1728	980	932	1414	1772
ENSG00000083622	0	0	0	0	0	0	0	0	0	0	0	0	0	0	0	0	0	0	0	0	0	0	0	0	0	0	0	0	1	0	0	0	0	0	0	0	0	0	1	0	0	0	0	0	0	0	0	0	0
ENSG00000083635	541	646	617	595	197	478	427	652	415	343	601	612	746	587	437	487	448	465	416	626	442	528	603	107	522	342	592	425	368	530	357	661	454	485	427	464	410	863	640	746	416	464	702	525	480	488	600	518	524
ENSG00000083642	2187	2031	2227	3518	763	2270	2360	2601	1694	1048	2346	2147	2258	2385	2490	2950	1941	3477	1383	3285	2150	2640	4345	260	2015	1774	3241	2639	2110	3014	1755	4025	2220	3038	2254	1698	1891	3623	2963	3133	1980	2348	3123	2606	2746	1534	1409	2294	2982
ENSG00000083720	3639	2761	1158	2134	929	3452	1502	1289	2490	1651	1311	1688	2227	2717	1844	1771	1203	1554	1790	2033	1689	3040	3395	264	2650	1598	2663	3897	1565	1934	1487	1937	3858	3106	1443	1831	2562	5477	2084	2444	2467	1593	3079	2516	3097	2421	1650	3037	2641
ENSG00000083750	1946	2151	1443	1684	579	1528	1417	1641	1328	1045	1144	1672	1852	1424	1725	1447	1134	1545	1016	1516	955	1332	1846	91	1729	1073	1397	1337	657	1136	510	1546	1742	1728	1577	1272	1233	1541	1789	1848	2007	1216	2199	1288	1223	1181	651	1723	1826
ENSG00000083782	2	0	1	5	1	1	5	0	206	1	22	4	0	2	12	2	2	0	2	0	1355	46	27	22	2	0	0	525	12	6	1	7	0	1	0	21	7	0	0	51	0	0	0	1784	61	57	0	152	6
ENSG00000083799	3118	4292	3132	4308	1395	3324	2587	4427	3547	3929	4849	4011	4081	4801	4048	4080	4332	2810	3652	4265	6272	6857	5122	731	4446	3038	4080	4275	5396	6708	1026	6160	6019	5625	4675	3958	3284	2868	4660	4728	4255	3426	6599	7067	6596	3368	3908	4793	4339
ENSG00000083807	821	618	1271	310	653	398	451	498	554	556	345	682	638	461	334	364	345	369	458	370	404	317	287	738	525	408	505	356	229	396	1784	253	432	265	489	390	335	345	360	529	755	389	381	373	343	462	367	369	605
ENSG00000083812	775	755	944	699	415	692	679	866	720	887	614	912	783	807	804	854	660	750	520	965	753	741	584	219	790	709	1013	625	538	541	1073	917	736	652	892	656	648	754	802	989	1504	578	1050	976	483	547	464	710	991
ENSG00000083814	1598	965	1118	974	506	767	884	1295	808	1199	838	1632	760	917	1084	1237	861	1127	608	1131	854	1137	816	235	1034	912	1153	609	742	701	805	1271	849	1009	1382	755	603	980	1024	1314	1975	1000	1257	1413	642	688	447	890	1205
ENSG00000083817	676	445	431	455	213	341	360	552	441	362	356	545	381	446	429	465	361	443	278	462	406	468	412	96	449	354	473	435	296	288	324	496	395	385	526	347	326	515	513	613	688	421	427	488	238	379	198	435	485
ENSG00000083828	702	570	555	508	199	410	478	490	304	490	392	498	500	518	407	432	226	548	432	399	323	487	560	111	455	282	528	376	421	415	320	564	351	441	359	331	282	630	393	410	721	242	645	474	562	368	307	547	739
ENSG00000083838	799	924	1643	771	934	730	752	987	816	1372	836	1251	976	749	939	826	731	970	839	896	880	627	596	752	859	811	815	548	666	639	2244	786	604	541	921	596	629	809	888	911	1439	725	863	933	700	696	744	778	1096
ENSG00000083844	2405	2178	2412	2475	697	2835	2409	2686	2264	1801	2611	2307	1986	2239	3404	4049	2498	3082	1729	2805	2814	2912	3026	226	2316	2354	2946	3324	2556	1681	1509	3785	1595	2779	2551	1845	1807	4155	3490	3321	3316	2443	3167	4273	2191	1501	1615	2235	4232
ENSG00000083845	50128	53116	40000	41187	59245	22391	21655	33560	31780	11168	23703	53286	57919	35534	25813	29942	24071	30487	41928	29571	21304	32550	22323	63025	26554	14988	26024	31078	24908	22367	84434	34682	38866	24087	30376	30833	32063	58813	28278	40130	33817	19141	22896	22730	33236	43840	29296	33432	45793
ENSG00000083857	7092	2047	4353	7526	695	5009	12592	1611	2553	5897	6767	3583	4127	4884	6754	5167	2331	19766	1329	5538	5485	5767	7843	167	4552	3896	6569	8737	3224	11948	2557	4321	5584	4110	1425	4086	8695	14564	7663	2215	7898	4716	8573	3027	4690	3807	3370	3923	12088
ENSG00000083896	4996	6540	6291	5715	1729	5506	6593	8212	4730	4561	4707	5991	5780	5219	6622	5824	4609	6123	4074	6684	4550	6672	6201	726	6250	5401	6523	4568	3628	4985	3131	7486	5052	5816	6503	4710	3538	7345	5328	6246	10439	4736	10907	7120	5078	3933	3206	6099	6851
ENSG00000083937	5446	6914	2892	4924	1924	3991	3495	3919	4199	3498	3955	4418	7006	5603	4032	4444	3574	3018	3447	4405	3886	3862	6076	655	5025	3142	4924	4980	2747	3448	2344	4376	5991	4693	3305	4422	4208	4926	4166	5461	4379	3799	5850	4357	6511	4250	2978	6021	3792
ENSG00000084070	2422	2789	2339	2460	896	2115	1250	3240	2129	1696	3128	3211	3251	2147	3808	3420	3212	2605	2263	3468	6115	4698	3342	1403	2582	1668	5650	1683	4021	4020	2669	3803	2520	2420	4761	2433	2037	3303	2187	3223	3211	2518	3399	7118	3418	2349	3047	3550	3554
ENSG00000084072	5175	4655	5049	3360	3846	2846	3171	4264	3726	3020	2874	5459	4784	3444	2988	3484	3269	3193	3230	3663	2739	3237	2649	2935	3522	3296	3742	2515	2138	2411	5466	3370	3419	2755	5014	3147	2017	3313	3684	4338	5886	2919	3961	3791	3291	3235	2558	3859	3797
ENSG00000084073	5190	2887	2262	4310	1085	2400	2680	3006	2292	3241	4507	3384	3628	3368	3381	4142	2937	3288	2060	5290	3410	3264	4097	691	3836	2305	4515	3496	3069	3967	2490	3864	3871	3183	2779	2395	2870	6074	3904	3669	4353	2734	3805	3075	3260	3094	3282	3521	3654
ENSG00000084090	11366	11555	7718	7891	5482	5638	8955	9691	7588	12544	6908	9000	10922	11186	8438	8934	6490	6173	5951	8621	7074	10625	9579	3676	10580	6035	10953	8656	7217	7735	5037	9593	8047	8211	7194	7817	7922	14843	8646	13181	12269	5372	11660	9875	8364	8425	5729	10478	9946
ENSG00000084092	2302	2095	1909	2216	1167	1815	2393	2029	1622	1221	1709	1832	2404	2068	2190	2243	1707	2292	2155	1821	1433	1598	2718	413	1709	1339	2380	2091	1371	1342	1864	2225	1856	1660	1626	1751	2050	4003	1614	2579	2514	1593	1649	1731	1848	1744	1149	1761	2890
ENSG00000084093	3026	3067	2618	4717	880	2364	3500	4017	2007	2454	3814	2617	3319	3236	3607	5300	2898	4009	1729	4405	3064	3741	4166	374	3121	2696	4280	3587	2316	3373	1866	5526	2828	4190	3151	2901	2803	6307	3718	3950	4825	2864	6581	4377	3649	2410	2452	3440	3060
ENSG00000084110	7	7	8	8	2	25	9	7	9	6	11	8	6	7	12	7	5	13	1	4	12	21	3	3	17	11	9	13	10	8	2	3	4	10	6	3	10	2	6	14	41	7	11	14	13	13	2	10	19
ENSG00000084112	2675	3276	2299	5125	1000	3049	2069	4437	2868	2409	5951	3888	3950	4019	3697	5105	3112	3942	3338	6428	4910	4581	4286	451	3406	2347	4857	4541	4907	4479	1195	5559	4283	5301	5184	3218	3064	3473	4184	6039	4319	2879	3835	6038	4507	3079	3431	3754	5997
ENSG00000084207	63889	41194	31922	42526	62399	37481	35208	23326	44799	58294	32055	41439	26044	30316	32197	33574	27795	48413	65791	27945	40352	31984	29027	76524	29065	29968	34288	54156	25225	15210	36163	32682	23385	20233	34288	35286	40049	31168	40751	40687	48762	36005	27074	42020	28577	49376	44006	26998	79477
ENSG00000084234	198851	300700	195254	420992	69582	253373	113422	393188	173878	82671	174160	250681	358756	238184	202504	277116	159735	276945	172476	462277	160887	178263	343767	22455	171286	168493	215032	159609	142188	123576	84666	274802	314538	224347	362230	164511	131936	140017	245550	219108	272436	278764	269052	245789	259853	146127	82306	265505	312720
ENSG00000084444	1020	619	568	678	156	488	2242	692	449	1473	589	801	663	573	828	643	445	351	293	606	330	500	1023	105	1165	448	877	409	330	869	250	396	437	718	631	327	407	529	614	893	1098	577	2022	564	443	356	232	553	1087
ENSG00000084453	0	0	0	3	0	0	7	0	0	1	0	1	0	1	5	1	1	0	0	0	0	2	0	0	1	0	2	2	2	3	3	1	0	1	0	4	0	1	0	0	0	2	0	3	0	0	0	0	6
ENSG00000084463	4610	6884	5652	5380	2179	4158	5010	6488	4596	3803	3825	5052	5696	6231	4467	5128	4199	4770	6218	6467	3743	5838	8091	733	5726	4200	7024	5827	4086	4303	2802	7085	4640	6148	6366	4771	4918	7077	5582	7593	8572	4176	7979	6776	5891	4227	3749	6035	6962
ENSG00000084623	21701	19148	17668	12644	11253	10661	9283	13446	15262	9305	10908	16119	17606	14826	10957	13491	10245	11282	23175	13437	14583	12412	11440	8257	12771	10553	13317	13992	11841	9476	20744	10691	12193	10200	15196	13198	10651	14859	15349	17252	18181	11618	11482	15810	18607	14937	14170	14788	16046
ENSG00000084628	4	0	7	3	0	5	4	3	10	3	11	2	3	2	2	6	1	11	5	2	8	2	3	8	8	1	4	5	1	5	3	4	3	0	0	1	11	18	4	4	4	5	9	48	4	5	0	0	5
ENSG00000084636	1913	9066	4450	6215	4626	10092	3903	3489	8673	1876	6660	7238	4860	5585	7764	7225	2755	11556	7042	4782	8155	10000	4233	6555	6485	862	2193	5238	5562	3729	2965	4352	8623	6401	4423	6820	5598	3780	6423	7612	1501	3331	6388	9036	7766	9670	6396	12908	10364
ENSG00000084652	6458	7659	5857	8214	4947	5883	4557	7908	6617	7385	6748	7546	7751	7966	6462	8457	5673	7368	7814	8738	7088	8094	5958	3779	7164	6060	8925	7696	6635	5261	5930	8473	5970	7860	7865	6845	6101	8337	7424	10571	11655	5324	7327	9426	6997	5679	4884	8157	9639
ENSG00000084674	12	0	0	8	67	14	4	2	11	2	12	1	4	2	7	4	1	17	4	3	1	11	124	162	7	2	4	76	0	15	3	14	99	8	2	8	13	0	71	2	1	13	5	5	4	3	0	4	12
ENSG00000084676	1645	1910	1863	3291	914	2180	1965	3023	2480	2032	3031	2684	2961	3638	2769	2537	2743	2789	2098	3904	1755	3422	5312	256	2419	996	1914	2142	2251	2612	646	3834	2880	3299	2465	1783	2506	3844	2394	2608	2573	2045	3831	3193	1995	1880	2125	2191	4609
ENSG00000084693	3640	3191	3007	2709	1571	2057	3263	3329	2698	3242	2429	3269	3570	3490	2759	2940	2076	2516	2927	2546	2003	2409	3080	852	3062	2796	3636	2993	1737	2535	2655	2801	3084	2485	3071	2564	2840	3895	2441	3883	5268	2083	3716	2552	2889	2388	1638	2846	4273
ENSG00000084710	2403	1529	745	1341	447	1156	2359	2583	721	11581	780	918	1679	1256	1013	1424	1571	858	936	3372	953	913	898	62	2833	2104	1293	974	754	449	362	1650	1764	2189	1786	954	1442	457	1176	1674	1821	1285	2514	1161	864	734	102	1606	1616
ENSG00000084731	705	627	87	653	201	625	324	642	643	993	1282	1076	629	397	758	717	396	3754	513	998	1474	838	517	174	334	127	1306	661	685	3099	303	302	416	575	724	427	798	782	1324	493	385	648	749	1172	892	1050	723	435	1426
ENSG00000084733	9880	8045	7202	8734	2104	5962	7959	7301	6177	8292	9107	6730	12437	8671	8409	8489	7274	8915	6879	10224	8743	7914	8462	927	9382	5618	13455	9235	6865	9778	4171	7869	10038	7986	7384	6614	8218	11356	7724	9008	11584	6366	9037	8100	9224	7897	7834	7930	9673
ENSG00000084734	45	18	7	35	91	96	4	6	45	30	103	35	20	15	64	24	13	84	18	13	76	41	13	25	6	20	39	68	49	11	4	20	25	4	18	20	10	15	65	29	35	40	24	35	57	8	44	1	81
ENSG00000084754	18617	11924	10303	12979	7792	8459	15221	11041	9528	13742	9837	14058	11783	12595	9659	13158	10101	11217	11884	11049	10371	12729	13511	5634	11423	9192	16077	12416	11394	11689	12092	12041	9088	10565	12702	9049	12239	18730	11358	15721	17570	8952	13783	14629	12778	12303	8529	10876	18783
ENSG00000084764	2114	1356	1742	838	477	823	1077	1183	969	3962	1049	1477	1733	1233	1125	1026	847	1316	1281	1070	1756	775	685	374	1816	2327	1937	550	918	1671	1017	779	1193	772	1913	847	452	1178	1245	1210	2794	1265	2397	1648	1134	844	889	1396	1465
ENSG00000084774	1923	3527	2364	3495	1673	3607	2555	3859	3135	2934	3491	3276	2365	3427	3211	3836	3068	3489	2132	4774	2910	3708	3390	579	2611	1863	3998	4019	2861	2021	2607	3322	3392	4333	3438	2939	4391	5519	3091	4672	4948	3000	2936	3405	3319	2529	2004	3437	5146
ENSG00000085063	54578	61387	17652	35643	25599	26682	14427	39482	36111	13069	28418	29091	54500	38789	24460	35601	17616	20393	45967	39282	27365	32181	46992	24558	27228	14179	34008	35620	26733	30158	13856	29271	54917	41344	32196	49233	30389	26519	29359	45854	31384	29188	24471	30387	49460	47338	26453	40653	32730
ENSG00000085117	3198	5973	1007	3389	2219	2062	668	13929	3233	2050	4867	3538	7402	4793	2820	2557	2456	3091	4002	8027	2409	3571	3009	1794	2742	1500	1234	2529	3431	1863	610	3864	4854	5392	5813	2351	3305	1672	3187	6732	5202	2403	3284	4673	4749	5858	3906	3944	3494
ENSG00000085185	1756	1613	2151	2608	462	1567	1442	1870	1227	1872	1678	1618	1156	2031	2177	2848	1798	1609	1410	1521	1349	1769	3349	226	1997	3205	2368	1918	1273	1765	1124	2214	1220	2273	1767	1439	1697	2143	1492	1867	4045	1000	2436	2594	1442	1040	1011	1721	3107
ENSG00000085224	4452	3993	4300	7595	1048	3708	4910	4683	3049	4646	5233	3567	4019	4562	5307	7289	3760	7713	2222	9175	4668	6532	10575	998	5130	3461	7150	5113	4477	7823	1496	8444	5294	7109	5145	3856	3493	9787	5429	6243	8822	4167	11594	6620	6840	2776	2778	5412	5306
ENSG00000085231	2217	2067	1136	1044	598	918	894	1458	1472	931	935	1513	2273	1395	1146	1017	895	747	1039	1364	1013	1084	1485	249	1473	895	1150	891	844	1026	1318	1112	1550	1092	1138	1220	763	1913	1261	1432	1432	870	1405	1089	1173	1313	1112	1504	1059
ENSG00000085265	133	196	32	547	350	50	22	34	240	28	416	44	40	74	290	95	180	19	600	54	860	2693	272	99	42	50	101	291	1361	228	10	103	33	107	107	1220	114	36	555	186	56	45	43	163	1715	4144	712	192	777
ENSG00000085274	1303	1018	1411	1138	358	992	798	973	822	937	747	899	1195	912	1151	999	873	907	479	1136	839	1053	770	170	969	869	1168	853	563	834	635	1251	952	1006	812	818	595	1223	948	1175	1656	793	1583	978	820	747	748	1012	959
ENSG00000085276	451	669	2317	3295	110	820	420	1162	1973	518	1816	795	441	541	1150	1019	723	394	649	3932	2590	585	2180	46	569	1087	1535	170	1026	1199	280	3294	1301	1429	439	565	285	367	288	913	2909	1744	1486	1150	1421	313	1050	438	1617
ENSG00000085365	6026	4991	3645	6279	1180	3475	6677	4819	2952	3497	4385	2835	5427	5705	4069	4821	3179	4808	2213	5735	4110	3954	4986	441	4264	2839	4454	4706	3603	5349	2465	6492	5196	5940	3733	4476	3397	8557	6505	6500	4305	4211	5974	4495	5871	3620	3991	4939	2727
ENSG00000085377	2632	2313	2007	2448	892	1858	1626	2158	2055	1385	2710	2394	2662	2371	1964	2450	1848	3089	2051	2912	2325	2339	2236	339	2192	1309	3068	2317	2203	4407	1522	2496	2481	2057	2129	1896	1906	3838	2972	2403	2667	1799	2041	2248	2160	2555	2195	2164	2957
ENSG00000085382	550	698	709	869	107	612	539	595	573	386	553	461	797	850	920	878	515	706	336	752	595	727	805	22	656	600	963	585	389	704	290	992	879	834	668	497	475	1348	699	750	1270	706	1205	733	747	384	329	785	905
ENSG00000085415	2442	2739	2040	2705	1122	2124	1666	2491	1864	1446	1948	1872	3547	2995	2153	2685	1889	2546	1727	2703	2135	2154	2349	462	1740	1359	2048	2481	1434	1974	1503	2928	2504	2621	2003	1839	1929	4115	3036	3870	2151	2212	2105	2830	2991	1946	1866	2390	2282
ENSG00000085433	709	685	536	986	125	549	854	734	522	697	746	576	676	711	746	934	527	981	465	901	702	911	1451	47	710	364	1100	813	619	975	223	1176	580	779	623	636	610	1205	1000	737	1037	565	1178	1002	707	719	516	750	996
ENSG00000085449	3441	4462	3009	5281	1289	3469	3836	4714	3173	2291	4056	3175	4695	4874	3957	4510	3166	3644	2870	5037	4233	5768	7933	1090	4002	2939	5342	5594	4404	4458	1715	6943	6859	5566	3421	4166	3969	6279	6948	5860	4675	3748	4887	5324	7507	3318	2440	5250	4231
ENSG00000085465	30	94	86	59	22	129	37	36	125	33	40	100	39	38	53	68	54	65	32	61	75	78	26	21	63	25	56	19	23	35	76	39	29	48	62	45	34	44	55	60	51	77	45	88	19	51	45	52	104
ENSG00000085491	2778	2338	850	3807	773	1488	1750	1528	1598	1146	2441	1849	2432	2604	2539	2532	1927	3097	1558	2684	2794	2450	3427	362	1959	1414	4101	2891	1928	2106	955	4503	3039	2877	2042	2042	2135	5530	2397	3032	3033	1616	3949	3317	3877	2179	1475	3054	2007
ENSG00000085511	1746	1681	2179	1771	664	1497	2236	2063	1397	1280	1818	1795	1452	1614	1943	1958	1563	1659	1002	1829	1637	1889	1362	328	1933	1816	2672	1359	1406	1622	1114	2032	1461	1683	2014	1207	1168	2206	1361	2153	3913	1459	2952	2199	1298	1323	1098	1624	2541
ENSG00000085514	412	324	229	207	228	192	236	232	322	257	373	336	175	199	240	117	525	193	446	157	845	711	149	371	202	163	139	143	894	167	135	211	123	183	398	316	503	185	298	160	299	276	152	449	319	765	223	462	691
ENSG00000085552	285	833	432	678	824	1048	964	1088	689	1545	1822	812	628	814	896	717	664	2033	858	690	849	673	577	473	228	178	141	822	690	108	111	435	751	779	1069	802	1399	1836	1437	1163	438	900	267	864	1057	1402	1218	1380	1875
ENSG00000085563	325	138	18	483	18	473	62	491	141	320	600	107	393	203	392	413	509	112	78	659	287	610	195	20	792	55	781	261	653	561	71	309	152	291	497	219	177	70	174	220	224	469	673	352	258	129	121	209	615
ENSG00000085644	1321	2036	3677	1557	1151	1750	1564	3219	1890	1146	1852	1938	2357	2413	1942	1878	1849	2268	2395	2044	2083	1482	1025	667	1728	1813	2125	1586	1204	1121	1332	1747	1623	1662	2306	1629	1705	1920	2126	2565	3238	2010	1465	2217	1820	1250	1750	1949	2569
ENSG00000085662	1945	5194	3650	4833	4824	2752	2643	2006	2683	5457	7801	3120	1361	3093	5514	3816	2533	2046	3673	2496	16557	4367	3074	4548	3150	1797	2207	3014	15350	5050	849	5166	3004	1535	3223	3040	2790	6886	10460	1953	2809	4952	3725	4625	2224	6308	18388	4392	5490
ENSG00000085719	6336	6180	7235	7644	1715	4739	6701	4749	4470	4994	5023	4594	5812	7077	5826	5962	4655	5247	4230	5584	4354	6537	10863	593	6996	4277	5982	7576	4689	6573	2053	7900	6500	8125	4556	4963	5366	10417	5733	8289	8598	4521	8744	6426	6851	4267	4135	6246	5853
ENSG00000085721	2685	3444	2845	3125	746	1967	1455	2961	2221	2789	2620	2617	3298	2965	2563	2753	2203	3023	2257	3270	2351	2757	3139	340	2831	2386	3279	2470	2008	2506	1612	3589	3028	3153	2618	2585	2243	4737	3598	3831	4179	2507	3861	2866	3358	2429	2181	3291	2631
ENSG00000085733	12950	28968	15611	21444	17199	26428	13767	19794	21169	16930	22338	25524	23379	25691	19309	20040	16141	19079	31001	25245	23096	19424	22494	9719	16864	10315	23024	30490	16568	12906	9843	21264	23133	21337	20507	22637	22972	30386	23303	33289	17519	15844	19710	22371	32383	19249	17350	25224	33961
ENSG00000085741	39	2	110	44	13	31	176	45	218	374	74	26	28	22	68	323	83	114	56	54	46	84	29	21	196	34	46	8	30	235	65	11	10	19	49	23	36	10	40	13	29	33	115	54	7	19	10	35	465
ENSG00000085760	2748	2087	2203	1792	848	1773	1864	1990	1649	2007	1537	1973	2360	2161	1772	2109	1575	1694	1641	1858	1392	1661	2089	684	1832	1567	2223	1768	1378	1645	2121	1814	1722	1775	2174	1436	1591	3442	1525	2297	2624	1512	2389	1988	1891	1363	1362	1808	2321
ENSG00000085788	2547	2680	1940	2479	594	1967	3708	2942	2254	2056	2075	2242	3290	2839	2550	2459	1631	2631	1606	2380	2341	2844	3165	167	2456	2102	2676	2128	1676	2595	824	2941	2858	2859	2529	2073	1499	4412	2251	3173	3768	2195	3677	2878	2859	1631	1214	3058	2865
ENSG00000085831	2209	2522	651	1407	1732	1565	518	859	1782	2433	587	850	2346	2116	1042	1135	921	1555	2663	680	1007	1696	1754	728	1394	732	1697	3036	823	606	608	1058	2466	1750	1252	2060	1619	1599	1428	1917	1719	881	1689	1378	2772	2004	436	2707	1056
ENSG00000085832	6726	5973	4936	5658	1744	4021	4579	4274	4399	5288	4664	4070	6382	5660	5207	5889	4025	4510	3851	4970	5519	6639	7530	866	4945	4110	6163	5182	4774	6131	2392	6294	5051	5994	4859	5358	3882	9064	5616	6925	6443	3899	6942	6917	7454	3606	3505	5776	5471
ENSG00000085840	125	118	59	104	33	76	36	30	65	79	93	397	144	61	47	106	75	100	64	66	85	145	89	61	38	84	139	177	105	44	81	58	25	113	61	89	64	91	49	93	48	68	64	160	135	94	71	152	135
ENSG00000085871	4327	2492	1842	2012	1538	2304	1903	2240	2491	1656	2270	2621	2955	1626	1936	1482	1649	1714	2247	2438	2317	1517	1427	1061	2375	1505	1906	1417	1906	1637	3551	1464	1598	1141	2400	1777	1529	1861	2053	1649	2944	1900	2019	1754	1867	2312	2897	2146	2604
ENSG00000085872	1979	3254	3688	2884	946	2710	3421	3985	2482	3334	3039	2591	3039	3260	3459	2814	2794	3700	2847	3375	3015	2489	2476	452	3247	2712	4248	2767	2247	2452	2840	3750	2416	3098	3097	2658	2847	3682	3206	4301	5712	2522	2867	3120	2843	2016	1909	2780	4881
ENSG00000085978	2434	2464	1546	3080	1054	3262	1708	1840	2213	2746	2444	2458	2679	2303	2716	3162	1982	1987	2103	3144	2216	2741	3341	454	1922	1385	2446	3485	1525	1476	1606	2578	2494	2284	2921	2126	2385	2664	2703	3295	3937	1961	2963	3535	3566	2510	1451	3368	3649
ENSG00000085982	3332	3189	5205	3083	1505	4359	4195	2916	2331	4884	3382	3827	2621	2629	3838	2911	2872	2153	1617	2522	2960	2947	2377	931	4189	3397	4924	2452	1974	2433	3041	3422	2787	2638	3547	2683	2566	2778	3028	3395	7294	2335	4851	3550	2380	1771	1755	2868	5347
ENSG00000085998	8024	7420	5909	6658	5184	5738	6467	6404	6033	8025	6046	7268	6774	6121	5121	5078	4504	5031	6560	6538	5368	5064	6060	4940	6993	3489	5246	5902	4340	4969	4638	6234	7132	5542	6297	5390	5503	6354	6056	6628	7968	4436	5754	6154	5699	5733	4361	6604	7749
ENSG00000085999	56	110	75	81	52	90	122	39	103	124	180	91	176	72	82	91	65	68	60	58	118	131	97	7	71	128	65	130	64	42	123	56	65	123	70	100	108	107	57	95	110	121	100	115	137	63	57	139	123
ENSG00000086015	2416	3948	4321	2622	2216	3311	1701	2140	3823	3181	2834	3103	5431	4331	3727	3546	2720	7135	3413	2421	3294	3666	2820	945	2222	2120	5576	3649	2774	1844	2016	2214	4362	4112	3080	4002	3332	4443	2668	7147	4284	2084	2361	4308	4115	2720	2592	3911	5412
ENSG00000086061	17909	12901	4398	14017	4079	7095	4929	9918	7249	10993	10961	11172	10903	12384	12006	11629	8539	9310	7677	15686	9115	12498	11827	2756	8423	5410	9742	8421	11361	9719	3568	18586	13225	8666	9525	6915	6919	13883	13730	8431	11156	8317	10044	11161	7844	11147	8851	12282	13583
ENSG00000086062	15092	14442	16994	27620	8788	15601	17857	9206	20576	18532	22077	17729	23104	22768	24651	21218	8648	13585	24943	15152	21018	16764	36793	3780	14452	7395	11387	28546	15136	11424	2475	18976	16222	15100	13121	15061	24326	26919	17203	19633	18527	7156	13115	22174	18884	19292	19666	13802	36955
ENSG00000086065	11712	10563	4393	6292	2405	4763	4005	6674	5558	4517	4875	6065	10259	7091	4595	6465	5043	4583	5479	6724	4653	5444	6318	756	5954	3756	6368	6433	3692	4253	2638	5788	8032	5724	6803	6727	4782	8557	6984	7379	6084	4514	6235	5658	8536	5927	4676	8437	5068
ENSG00000086102	3584	4772	4009	3740	1984	3916	4301	4272	3479	3325	3069	3814	5183	4418	3918	4563	2984	3874	3049	4303	3259	4563	4861	1251	4813	3174	4864	4200	2704	2644	1608	5107	4838	4910	4779	3780	3445	6135	3420	5328	6705	2984	6242	5139	3788	2547	1782	5002	5126
ENSG00000086159	50	5	6	31	2	97	66	10	13	31	31	79	13	5	98	45	47	70	5	54	386	9	5	5	9	15	101	2	12	134	35	35	5	10	93	10	20	5	58	19	19	30	9	24	14	8	36	9	105
ENSG00000086189	1900	1989	1294	1836	652	1286	1137	1778	1668	1243	1602	1416	2093	1741	1680	1463	1406	1547	1280	1855	2061	1774	1807	220	1559	1092	1643	1508	1306	1538	1095	2277	2075	1694	1416	1499	1197	2947	1858	1936	1705	1614	1723	1670	2035	1732	2142	1946	1732
ENSG00000086200	2297	1542	684	2091	601	890	1088	1460	1023	1194	1269	1362	1540	1488	1246	1713	1336	1207	732	2368	1228	1363	1952	304	1437	830	2466	1370	1073	1516	1318	1818	1667	1831	1605	1011	1084	2483	1012	1708	1654	1197	2082	1612	1406	1230	655	1427	1604
ENSG00000086205	286	205	110	200	52	127	203	193	150	135	199	399	290	151	209	341	174	896	151	794	466	222	200	63	87	251	280	53	164	130	316	124	48	209	374	128	27	307	139	119	502	447	138	360	236	65	82	120	129
ENSG00000086232	9225	10378	10180	8879	4646	6879	8549	8517	9925	9055	8157	8457	11697	9699	8195	9305	6889	7590	11565	7851	8906	10365	10163	3469	9858	7505	8502	11076	6998	6815	5648	7556	8965	7640	9626	8832	8601	12331	8933	11743	13576	6872	9369	11218	10291	8458	10103	9405	10961
ENSG00000086288	25	12	8	8	4	6	7	6	20	6	65	110	12	7	13	6	14	9	13	3	50	47	4	6	62	59	91	7	50	228	75	10	5	11	11	8	9	5	7	8	37	15	25	28	15	24	90	18	10
ENSG00000086289	4770	3203	5226	4824	1005	4405	2457	694	3769	3341	3353	2059	5095	4189	5722	1673	919	2868	2756	2053	2316	2436	8395	230	2823	1302	4013	4864	1565	2738	2190	4936	5850	2256	807	2591	4239	3528	4973	1772	3062	2811	4031	2447	1533	2584	1579	3074	5075
ENSG00000086300	950	376	285	497	110	386	85	224	340	910	858	335	179	322	596	228	925	200	286	192	1435	1196	264	147	221	386	162	405	1284	716	161	560	301	292	276	497	936	442	868	210	380	460	418	901	545	903	735	691	421
ENSG00000086475	5469	4390	6685	4724	2109	3511	5720	5802	3762	3405	4102	5075	6243	4545	4924	3738	4483	4043	3162	4634	4085	3594	3809	1041	5306	4120	6163	3087	3051	4524	3362	4948	4333	3817	4666	3464	3113	5506	4630	4751	7846	3568	5736	3922	3695	3313	3249	3874	5542
ENSG00000086504	4980	4367	4800	3289	4568	2418	2620	3626	3880	2676	3271	4347	4635	3202	2816	2811	2816	2215	4743	3181	3511	2067	1921	7456	3140	2684	3626	2102	2781	2321	8379	2759	2722	1810	3377	3073	2158	2173	3562	3213	5191	2471	2238	3324	2673	4547	4116	3241	4238
ENSG00000086506	0	1	3	2	0	0	1	0	1	7	4	1	3	1	1	2	2	2	6	1	2	0	0	0	1	15	9	1	3	0	18	2	0	0	2	1	1	2	0	0	3	3	1	2	4	2	6	0	4
ENSG00000086544	2461	3863	2320	4545	3685	2543	1446	2963	3031	1817	3626	3824	3342	3822	2928	3207	2113	2720	6133	2734	4303	2563	4465	1852	1837	1231	2247	3446	2127	2636	3338	4881	3810	3215	3458	2950	2732	3094	3391	3683	2495	1945	3004	5004	3798	4628	3153	3650	7199
ENSG00000086548	112	882	1	1075	175	849	95	5	1288	10	2798	76	41	710	1296	78	70	56	3683	157	156	568	5290	172	10	3	71	5494	588	135	3	850	119	196	77	2697	9242	1878	1050	148	16	221	95	908	656	2844	4673	1072	2196
ENSG00000086570	102	231	22	187	96	104	3344	106	153	902	3626	487	47	202	291	79	76	406	106	66	86	358	205	117	123	64	31	931	288	211	20	14	299	284	102	227	1437	123	86	1125	123	123	455	662	830	2085	645	221	816
ENSG00000086589	3932	4084	3498	3572	2309	2581	2651	4269	3100	2724	3345	4446	3362	3274	3396	3501	2735	3717	3105	3665	3000	3436	3708	1576	3179	2302	3205	2420	2704	2575	4714	4484	2985	3326	4012	2547	2358	4550	3336	4030	4450	3876	3922	4407	3462	3361	2653	3574	4131
[truncated: 58,782 more rows]
[truncated: 511 more columns]
